# Supplementary material for: Flap endonuclease 1 repairs DNA-protein cross-links via ADP-ribosylation–dependent mechanisms
Source: Sci Adv. 2025 Jan 10;11(2):eads2919. doi: 10.1126/sciadv.ads2919 (PMC11721697; doi:10.1126/sciadv.ads2919)
Supplement: Supplementary file 2 — Dataset S1 to S4 [file sciadv.ads2919_dataset_s1_to_s4.zip]

Archive with 4 entries (4 files):
- ads2919_dataset_s1.xlsx
- ads2919_dataset_s2.xlsx
- ads2919_dataset_s3.xlsx
- ads2919_dataset_s4.xlsx
