# Supplementary material for: Flap endonuclease 1 repairs DNA-protein cross-links via ADP-ribosylation–dependent mechanisms
Source: Sci Adv. 2025 Jan 10;11(2):eads2919. doi: 10.1126/sciadv.ads2919 (PMC11721697; doi:10.1126/sciadv.ads2919)
Supplement: Supplementary file 2 — Dataset S1 to S4 [file sciadv.ads2919_dataset_s1_to_s4.zip › ads2919_dataset_s1.xlsx]

## Sheet: HEK293
Accession	Gene	Description	# Unique Peptides FA	# Peptides FA	# PSMs FA	# PSMs NT	Ratio FA/NT
P09874	PARP1	Poly [ADP-ribose] polymerase 1	48	48	6776	90	75.2889
P19338	NCL	Nucleolin	24	24	6290	121	51.9835
P52272	HNRNPM	Heterogeneous nuclear ribonucleoprotein M	29	29	4987	112	44.5268
Q08211	DHX9	ATP-dependent RNA helicase A	45	45	4576	14	326.857
P18124	RPL7	60S ribosomal protein L7	21	21	3615	137	26.3869
P09651	HNRNPA1	Heterogeneous nuclear ribonucleoprotein A1	11	16	3469	56	61.9464
Q12906	ILF3	Interleukin enhancer-binding factor 3	28	32	3192	14	228
O75367	MACROH2A1	Core histone macro-H2A.1	12	14	3178	0	#DIV/0!
P07910	HNRNPC	Heterogeneous nuclear ribonucleoproteins C1/C2	5	8	3169	97	32.6701
P13645	KRT10	Keratin, type I cytoskeletal 10	23	27	3158	0	#DIV/0!
Q16777	H2AC20	Histone H2A type 2-C	2	8	3085	0	#DIV/0!
Q93077	H2AC6	Histone H2A type 1-C	1	8	2873	0	#DIV/0!
Q9NR30	DDX21	Nucleolar RNA helicase 2	27	29	2818	1	2818
O60506	SYNCRIP	Heterogeneous nuclear ribonucleoprotein Q	20	23	2550	0	#DIV/0!
O43390	HNRNPR	Heterogeneous nuclear ribonucleoprotein R	19	22	2521	23	109.609
P11387	TOP1	DNA topoisomerase 1	29	29	2391	77	31.0519
P18621	RPL17	60S ribosomal protein L17	10	10	2367	9	263
O76021	RSL1D1	Ribosomal L1 domain-containing protein 1	20	20	2192	5	438.4
Q00839	HNRNPU	Heterogeneous nuclear ribonucleoprotein U	22	22	2186	65	33.6308
P17844	DDX5	Probable ATP-dependent RNA helicase DDX5	18	23	2121	22	96.4091
P62917	RPL8	60S ribosomal protein L8	11	11	2110	63	33.4921
P26599	PTBP1	Polypyrimidine tract-binding protein 1	14	16	2107	8	263.375
P23396	RPS3	40S ribosomal protein S3	15	15	2106	43	48.9767
P16104	H2AX	Histone H2AX	1	6	2096	0	#DIV/0!
P31943	HNRNPH1	Heterogeneous nuclear ribonucleoprotein H	7	12	2027	46	44.0652
P14866	HNRNPL	Heterogeneous nuclear ribonucleoprotein L	17	17	2017	45	44.8222
P62424	RPL7A	60S ribosomal protein L7a	15	15	2004	57	35.1579
Q92841	DDX17	Probable ATP-dependent RNA helicase DDX17	23	28	1992	27	73.7778
P46013	MKI67	Proliferation marker protein Ki-67	69	69	1909	0	#DIV/0!
P50914	RPL14	60S ribosomal protein L14	4	4	1850	0	#DIV/0!
Q9NZI8	IGF2BP1	Insulin-like growth factor 2 mRNA-binding protein 1	17	19	1790	11	162.727
Q9BVP2	GNL3	Guanine nucleotide-binding protein-like 3	17	18	1758	0	#DIV/0!
Q8IY81	FTSJ3	pre-rRNA 2'-O-ribose RNA methyltransferase FTSJ3	21	21	1698	0	#DIV/0!
Q8IUE6	H2AC21	Histone H2A type 2-B	1	7	1659	0	#DIV/0!
Q6DN03	H2BC20P	Putative histone H2B type 2-C	1	6	1572	0	#DIV/0!
P35527	KRT9	Keratin, type I cytoskeletal 9	26	27	1548	0	#DIV/0!
Q9NW13	RBM28	RNA-binding protein 28	20	20	1543	0	#DIV/0!
Q92945	KHSRP	Far upstream element-binding protein 2	21	22	1543	27	57.1481
P12956	XRCC6	X-ray repair cross-complementing protein 6	25	25	1515	32	47.3438
P62750	RPL23A	60S ribosomal protein L23a	10	10	1485	50	29.7
O00571	DDX3X	ATP-dependent RNA helicase DDX3X	18	19	1481	0	#DIV/0!
Q7L2E3	DHX30	ATP-dependent RNA helicase DHX30	42	42	1479	52	28.4423
Q9BQG0	MYBBP1A	Myb-binding protein 1A	27	27	1474	0	#DIV/0!
Q14152	EIF3A	Eukaryotic translation initiation factor 3 subunit A	33	33	1417	0	#DIV/0!
P84243	H3-3A	Histone H3.3	8	8	1384	0	#DIV/0!
P51991	HNRNPA3	Heterogeneous nuclear ribonucleoprotein A3	9	11	1340	49	27.3469
Q9NVP1	DDX18	ATP-dependent RNA helicase DDX18	17	17	1177	0	#DIV/0!
Q99848	EBNA1BP2	Probable rRNA-processing protein EBP2	11	11	1168	0	#DIV/0!
Q15050	RRS1	Ribosome biogenesis regulatory protein homolog	12	12	1143	0	#DIV/0!
Q9P0M6	MACROH2A2	Core histone macro-H2A.2	13	15	1140	0	#DIV/0!
O60812	HNRNPCL1	Heterogeneous nuclear ribonucleoprotein C-like 1	2	5	1067	0	#DIV/0!
Q9UIG0	BAZ1B	Tyrosine-protein kinase BAZ1B	25	25	1040	0	#DIV/0!
Q15233	NONO	Non-POU domain-containing octamer-binding protein	12	13	1040	16	65
P46087	NOP2	Probable 28S rRNA (cytosine(4447)-C(5))-methyltransferase	23	23	1038	0	#DIV/0!
Q12905	ILF2	Interleukin enhancer-binding factor 2	12	12	1032	1	1032
P11388	TOP2A	DNA topoisomerase 2-alpha	31	41	1029	0	#DIV/0!
P30876	POLR2B	DNA-directed RNA polymerase II subunit RPB2	32	32	1018	0	#DIV/0!
P52597	HNRNPF	Heterogeneous nuclear ribonucleoprotein F	7	9	1012	4	253
Q9BVJ6	UTP14A	U3 small nucleolar RNA-associated protein 14 homolog A	27	27	1009	0	#DIV/0!
P04259	KRT6B	Keratin, type II cytoskeletal 6B	3	18	995	0	#DIV/0!
P02538	KRT6A	Keratin, type II cytoskeletal 6A	4	18	986	0	#DIV/0!
Q96GQ7	DDX27	Probable ATP-dependent RNA helicase DDX27	19	19	971	0	#DIV/0!
O60841	EIF5B	Eukaryotic translation initiation factor 5B	28	28	956	0	#DIV/0!
P13647	KRT5	Keratin, type II cytoskeletal 5	8	14	955	0	#DIV/0!
Q14684	RRP1B	Ribosomal RNA processing protein 1 homolog B	23	23	951	0	#DIV/0!
P07305	H1-0	Histone H1.0	3	3	947	5	189.4
P62081	RPS7	40S ribosomal protein S7	9	9	946	31	30.5161
P55795	HNRNPH2	Heterogeneous nuclear ribonucleoprotein H2	4	8	927	0	#DIV/0!
P43243	MATR3	Matrin-3	17	17	918	25	36.72
Q00341	HDLBP	Vigilin	30	30	915	0	#DIV/0!
Q13838	DDX39B	Spliceosome RNA helicase DDX39B	6	14	894	0	#DIV/0!
P22087	FBL	rRNA 2'-O-methyltransferase fibrillarin	12	12	875	1	875
P05455	SSB	Lupus La protein	16	16	873	26	33.5769
Q96SI9	STRBP	Spermatid perinuclear RNA-binding protein	11	15	870	0	#DIV/0!
P62854	RPS26	40S ribosomal protein S26	3	3	858	6	143
P23246	SFPQ	Splicing factor, proline- and glutamine-rich	15	16	853	7	121.857
O00425	IGF2BP3	Insulin-like growth factor 2 mRNA-binding protein 3	11	14	821	0	#DIV/0!
P27816	MAP4	Microtubule-associated protein 4	31	31	807	5	161.4
Q03701	CEBPZ	CCAAT/enhancer-binding protein zeta	23	23	789	0	#DIV/0!
P62241	RPS8	40S ribosomal protein S8	6	6	787	27	29.1481
Q02880	TOP2B	DNA topoisomerase 2-beta	23	33	780	0	#DIV/0!
P60842	EIF4A1	Eukaryotic initiation factor 4A-I	15	18	777	20	38.85
Q13283	G3BP1	Ras GTPase-activating protein-binding protein 1	11	11	750	6	125
P62753	RPS6	40S ribosomal protein S6	8	8	745	19	39.2105
Q15717	ELAVL1	ELAV-like protein 1	10	11	744	6	124
O95785	WIZ	Protein Wiz	20	20	730	0	#DIV/0!
P13010	XRCC5	X-ray repair cross-complementing protein 5	21	21	729	0	#DIV/0!
P32969	RPL9	60S ribosomal protein L9	7	7	728	0	#DIV/0!
P61353	RPL27	60S ribosomal protein L27	9	9	726	22	33
Q14103	HNRNPD	Heterogeneous nuclear ribonucleoprotein D0	4	5	723	17	42.5294
P60709	ACTB	Actin, cytoplasmic 1	5	11	700	0	#DIV/0!
Q8TDN6	BRIX1	Ribosome biogenesis protein BRX1 homolog	9	9	695	0	#DIV/0!
P11940	PABPC1	Polyadenylate-binding protein 1	14	20	685	0	#DIV/0!
Q9BQ39	DDX50	ATP-dependent RNA helicase DDX50	17	19	662	0	#DIV/0!
Q9Y520	PRRC2C	Protein PRRC2C	33	35	652	0	#DIV/0!
Q14692	BMS1	Ribosome biogenesis protein BMS1 homolog	22	22	649	0	#DIV/0!
Q92522	H1-10	Histone H1.10	7	7	631	24	26.2917
Q5SSJ5	HP1BP3	Heterochromatin protein 1-binding protein 3	15	15	625	0	#DIV/0!
P46778	RPL21	60S ribosomal protein L21	8	8	625	0	#DIV/0!
P62277	RPS13	40S ribosomal protein S13	9	9	619	16	38.6875
Q9H7B2	RPF2	Ribosome production factor 2 homolog	10	10	617	0	#DIV/0!
P42704	LRPPRC	Leucine-rich PPR motif-containing protein, mitochondrial	38	38	606	0	#DIV/0!
P35659	DEK	Protein DEK	12	12	606	0	#DIV/0!
O00148	DDX39A	ATP-dependent RNA helicase DDX39A	3	11	605	19	31.8421
Q8WTT2	NOC3L	Nucleolar complex protein 3 homolog	14	14	604	0	#DIV/0!
P46776	RPL27A	60S ribosomal protein L27a	6	6	597	11	54.2727
Q99729	HNRNPAB	Heterogeneous nuclear ribonucleoprotein A/B	7	7	563	19	29.6316
P53999	SUB1	Activated RNA polymerase II transcriptional coactivator p15	8	8	560	15	37.3333
P54652	HSPA2	Heat shock-related 70 kDa protein 2	1	10	556	0	#DIV/0!
P12525	MYCLP1	Putative myc-like protein MYCLP1	1	1	554	0	#DIV/0!
B5ME19	EIF3CL	Eukaryotic translation initiation factor 3 subunit C-like protein	17	17	554	2	277
O15371	EIF3D	Eukaryotic translation initiation factor 3 subunit D	13	13	536	0	#DIV/0!
O00567	NOP56	Nucleolar protein 56	19	19	533	8	66.625
P83731	RPL24	60S ribosomal protein L24	4	4	522	8	65.25
P09429	HMGB1	High mobility group protein B1	10	10	517	21	24.619
Q8TDD1	DDX54	ATP-dependent RNA helicase DDX54	21	22	512	0	#DIV/0!
Q9BYG3	NIFK	MKI67 FHA domain-interacting nucleolar phosphoprotein	10	10	511	0	#DIV/0!
P68133	ACTA1	Actin, alpha skeletal muscle	1	7	502	0	#DIV/0!
Q96AE4	FUBP1	Far upstream element-binding protein 1	12	15	495	4	123.75
Q13885	TUBB2A	Tubulin beta-2A chain	2	11	470	0	#DIV/0!
Q6DKI1	RPL7L1	60S ribosomal protein L7-like 1	8	8	465	0	#DIV/0!
P48634	PRRC2A	Protein PRRC2A	28	30	455	0	#DIV/0!
Q9GZR7	DDX24	ATP-dependent RNA helicase DDX24	20	20	453	0	#DIV/0!
Q9NQ55	PPAN	Suppressor of SWI4 1 homolog	6	6	450	0	#DIV/0!
Q14839	CHD4	Chromodomain-helicase-DNA-binding protein 4	23	31	445	0	#DIV/0!
Q9P258	RCC2	Protein RCC2	11	11	431	0	#DIV/0!
O00566	MPHOSPH10	U3 small nucleolar ribonucleoprotein protein MPP10	13	13	425	0	#DIV/0!
P02533	KRT14	Keratin, type I cytoskeletal 14	10	21	424	0	#DIV/0!
P33991	MCM4	DNA replication licensing factor MCM4	19	19	417	0	#DIV/0!
Q7KZF4	SND1	Staphylococcal nuclease domain-containing protein 1	20	20	414	0	#DIV/0!
Q13823	GNL2	Nucleolar GTP-binding protein 2	12	12	414	0	#DIV/0!
Q6N022	TENM4	Teneurin-4	2	2	408	0	#DIV/0!
O75534	CSDE1	Cold shock domain-containing protein E1	21	21	404	0	#DIV/0!
P08779	KRT16	Keratin, type I cytoskeletal 16	11	21	402	0	#DIV/0!
P55265	ADAR	Double-stranded RNA-specific adenosine deaminase	17	17	401	0	#DIV/0!
Q96I24	FUBP3	Far upstream element-binding protein 3	16	18	398	2	199
P08708	RPS17	40S ribosomal protein S17	4	4	394	0	#DIV/0!
Q5JTH9	RRP12	RRP12-like protein	15	15	393	0	#DIV/0!
O75475	PSIP1	PC4 and SFRS1-interacting protein	7	8	378	0	#DIV/0!
Q86UE4	MTDH	Protein LYRIC	12	12	378	0	#DIV/0!
P42696	RBM34	RNA-binding protein 34	12	12	375	0	#DIV/0!
Q92900	UPF1	Regulator of nonsense transcripts 1	20	20	373	15	24.8667
O14979	HNRNPDL	Heterogeneous nuclear ribonucleoprotein D-like	8	9	368	7	52.5714
P17480	UBTF	Nucleolar transcription factor 1	13	13	363	0	#DIV/0!
O15226	NKRF	NF-kappa-B-repressing factor	19	19	361	8	45.125
Q86UP2	KTN1	Kinectin	23	23	359	0	#DIV/0!
P27635	RPL10	60S ribosomal protein L10	8	8	356	1	356
Q14980	NUMA1	Nuclear mitotic apparatus protein 1	31	31	349	0	#DIV/0!
Q9Y2X3	NOP58	Nucleolar protein 58	11	11	347	0	#DIV/0!
P62266	RPS23	40S ribosomal protein S23	6	6	344	0	#DIV/0!
Q8NE71	ABCF1	ATP-binding cassette sub-family F member 1	13	13	338	0	#DIV/0!
P08621	SNRNP70	U1 small nuclear ribonucleoprotein 70 kDa	8	8	338	5	67.6
P17987	TCP1	T-complex protein 1 subunit alpha	13	13	337	3	112.333
P25398	RPS12	40S ribosomal protein S12	3	3	335	9	37.2222
Q5QJE6	DNTTIP2	Deoxynucleotidyltransferase terminal-interacting protein 2	12	12	334	0	#DIV/0!
Q9GZR2	REXO4	RNA exonuclease 4	11	11	330	0	#DIV/0!
Q00577	PURA	Transcriptional activator protein Pur-alpha	11	12	330	0	#DIV/0!
Q5BKZ1	ZNF326	DBIRD complex subunit ZNF326	10	10	322	0	#DIV/0!
P46821	MAP1B	Microtubule-associated protein 1B	37	38	321	0	#DIV/0!
Q15397	PUM3	Pumilio homolog 3	13	13	320	0	#DIV/0!
O76094	SRP72	Signal recognition particle subunit SRP72	13	13	318	0	#DIV/0!
Q9NY93	DDX56	Probable ATP-dependent RNA helicase DDX56	14	14	307	0	#DIV/0!
Q13310	PABPC4	Polyadenylate-binding protein 4	8	14	304	0	#DIV/0!
O75821	EIF3G	Eukaryotic translation initiation factor 3 subunit G	6	6	299	0	#DIV/0!
Q9H0A0	NAT10	RNA cytidine acetyltransferase	17	17	299	0	#DIV/0!
P39748	FEN1	Flap endonuclease 1	9	9	288	11	26.1818
P27694	RPA1	Replication protein A 70 kDa DNA-binding subunit	12	12	285	0	#DIV/0!
Q9Y6M1	IGF2BP2	Insulin-like growth factor 2 mRNA-binding protein 2	7	9	284	0	#DIV/0!
O00541	PES1	Pescadillo homolog	9	9	283	0	#DIV/0!
Q7Z794	KRT77	Keratin, type II cytoskeletal 1b	2	5	279	0	#DIV/0!
P62841	RPS15	40S ribosomal protein S15	3	3	274	0	#DIV/0!
Q04637	EIF4G1	Eukaryotic translation initiation factor 4 gamma 1	18	18	273	4	68.25
O60832	DKC1	H/ACA ribonucleoprotein complex subunit DKC1	9	9	271	8	33.875
P20042	EIF2S2	Eukaryotic translation initiation factor 2 subunit 2	9	9	269	0	#DIV/0!
P24928	POLR2A	DNA-directed RNA polymerase II subunit RPB1	25	25	251	0	#DIV/0!
O43159	RRP8	Ribosomal RNA-processing protein 8	11	11	244	0	#DIV/0!
Q8WWK9	CKAP2	Cytoskeleton-associated protein 2	12	12	243	0	#DIV/0!
P78527	PRKDC	DNA-dependent protein kinase catalytic subunit	34	34	241	0	#DIV/0!
P62244	RPS15A	40S ribosomal protein S15a	3	3	241	2	120.5
P18754	RCC1	Regulator of chromosome condensation	8	8	240	0	#DIV/0!
Q14676	MDC1	Mediator of DNA damage checkpoint protein 1	28	28	237	0	#DIV/0!
Q12849	GRSF1	G-rich sequence factor 1	9	9	237	0	#DIV/0!
Q9Y5J1	UTP18	U3 small nucleolar RNA-associated protein 18 homolog	11	11	235	0	#DIV/0!
P09211	GSTP1	Glutathione S-transferase P	6	6	230	0	#DIV/0!
Q9NX58	LYAR	Cell growth-regulating nucleolar protein	8	8	229	0	#DIV/0!
P78316	NOP14	Nucleolar protein 14	15	15	226	0	#DIV/0!
Q02543	RPL18A	60S ribosomal protein L18a	6	6	225	4	56.25
Q9UG63	ABCF2	ATP-binding cassette sub-family F member 2	11	11	220	0	#DIV/0!
O15213	WDR46	WD repeat-containing protein 46	12	12	220	0	#DIV/0!
P26358	DNMT1	DNA (cytosine-5)-methyltransferase 1	20	20	219	0	#DIV/0!
Q08J23	NSUN2	RNA cytosine C(5)-methyltransferase NSUN2	16	16	219	0	#DIV/0!
O94874	UFL1	E3 UFM1-protein ligase 1	16	16	217	0	#DIV/0!
P00918	CA2	Carbonic anhydrase 2	7	7	216	1	216
Q6PKG0	LARP1	La-related protein 1	22	22	214	0	#DIV/0!
Q01780	EXOSC10	Exosome component 10	18	18	214	0	#DIV/0!
Q8NI36	WDR36	WD repeat-containing protein 36	12	12	212	0	#DIV/0!
Q9BY77	POLDIP3	Polymerase delta-interacting protein 3	13	13	212	0	#DIV/0!
P09104	ENO2	Gamma-enolase	2	4	204	0	#DIV/0!
Q92879	CELF1	CUGBP Elav-like family member 1	8	8	202	0	#DIV/0!
Q96AG4	LRRC59	Leucine-rich repeat-containing protein 59	6	6	200	2	100
Q04695	KRT17	Keratin, type I cytoskeletal 17	4	12	197	0	#DIV/0!
O95793	STAU1	Double-stranded RNA-binding protein Staufen homolog 1	13	13	195	0	#DIV/0!
O95478	NSA2	Ribosome biogenesis protein NSA2 homolog	7	7	194	0	#DIV/0!
Q9BRT6	LLPH	Protein LLP homolog	2	2	194	0	#DIV/0!
Q13148	TARDBP	TAR DNA-binding protein 43	5	5	190	0	#DIV/0!
Q9UGP8	SEC63	Translocation protein SEC63 homolog	10	10	190	0	#DIV/0!
Q8WU90	ZC3H15	Zinc finger CCCH domain-containing protein 15	5	5	190	0	#DIV/0!
Q9Y3T9	NOC2L	Nucleolar complex protein 2 homolog	8	8	189	0	#DIV/0!
Q9H0D6	XRN2	5'-3' exoribonuclease 2	16	16	188	0	#DIV/0!
Q96SB4	SRPK1	SRSF protein kinase 1	6	7	186	0	#DIV/0!
Q14498	RBM39	RNA-binding protein 39	10	10	186	3	62
Q13243	SRSF5	Serine/arginine-rich splicing factor 5	4	5	184	0	#DIV/0!
P07814	EPRS1	Bifunctional glutamate/proline--tRNA ligase	17	17	182	0	#DIV/0!
Q96JM2	ZNF462	Zinc finger protein 462	1	1	182	0	#DIV/0!
Q9UKM9	RALY	RNA-binding protein Raly	8	8	182	0	#DIV/0!
P27695	APEX1	DNA-(apurinic or apyrimidinic site) endonuclease	5	5	180	1	180
Q2NL82	TSR1	Pre-rRNA-processing protein TSR1 homolog	11	11	179	0	#DIV/0!
Q99986	VRK1	Serine/threonine-protein kinase VRK1	9	9	176	0	#DIV/0!
Q13185	CBX3	Chromobox protein homolog 3	2	2	175	1	175
Q13428	TCOF1	Treacle protein	11	11	174	0	#DIV/0!
O75494	SRSF10	Serine/arginine-rich splicing factor 10	4	4	171	0	#DIV/0!
Q9UQ80	PA2G4	Proliferation-associated protein 2G4	10	10	169	6	28.1667
P78347	GTF2I	General transcription factor II-I	13	13	167	0	#DIV/0!
Q99623	PHB2	Prohibitin-2	8	8	166	0	#DIV/0!
P26196	DDX6	Probable ATP-dependent RNA helicase DDX6	12	12	164	0	#DIV/0!
P25440	BRD2	Bromodomain-containing protein 2	14	14	163	0	#DIV/0!
P56182	RRP1	Ribosomal RNA processing protein 1 homolog A	10	10	161	0	#DIV/0!
O60264	SMARCA5	SWI/SNF-related matrix-associated actin-dependent regulator of chromatin subfamily A member 5	9	15	160	0	#DIV/0!
Q9HD33	MRPL47	39S ribosomal protein L47, mitochondrial	5	5	160	0	#DIV/0!
Q96ME7	ZNF512	Zinc finger protein 512	5	5	159	0	#DIV/0!
Q9H0S4	DDX47	Probable ATP-dependent RNA helicase DDX47	9	9	156	0	#DIV/0!
P63173	RPL38	60S ribosomal protein L38	4	4	154	0	#DIV/0!
Q9UNQ2	DIMT1	Probable dimethyladenosine transferase	6	6	153	0	#DIV/0!
Q7L0Y3	TRMT10C	tRNA methyltransferase 10 homolog C	10	10	153	0	#DIV/0!
Q9Y4C8	RBM19	Probable RNA-binding protein 19	11	11	150	0	#DIV/0!
P26368	U2AF2	Splicing factor U2AF 65 kDa subunit	8	8	150	2	75
Q96QD9	FYTTD1	UAP56-interacting factor	8	8	148	0	#DIV/0!
P04843	RPN1	Dolichyl-diphosphooligosaccharide--protein glycosyltransferase subunit 1	13	13	148	1	148
Q9Y5A9	YTHDF2	YTH domain-containing family protein 2	4	6	147	1	147
Q01831	XPC	DNA repair protein complementing XP-C cells	6	6	146	0	#DIV/0!
Q14137	BOP1	Ribosome biogenesis protein BOP1	9	9	143	0	#DIV/0!
Q92499	DDX1	ATP-dependent RNA helicase DDX1	15	15	143	0	#DIV/0!
Q9Y2R4	DDX52	Probable ATP-dependent RNA helicase DDX52	6	7	143	0	#DIV/0!
Q9BZI7	UPF3B	Regulator of nonsense transcripts 3B	10	10	142	0	#DIV/0!
P51858	HDGF	Hepatoma-derived growth factor	5	6	140	0	#DIV/0!
Q9BY44	EIF2A	Eukaryotic translation initiation factor 2A	12	12	137	0	#DIV/0!
P04075	ALDOA	Fructose-bisphosphate aldolase A	5	5	136	0	#DIV/0!
Q9Y5B9	SUPT16H	FACT complex subunit SPT16	11	11	135	0	#DIV/0!
P29372	MPG	DNA-3-methyladenine glycosylase	8	8	134	0	#DIV/0!
Q58FF8	HSP90AB2P	Putative heat shock protein HSP 90-beta 2	1	6	132	0	#DIV/0!
Q53HL2	CDCA8	Borealin	7	7	130	0	#DIV/0!
Q9NVN8	GNL3L	Guanine nucleotide-binding protein-like 3-like protein	8	9	129	0	#DIV/0!
Q96KR1	ZFR	Zinc finger RNA-binding protein	9	9	129	0	#DIV/0!
P63165	SUMO1	Small ubiquitin-related modifier 1	2	2	128	0	#DIV/0!
P22392	NME2	Nucleoside diphosphate kinase B	2	4	127	0	#DIV/0!
P04004	VTN	Vitronectin	1	1	127	1	127
Q13895	BYSL	Bystin	5	5	126	0	#DIV/0!
P18669	PGAM1	Phosphoglycerate mutase 1	5	5	124	2	62
Q07065	CKAP4	Cytoskeleton-associated protein 4	11	11	122	0	#DIV/0!
Q14008	CKAP5	Cytoskeleton-associated protein 5	13	13	121	0	#DIV/0!
P19387	POLR2C	DNA-directed RNA polymerase II subunit RPB3	5	5	121	0	#DIV/0!
P60866	RPS20	40S ribosomal protein S20	3	3	120	0	#DIV/0!
Q9H6F5	CCDC86	Coiled-coil domain-containing protein 86	6	6	120	0	#DIV/0!
Q4G0J3	LARP7	La-related protein 7	9	9	115	0	#DIV/0!
P45880	VDAC2	Voltage-dependent anion-selective channel protein 2	7	7	113	0	#DIV/0!
O14617	AP3D1	AP-3 complex subunit delta-1	12	12	112	0	#DIV/0!
Q13601	KRR1	KRR1 small subunit processome component homolog	9	9	111	0	#DIV/0!
Q92804	TAF15	TATA-binding protein-associated factor 2N	2	4	111	0	#DIV/0!
Q9UN86	G3BP2	Ras GTPase-activating protein-binding protein 2	5	5	111	0	#DIV/0!
P82970	HMGN5	High mobility group nucleosome-binding domain-containing protein 5	3	3	111	0	#DIV/0!
Q8WYP5	AHCTF1	Protein ELYS	14	14	111	0	#DIV/0!
P15311	EZR	Ezrin	4	9	110	0	#DIV/0!
P60953	CDC42	Cell division control protein 42 homolog	2	2	110	0	#DIV/0!
Q9H0U4	RAB1B	Ras-related protein Rab-1B	2	5	108	0	#DIV/0!
Q06787	FMR1	Synaptic functional regulator FMR1	5	7	104	0	#DIV/0!
Q86V81	ALYREF	THO complex subunit 4	4	4	104	0	#DIV/0!
P62820	RAB1A	Ras-related protein Rab-1A	1	4	103	0	#DIV/0!
P61956	SUMO2	Small ubiquitin-related modifier 2	2	2	103	0	#DIV/0!
Q7Z2W4	ZC3HAV1	Zinc finger CCCH-type antiviral protein 1	13	13	103	1	103
Q8IUF8	RIOX2	Ribosomal oxygenase 2	8	8	102	0	#DIV/0!
Q9BU76	MMTAG2	Multiple myeloma tumor-associated protein 2	4	4	102	0	#DIV/0!
P15531	NME1	Nucleoside diphosphate kinase A	1	3	102	2	51
Q8WXF1	PSPC1	Paraspeckle component 1	8	8	101	0	#DIV/0!
Q5T8P6	RBM26	RNA-binding protein 26	7	8	100	0	#DIV/0!
			3504	3820	207464

## Sheet: U2OS
Accession	Gene	Description	Coverage [%]	# Unique Peptides	# Peptides	# PSMs	FA/NT	Abundance: FA	Abundance: NT
Q8NE71	ABCF1	ATP-binding cassette sub-family F member 1	22	13	13	85	232.037	4.03997e+07	174109	232.037
Q9H2P0	ADNP	Activity-dependent neuroprotector homeobox protein	5	5	5	12	5.69764	1.81097e+06	317845	5.69764
Q8WYP5	AHCTF1	Protein ELYS	6	7	7	16	253.582	626443	2470.37	253.582
Q09666	AHNAK	Neuroblast differentiation-associated protein AHNAK	13	23	23	118	2.75563	2.5543e+07	9.2694e+06	2.75563
P27695	APEX1	DNA-(apurinic or apyrimidinic site) endonuclease	25	7	7	21	17.026	3.41229e+06	200416	17.026
Q9UIG0	BAZ1B	Tyrosine-protein kinase BAZ1B	8	10	10	21	3.15485	4.79942e+06	1.52128e+06	3.15485
Q14692	BMS1	Ribosome biogenesis protein BMS1 homolog	15	13	13	48	56.236	1.51858e+07	270036	56.236
Q14137	BOP1	Ribosome biogenesis protein BOP1	10	5	5	12	8.92002	1.31257e+06	147149	8.92002
Q8TDN6	BRIX1	Ribosome biogenesis protein BRX1 homolog	7	3	3	21	116.261	2.80056e+07	240885	116.261
Q5SNV9	C1orf167	Uncharacterized protein C1orf167	1	1	1	14	120.941	2.91605e+06	24111.4	120.941
Q8N163	CCAR2	Cell cycle and apoptosis regulator protein 2	8	4	4	11	363.741	1.33104e+06	3659.29	363.741
Q03701	CEBPZ	CCAAT/enhancer-binding protein zeta	7	7	7	19	3884.96	2.29557e+06	590.887	3884.96
Q14839	CHD4	Chromodomain-helicase-DNA-binding protein 4	8	10	14	46	15.0512	7.84703e+06	521356	15.0512
Q9Y3Y2	CHTOP	Chromatin target of PRMT1 protein	8	2	2	13	10033.6	1.00336e+06		#DIV/0!
P49711	CTCF	Transcriptional repressor CTCF	20	6	6	19	44.8347	292232	6517.99	44.8347
Q92841	DDX17	Probable ATP-dependent RNA helicase DDX17	15	4	9	34	32.1066	4.0663e+06	126650	32.1066
Q9NVP1	DDX18	ATP-dependent RNA helicase DDX18	17	9	9	23	40.3803	4.22412e+06	104609	40.3803
Q9NR30	DDX21	Nucleolar RNA helicase 2	27	17	19	129	44.7945	2.43583e+07	543780	44.7945
Q9GZR7	DDX24	ATP-dependent RNA helicase DDX24	14	5	5	11	22.8236	1.2383e+06	54255.2	22.8236
Q96GQ7	DDX27	Probable ATP-dependent RNA helicase DDX27	20	15	15	71	11.4432	3.14807e+07	2.75104e+06	11.4432
O00571	DDX3X	ATP-dependent RNA helicase DDX3X	18	8	9	12	8.23666	1.21242e+06	147198	8.23666
P17844	DDX5	Probable ATP-dependent RNA helicase DDX5	20	5	10	32	29.3628	1.64781e+07	561190	29.3628
Q9NY93	DDX56	Probable ATP-dependent RNA helicase DDX56	8	3	3	12	69.4885	1.38006e+06	19860.3	69.4885
P35659	DEK	Protein DEK	27	9	9	26	441.473	6.73499e+06	15255.7	441.473
Q7L2E3	DHX30	ATP-dependent RNA helicase DHX30	12	10	10	58	14.1886	4.3706e+06	308035	14.1886
Q08211	DHX9	ATP-dependent RNA helicase A	28	27	27	199	5.29087	1.2193e+08	2.30454e+07	5.29087
P26358	DNMT1	DNA (cytosine-5)-methyltransferase 1	4	5	5	22	23859.4	2.38594e+06		#DIV/0!
Q5QJE6	DNTTIP2	Deoxynucleotidyltransferase terminal-interacting protein 2	8	5	5	19	29.8959	7.20499e+06	241003	29.8959
Q99848	EBNA1BP2	Probable rRNA-processing protein EBP2	16	4	4	11	67.3133	4.71468e+06	70040.8	67.3133
Q14152	EIF3A	Eukaryotic translation initiation factor 3 subunit A	13	12	12	34	73.4205	5.50644e+06	74998.7	73.4205
B5ME19; Q99613	EIF3CL; EIF3C	Eukaryotic translation initiation factor 3 subunit C-like protein; Eukaryotic translation initiation factor 3 subunit C	3	3	3	14	31.9495	2.64175e+06	82685.2	31.9495
O15371	EIF3D	Eukaryotic translation initiation factor 3 subunit D	16	4	4	12	7.99099	529032	66203.6	7.99099
Q04637	EIF4G1	Eukaryotic translation initiation factor 4 gamma 1	5	6	6	14	7.49771	1.20301e+06	160450	7.49771
O60841	EIF5B	Eukaryotic translation initiation factor 5B	16	15	15	62	1678.85	1.72541e+07	10277.3	1678.85
Q01780	EXOSC10	Exosome component 10	2	2	2	20	9895.53	989553		#DIV/0!
Q8IY81	FTSJ3	pre-rRNA 2'-O-ribose RNA methyltransferase FTSJ3	27	15	15	66	26.0811	1.70836e+07	655017	26.0811
Q9HAV0; P62873; P62879; P16520	GNB4; GNB1; GNB2; GNB3	Guanine nucleotide-binding protein subunit beta-4; Guanine nucleotide-binding protein G(I)/G(S)/G(T) subunit beta-1; Guanine nucleotide-binding protein G(I)/G(S)/G(T) subunit beta-2; Guanine nucleotide-binding protein G(I)/G(S)/G(T) subunit beta-3	3	1	1	14	2.22671	2.49601e+06	1.12094e+06	2.22671
Q13823	GNL2	Nucleolar GTP-binding protein 2	6	4	4	11	20061	2.0061e+06		#DIV/0!
Q9BVP2	GNL3	Guanine nucleotide-binding protein-like 3	18	8	8	27	10.8419	3.54002e+06	326515	10.8419
Q9BZE4	GTPBP4	GTP-binding protein 4	14	8	8	58	68.7696	1.12477e+07	163556	68.7696
P07305	H1-0	Histone H1.0	28	5	5	131	2.36254	7.23418e+07	3.06204e+07	2.36254
Q02539	H1-1	Histone H1.1	31	3	6	111	166.906	5.10809e+06	30604.5	166.906
Q92522	H1-10	Histone H1.10	27	5	5	24	7.38648	2.05057e+07	2.77612e+06	7.38648
P16403	H1-2	Histone H1.2	32	2	10	299	22.1197	7.54853e+07	3.41258e+06	22.1197
P10412	H1-4	Histone H1.4	40	4	12	274	12.2109	2.34368e+08	1.91933e+07	12.2109
Q5TEC6	H3-2	Histone HIST2H3PS2	24	1	4	277	22.0088	828324	37636	22.0088
Q16695	H3-4	Histone H3.1t	24	2	5	320	3.6322	2.91035e+08	8.01264e+07	3.6322
P17096	HMGA1	High mobility group protein HMG-I/HMG-Y	23	2	2	11	14.2264	7.24219e+06	509067	14.2264
P07910	HNRNPC	Heterogeneous nuclear ribonucleoproteins C1/C2	21	7	7	78	4.98595	1.21974e+07	2.44635e+06	4.98595
Q14103	HNRNPD	Heterogeneous nuclear ribonucleoprotein D0	9	3	3	18	2.84406	985808	346620	2.84406
P61978	HNRNPK	Heterogeneous nuclear ribonucleoprotein K	16	6	6	24	6.24327	6.01674e+06	963717	6.24327
P14866	HNRNPL	Heterogeneous nuclear ribonucleoprotein L	21	9	9	97	23.0944	3.87998e+07	1.68005e+06	23.0944
O43390	HNRNPR	Heterogeneous nuclear ribonucleoprotein R	29	13	16	76	70.6989	2.2888e+07	323740	70.6989
Q00839	HNRNPU	Heterogeneous nuclear ribonucleoprotein U	28	21	22	166	56.4133	2.47877e+08	4.39395e+06	56.4133
Q5SSJ5	HP1BP3	Heterochromatin protein 1-binding protein 3	29	13	13	88	75.9292	6.9833e+07	919711	75.9292
Q9Y6M1	IGF2BP2	Insulin-like growth factor 2 mRNA-binding protein 2	5	2	2	10	5523.17	552317		#DIV/0!
Q12906	ILF3	Interleukin enhancer-binding factor 3	38	19	21	155	77.1477	7.96446e+07	1.03236e+06	77.1477
Q07666	KHDRBS1	KH domain-containing, RNA-binding, signal transduction-associated protein 1	19	5	5	49	17.2389	3.21627e+07	1.8657e+06	17.2389
Q86UP2	KTN1	Kinectin	8	9	9	26	14.6815	5.31308e+06	361888	14.6815
O75367	MACROH2A1	Core histone macro-H2A.1	24	5	6	15	98.7487	4.96601e+06	50289.3	98.7487
Q9UNF1	MAGED2	Melanoma-associated antigen D2	10	4	4	11	12.2461	6.19538e+06	505905	12.2461
P46821	MAP1B	Microtubule-associated protein 1B	6	8	8	11	9052.76	905276		#DIV/0!
P27816	MAP4	Microtubule-associated protein 4	26	20	20	50	13.9758	9.2005e+06	658319	13.9758
P43243	MATR3	Matrin-3	12	7	7	30	4.53144	7.76943e+06	1.71456e+06	4.53144
P25205	MCM3	DNA replication licensing factor MCM3	11	5	5	12	24.4003	1.03132e+06	42266.7	24.4003
Q14676	MDC1	Mediator of DNA damage checkpoint protein 1	9	9	9	36	475.81	1.25152e+06	2630.29	475.81
P46013	MKI67	Proliferation marker protein Ki-67	18	37	37	97	96.6553	3.32587e+07	344096	96.6553
Q9HCE1	MOV10	Helicase MOV-10	16	13	13	84	2.96156	2.44161e+07	8.24433e+06	2.96156
Q9BQG0	MYBBP1A	Myb-binding protein 1A	13	13	13	44	121.831	4.97588e+06	40842.3	121.831
Q13765; E9PAV3	NACA; NACA	Nascent polypeptide-associated complex subunit alpha; Nascent polypeptide-associated complex subunit alpha, muscle-specific form	27	4	4	10	5.03911	512644	101733	5.03911
Q9H0A0	NAT10	RNA cytidine acetyltransferase	9	7	7	11	11.8958	982628	82602.7	11.8958
P19338	NCL	Nucleolin	23	16	16	127	5.43319	1.23117e+08	2.26601e+07	5.43319
O60524	NEMF	Nuclear export mediator factor NEMF	6	6	6	30	39.9864	5.48618e+06	137201	39.9864
Q9BYG3	NIFK	MKI67 FHA domain-interacting nucleolar phosphoprotein	20	4	4	10	56665.9	5.66659e+06		#DIV/0!
Q14978	NOLC1	Nucleolar and coiled-body phosphoprotein 1	3	2	2	12	3.27417	1.24486e+06	380207	3.27417
Q15233	NONO	Non-POU domain-containing octamer-binding protein	31	10	11	100	83.1453	4.22549e+07	508206	83.1453
P46087	NOP2	Probable 28S rRNA (cytosine(4447)-C(5))-methyltransferase	23	11	11	57	46.5623	1.83201e+07	393454	46.5623
O00567	NOP56	Nucleolar protein 56	14	6	6	11	21.6989	1.01283e+06	46676.6	21.6989
P06748	NPM1	Nucleophosmin	52	11	11	100	5.10268	5.83485e+07	1.14349e+07	5.10268
Q14980	NUMA1	Nuclear mitotic apparatus protein 1	7	8	8	15	23.2246	842921	36294.4	23.2246
P09874	PARP1	Poly [ADP-ribose] polymerase 1	12	10	10	32	28.9734	6.28776e+06	217018	28.9734
Q15365	PCBP1	Poly(rC)-binding protein 1	12	3	4	15	2.52176	2.19905e+06	872031	2.52176
Q15366	PCBP2	Poly(rC)-binding protein 2	6	1	2	15	2.48701	738006	296744	2.48701
O00541	PES1	Pescadillo homolog	9	4	4	34	10.7518	6.68486e+06	621742	10.7518
Q15149	PLEC	Plectin	11	45	45	204	2.88334	2.3527e+07	8.15965e+06	2.88334
P24928	POLR2A	DNA-directed RNA polymerase II subunit RPB1	2	5	5	12	142.884	4.67711e+06	32733.5	142.884
P30876	POLR2B	DNA-directed RNA polymerase II subunit RPB2	9	8	8	27	3467.55	3.84687e+06	1109.39	3467.55
Q9NQ55	PPAN	Suppressor of SWI4 1 homolog	27	8	8	39	63.185	7.28161e+06	115243	63.185
P78527	PRKDC	DNA-dependent protein kinase catalytic subunit	3	11	11	38	3.73119	3.65135e+06	978600	3.73119
P48634	PRRC2A	Protein PRRC2A	3	4	4	12	10797.8	1.07978e+06		#DIV/0!
Q9Y520	PRRC2C	Protein PRRC2C	5	10	10	26	19.1415	1.07404e+07	561106	19.1415
O75475	PSIP1	PC4 and SFRS1-interacting protein	11	6	6	29	4.29682	4.50919e+06	1.04943e+06	4.29682
Q9P2N5	RBM27	RNA-binding protein 27	2	2	2	14	10.3576	1.98888e+06	192022	10.3576
Q9NW13	RBM28	RNA-binding protein 28	19	11	11	39	119811	1.19811e+07		#DIV/0!
P38159	RBMX	RNA-binding motif protein, X chromosome	13	5	5	32	8.7077	2.8352e+07	3.25597e+06	8.7077
Q9P258	RCC2	Protein RCC2	12	7	7	29	398.096	2.07839e+07	52208.2	398.096
P27635	RPL10	60S ribosomal protein L10	36	6	6	51	2.22429	2.25494e+07	1.01378e+07	2.22429
P26373	RPL13	60S ribosomal protein L13	19	4	4	81	6.44165	9.70674e+07	1.50687e+07	6.44165
P40429	RPL13A	60S ribosomal protein L13a	33	7	7	37	14.3234	1.43879e+07	1.00451e+06	14.3234
P18621	RPL17	60S ribosomal protein L17	16	3	3	19	11.1206	1.48006e+07	1.33092e+06	11.1206
P84098	RPL19	60S ribosomal protein L19	22	5	5	157	9.10805	4.26105e+08	4.67834e+07	9.10805
P62750	RPL23A	60S ribosomal protein L23a	31	7	7	147	35.0242	2.3171e+08	6.61572e+06	35.0242
P83731	RPL24	60S ribosomal protein L24	25	4	4	12	4.25159	2.16779e+06	509878	4.25159
P46776	RPL27A	60S ribosomal protein L27a	28	4	4	34	5.95365	1.70211e+07	2.85894e+06	5.95365
P47914	RPL29	60S ribosomal protein L29	14	2	2	94	16.6741	3.22336e+08	1.93315e+07	16.6741
P62899	RPL31	60S ribosomal protein L31	38	5	5	114	2.12832	1.96735e+07	9.24365e+06	2.12832
P36578	RPL4	60S ribosomal protein L4	43	18	18	494	2.98521	2.43629e+08	8.16119e+07	2.98521
P46777	RPL5	60S ribosomal protein L5	19	7	7	68	5.41786	2.01482e+07	3.71885e+06	5.41786
Q02878	RPL6	60S ribosomal protein L6	35	13	13	545	47.1451	1.36323e+09	2.89156e+07	47.1451
P18124	RPL7	60S ribosomal protein L7	44	13	13	205	54.5095	1.76594e+08	3.23968e+06	54.5095
P62424	RPL7A	60S ribosomal protein L7a	38	10	10	128	8.39256	1.13095e+08	1.34757e+07	8.39256
P62917	RPL8	60S ribosomal protein L8	25	4	4	141	4.33646	1.01673e+08	2.3446e+07	4.33646
P62280	RPS11	40S ribosomal protein S11	38	8	8	104	3.63702	3.31855e+07	9.12435e+06	3.63702
P62277	RPS13	40S ribosomal protein S13	15	2	2	13	4.83417	1.73311e+06	358512	4.83417
P15880	RPS2	40S ribosomal protein S2	13	4	4	15	3.25081	2.95918e+06	910290	3.25081
P62081	RPS7	40S ribosomal protein S7	14	3	3	19	3.29773	3.02465e+06	917191	3.29773
P46781	RPS9	40S ribosomal protein S9	22	5	5	32	2.23921	8.8707e+06	3.96152e+06	2.23921
Q5JTH9	RRP12	RRP12-like protein	6	6	6	19	2.11003	1.99171e+06	943923	2.11003
Q14684	RRP1B	Ribosomal RNA processing protein 1 homolog B	14	7	7	21	54.633	7.65205e+06	140063	54.633
Q15050	RRS1	Ribosome biogenesis regulatory protein homolog	18	5	5	60	5.44062	4.27013e+06	784862	5.44062
O76021	RSL1D1	Ribosomal L1 domain-containing protein 1	23	9	9	61	114.644	4.20904e+07	367140	114.644
Q9UGP8	SEC63	Translocation protein SEC63 homolog	11	7	7	15	23.519	2.67862e+06	113892	23.519
Q13435	SF3B2	Splicing factor 3B subunit 2	4	2	2	11	3774.59	377459		#DIV/0!
P23246	SFPQ	Splicing factor, proline- and glutamine-rich	27	14	15	125	27.6148	5.09923e+07	1.84656e+06	27.6148
Q7KZF4	SND1	Staphylococcal nuclease domain-containing protein 1	3	3	3	11	11.1971	1.03236e+06	92198.9	11.1971
Q9BXP5	SRRT	Serrate RNA effector molecule homolog	5	3	3	10	7393	739300		#DIV/0!
Q08945	SSRP1	FACT complex subunit SSRP1	8	3	3	11	10.8103	89762	8303.4	10.8103
Q96SI9	STRBP	Spermatid perinuclear RNA-binding protein	6	2	4	30	2.12739	762346	358348	2.12739
Q9Y5B9	SUPT16H	FACT complex subunit SPT16	7	6	6	10	31.4843	2.84872e+06	90480.7	31.4843
O60506	SYNCRIP	Heterogeneous nuclear ribonucleoprotein Q	26	9	12	47	2.64462	1.07364e+06	405969	2.64462
P11387	TOP1	DNA topoisomerase 1	22	16	16	61	0.886383	1.23498e+07	1.39329e+07	0.886383
P11388	TOP2A	DNA topoisomerase 2-alpha	19	20	26	110	57.6685	5.80538e+07	1.00668e+06	57.6685
Q02880	TOP2B	DNA topoisomerase 2-beta	10	9	15	39	35.8582	4.44957e+06	124088	35.8582
Q01081	U2AF1	Splicing factor U2AF 35 kDa subunit	13	3	3	19	7.7575	4.88196e+06	629322	7.7575
P17480	UBTF	Nucleolar transcription factor 1	7	5	5	25	71.2586	4.41699e+06	61985.3	71.2586
Q9BVJ6	UTP14A	U3 small nucleolar RNA-associated protein 14 homolog A	22	13	13	17	75.5208	2.30055e+06	30462.5	75.5208
Q9Y2W2	WBP11	WW domain-binding protein 11	9	5	5	11	76.0615	1.58409e+06	20826.5	76.0615
Q15061	WDR43	WD repeat-containing protein 43	2	1	1	16	4797.36	479736		#DIV/0!
O15213	WDR46	WD repeat-containing protein 46	15	7	7	13	98756.6	9.87566e+06		#DIV/0!
P12956	XRCC6	X-ray repair cross-complementing protein 6	13	5	5	35	4.95447	3.86778e+06	780665	4.95447
Q96KR1	ZFR	Zinc finger RNA-binding protein	12	9	9	26	20.0347	2.41213e+07	1.20398e+06	20.0347
Q96ME7	ZNF512	Zinc finger protein 512	12	5	5	35	133.265	9.63487e+06	72298.4	133.265

## Sheet: MCF7
Accession	Gene	Description	Exp. q-value: Combined	Sum PEP Score	Coverage [%]	# Peptides	# PSMs	# Unique Peptides	# AAs	MW [kDa]	calc. pI	Score Sequest HT: Sequest HT	# Peptides (by Search Engine): Sequest HT	# Razor Peptides	Abundance: NT	Abundance: FA	Ratio FA/NT
O60814	H2BC12	Histone H2B type 1-K	0	216.071	79	19	3300	1	126	13.9	10.32	6578.81	19	0		16216013	#VALUE!
P04350	TUBB4A	Tubulin beta-4A chain	0	332.109	71	24	1183	1	444	49.6	4.88	3167.64	24	0		931243	#VALUE!
P0CG47; P0CG48	UBB ; UBC	Polyubiquitin-B ; Polyubiquitin-C	0	77.993	82	10	582	1	229	25.7	7.43	1051.6	10	0			#VALUE!
Q58FF7	HSP90AB3P	Putative heat shock protein HSP 90-beta-3	0	119.951	27	22	538	1	597	68.3	4.79	735.96	22	0			#VALUE!
Q6DN03; Q6DRA6	H2BC20P ; H2BC19P	Putative histone H2B type 2-C; Putative histone H2B type 2-D	0	41.212	23	8	511	1	193	21.5	10.7	778.19	8	0		1.02324e+07	#VALUE!
Q9BUF5	TUBB6	Tubulin beta-6 chain	0	103.476	40	14	496	2	446	49.8	4.88	1057.6	14	0		4.28603e+06	#VALUE!
P54652	HSPA2	Heat shock-related 70 kDa protein 2	0	123.498	24	17	441	2	639	70	5.74	892.56	17	0		14933636	#VALUE!
P12035	KRT3	Keratin, type II cytkeletal 3	0	64.637	15	11	335	2	628	64.4	6.48	461.45	11	0		1.60743e+06	#VALUE!
Q96A72	MAGOHB	Protein mago nashi homolog 2	0	81.535	73	13	270	1	148	17.3	6.39	476.08	13	0			#VALUE!
Q9H4B7	TUBB1	Tubulin beta-1 chain	0	46.045	12	7	264	1	451	50.3	5.17	439.41	7	0			#VALUE!
Q14240	EIF4A2	Eukaryotic initiation factor 4A-II	0	63.743	23	11	241	1	407	46.4	5.48	450.75	11	0			#VALUE!
Q96DX8	RTP4	Receptor-transporting protein 4	0.002	4.519	4	1	225	1	246	27.8	8.22	112.95	1	0		1.51586e+09	#VALUE!
Q9Y281	CFL2	Cofilin-2	0	47.063	30	6	221	1	166	18.7	7.88	451.01	6	0		752661	#VALUE!
Q7Z4V5	HDGFL2	Hepatoma-derived growth factor-related protein 2	0	33.248	11	5	199	3	671	74.3	7.49	317.29	5	0		1.04118e+07	#VALUE!
Q9Y536	PPIAL4A	Peptidyl-prolyl cis-trans isomerase A-like 4A	0	25.03	41	6	169	1	164	18.2	9.22	181.3	6	0			#VALUE!
Q9UNX3	RPL26L1	60S ribomal protein L26-like 1	0	52.106	44	9	141	1	145	17.2	10.55	251.9	9	0		8553948	#VALUE!
P12236	SLC25A6	ADP/ATP translocase 3	0	37.967	38	13	135	3	298	32.8	9.74	111.54	13	0		6813818	#VALUE!
Q9BY44	EIF2A	Eukaryotic translation initiation factor 2A	0	140.511	45	19	116	19	585	64.9	8.87	277.69	19	0		1.66028e+08	#VALUE!
Q9H0A0	NAT10	RNA cytidine acetyltransferase	0	127.799	23	20	112	20	1025	115.7	8.27	282.91	20	0		1.28292e+08	#VALUE!
Q8N823	ZNF611	Zinc finger protein 611	0.099	1.356	1	1	224	1	705	81.4	8.9	0	1	0	2404.75	8.54699e+07	35542.1
P48634	PRRC2A	Protein PRRC2A	0	247.532	28	41	202	38	2157	228.7	9.45	442.07	41	0	94087.1	2.93938e+08	3124.1
O75475	PSIP1	PC4 and SFRS1-interacting protein	0	157.924	36	21	378	19	530	60.1	9.13	798.47	21	3	124887	2.44792e+08	1960.11
Q96QD9	FYTTD1	UAP56-interacting factor	0	100.2	60	18	125	18	318	35.8	11.78	261.55	18	0	205388	2.08286e+08	1014.11
Q9UN81	L1RE1	LINE-1 retrotranspable element ORF1 protein	0	166.935	52	22	410	22	338	40	9.51	976.93	22	0	1.15635e+06	7.21917e+08	624.306
Q9UGP8	SEC63	Translocation protein SEC63 homolog	0	89.182	23	17	100	17	760	87.9	5.31	212.87	17	0	136452	8.50645e+07	623.401
O95785	WIZ	Protein Wiz	0	357.134	30	33	364	33	1651	178.6	6.86	948.97	33	0	1.07341e+06	5.5285e+08	515.039
Q9Y520	PRRC2C	Protein PRRC2C	0	480.069	34	66	326	63	2896	316.7	9.13	744.36	66	3	1.20898e+06	5.94872e+08	492.045
P05114	HMGN1	Non-histone chromomal protein HMG-14	0	145.863	80	15	242	15	100	10.7	9.6	450	15	0	3.86042e+06	1.72862e+09	447.781
Q8N257	H2BU1	Histone H2B type 3-B	0	161.089	68	17	2301	3	126	13.9	10.32	4656.53	17	0	147038	5.2839e+07	359.357
O94874	UFL1	E3 UFM1-protein ligase 1	0	224.353	43	34	203	34	794	89.5	6.79	428.6	34	0	782789	2.7485e+08	351.117
Q96QR8	PURB	Transcriptional activator protein Pur-beta	0	124.818	66	17	141	13	312	33.2	5.43	225.89	17	0	598271	2.08262e+08	348.107
Q9GZR7	DDX24	ATP-dependent RNA helicase DDX24	0	276.769	51	36	224	36	859	96.3	9.06	513.08	36	0	848871	2.78295e+08	327.841
Q9P0M6	MACROH2A2	Core histone macro-H2A.2	0	224.485	59	20	596	18	372	40	9.69	1960.05	20	0	1.10561e+06	3.03743e+08	274.729
Q00577	PURA	Transcriptional activator protein Pur-alpha	0	138.948	55	18	161	14	322	34.9	6.44	268.88	18	4	1.23217e+06	3.32167e+08	269.579
Q92879	CELF1	CUGBP Elav-like family member 1	0	112.234	37	13	111	13	486	52	8.46	241.68	13	0	775700	179312331	231.162
Q5SSJ5	HP1BP3	Heterochromatin protein 1-binding protein 3	0	332.483	61	39	641	39	553	61.2	9.67	1359.61	39	0	7.90041e+06	1.71731e+09	217.369
O76021	RSL1D1	Ribomal L1 domain-containing protein 1	0	425.005	60	41	530	41	490	54.9	10.13	1314.63	41	0	4.97494e+06	1.06261e+09	213.593
P51858	HDGF	Hepatoma-derived growth factor	0	233.711	66	17	413	15	240	26.8	4.73	996.54	17	0	2.18007e+06	4.52592e+08	207.605
P16403	H1-2	Histone H1.2	0	423.7	77	35	1716	15	213	21.4	10.93	3333.21	35	0	2.0253e+07	4.12401e+09	203.625
P09874	PARP1	Poly [ADP-ribe] polymerase 1	0	438.562	54	49	554	49	1014	113	8.88	1353.03	49	0	3.17773e+06	6.35785e+08	200.075
Q9BYG3	NIFK	MKI67 FHA domain-interacting nucleolar phphoprotein	0	126.164	63	13	114	13	293	34.2	9.88	320.08	13	0	531472	1.0334e+08	194.441
Q93077	H2AC6	Histone H2A type 1-C	0	123.322	64	9	1269	1	130	14.1	11.05	2414.25	9	0	683844	127806580	186.894
Q92522	H1-10	Histone H1.10	0	220.498	68	25	454	25	213	22.5	10.76	961.82	25	0	1.7145e+07	3.20402e+09	186.878
P30876	POLR2B	DNA-directed RNA polymerase II subunit RPB2	0	295.758	46	45	329	45	1174	133.8	6.87	762.62	45	0	2.29994e+06	3.95529e+08	171.974
O60841	EIF5B	Eukaryotic translation initiation factor 5B	0	406.675	39	47	542	47	1220	138.7	5.49	1596.34	47	0	3.56227e+06	5.87815e+08	165.011
P27695	AX1	DNA-(apurinic or apyrimidinic site) endonuclease	0	236.478	69	22	469	22	318	35.5	8.12	1471.36	22	0	5.90243e+06	9.73695e+08	164.965
Q99986	VRK1	Serine/threonine-protein kinase VRK1	0	93.711	40	13	104	13	396	45.4	8.91	234.35	13	0	521202	8.50399e+07	163.161
P10412	H1-4	Histone H1.4	0	426.83	71	34	1843	13	219	21.9	11.03	3728.15	34	0	1.48652e+07	2.38808e+09	160.649
Q96KM6	ZNF512B	Zinc finger protein 512B	0	171.513	39	25	147	25	892	97.2	9.83	311.54	25	0	969173	1.55473e+08	160.419
Q92945	KHSRP	Far upstream element-binding protein 2	0	336.292	57	35	335	30	711	73.1	7.3	864.94	35	5	4.48058e+06	6.37258e+08	142.227
Q14152	EIF3A	Eukaryotic translation initiation factor 3 subunit A	0	219.522	29	41	275	41	1382	166.5	6.79	570.3	41	0	3.20173e+06	4.54673e+08	142.009
O15371	EIF3D	Eukaryotic translation initiation factor 3 subunit D	0	167.849	46	20	192	20	548	63.9	6.05	379.99	20	0	1.4242e+06	1.96909e+08	138.259
Q9UIG0	BAZ1B	Tyrine-protein kinase BAZ1B	0	304.353	33	47	310	47	1483	170.8	8.48	609.73	47	0	2.99019e+06	3.85931e+08	129.066
B5ME19; Q99613	EIF3CL ; EIF3C	Eukaryotic translation initiation factor 3 subunit C-like protein ; Eukaryotic translation initiation factor 3 subunit C	0	137.076	26	23	133	23	914	105.4	5.64	280.68	23	0	1.20119e+06	151124231	125.812
Q12906	ILF3	Interleukin enhancer-binding factor 3	0	479.507	65	49	1039	44	894	95.3	8.76	3114.12	49	4	1.5857e+07	1.94327e+09	122.55
O75367	MACROH2A1	Core histone macro-H2A.1	0	384.911	67	27	2059	25	372	39.6	9.79	6295.03	27	2	3.67571e+07	4.42969e+09	120.513
P62899	RPL31	60S ribomal protein L31	0	97.59	57	10	268	10	125	14.5	10.54	625.37	10	0	9.83144e+06	1.15895e+09	117.882
Q15050	RRS1	Ribome biogenesis regulatory protein homolog	0	187.195	53	26	242	26	365	41.2	10.7	551.3	26	0	2.56372e+06	3.00255e+08	117.117
P05204	HMGN2	Non-histone chromomal protein HMG-17	0	106.543	71	10	323	10	90	9.4	9.99	692.89	10	0	2.3577e+07	2.67714e+09	113.549
P26599	PTBP1	Polypyrimidine tract-binding protein 1	0	344.519	65	28	651	24	531	57.2	9.17	1912.55	28	5	1.06245e+07	1.1835e+09	111.393
P18621	RPL17	60S ribomal protein L17	0	188.371	66	18	1431	18	184	21.4	10.17	3539.59	18	0	1.43599e+07	1.57825e+09	109.907
Q02878	RPL6	60S ribomal protein L6	0	305.677	64	31	1229	31	288	32.7	10.58	2427.42	31	0	9.67989e+07	1.05708e+10	109.203
P46087	NOP2	Probable 28S rRNA (cytine(4447)-C(5))-methyltransferase	0	215.251	48	33	270	33	812	89.2	9.23	552.25	33	0	5.49337e+06	5.97201e+08	108.713
P19338	NCL	Nucleolin	0	457.515	52	62	2000	62	710	76.6	4.7	5005.54	62	0	3.82473e+07	4.15433e+09	108.618
O75683	SURF6	Surfeit locus protein 6	0	127.87	49	17	129	17	361	41.4	10.64	231.8	17	0	1.89001e+06	2.04872e+08	108.398
Q15717	ELAVL1	ELAV-like protein 1	0	148.815	66	19	222	19	326	36.1	9.17	590.91	19	0	3.66668e+06	3.95278e+08	107.803
Q96GQ7	DDX27	Probable ATP-dependent RNA helicase DDX27	0	158.196	36	30	223	30	796	89.8	9.28	376.16	30	0	4.23185e+06	4.24828e+08	100.388
Q9NW13	RBM28	RNA-binding protein 28	0	213.432	46	39	272	39	759	85.7	9.22	497.33	39	0	4.7327e+06	4.73038e+08	99.9508
Q00341	HDLBP	Vigilin	0	364.416	51	57	463	57	1268	141.4	6.87	1119.63	57	0	6.52257e+06	631393934	96.8015
O60506	SYNCRIP	Heterogeneous nuclear ribonucleoprotein Q	0	542.564	62	45	1281	35	623	69.6	8.59	3080.81	45	10	2.80745e+07	2.70046e+09	96.189
Q13283	G3BP1	Ras GTPase-activating protein-binding protein 1	0	150.397	51	16	245	15	466	52.1	5.52	525.35	16	2	3.65487e+06	3.44394e+08	94.2289
Q8N163	CCAR2	Cell cycle and apoptis regulator protein 2	0	197.05	48	29	117	29	923	102.8	5.22	297.14	29	0	1.49572e+06	1.39918e+08	93.5455
Q9BQ70	TCF25	Transcription factor 25	0	154.518	42	16	112	16	676	76.6	6.35	287.71	16	0	1.51391e+06	1.39558e+08	92.1836
P07305	H1-0	Histone H1.0	0	119.867	53	17	638	17	194	20.9	10.84	1189.84	17	0	2.59123e+07	2.38774e+09	92.1468
P15880	RPS2	40S ribomal protein S2	0	66.511	43	13	169	13	293	31.3	10.24	234.4	13	0	1.694e+07	1.53812e+09	90.798
Q8WU90	ZC3H15	Zinc finger CCCH domain-containing protein 15	0	161.807	64	24	183	24	426	48.6	5.31	354.71	24	0	2.3124e+06	2.09647e+08	90.6622
Q96AE4	FUBP1	Far upstream element-binding protein 1	0	311.488	63	34	547	27	644	67.5	7.61	1564.49	34	2	8.41653e+06	7.60188e+08	90.3208
Q96D46	NMD3	60S ribomal export protein NMD3	0	113.423	43	17	143	17	503	57.6	7.14	272.04	17	0	1.56668e+06	1.39783e+08	89.2223
Q07666	KHDRBS1	KH domain-containing, RNA-binding, signal transduction-associated protein 1	0	147.319	36	15	286	15	443	48.2	8.66	712.44	15	0	5.8996e+06	5.23908e+08	88.804
P39748	FEN1	Flap endonuclease 1	0	175.585	59	21	246	21	380	42.6	8.62	597.54	21	0	4.23907e+06	3.74966e+08	88.4548
Q14980	NUMA1	Nuclear mitotic apparatus protein 1	0	1033.02	59	112	874	112	2115	238.1	5.78	2479.6	112	0	1.9498e+07	1.72372e+09	88.4051
P18124	RPL7	60S ribomal protein L7	0	274.558	71	32	1149	32	248	29.2	10.65	2448.29	32	0	5.91598e+07	5.12628e+09	86.6514
P17480	UBTF	Nucleolar transcription factor 1	0	144.187	34	26	156	26	764	89.4	5.81	316.55	26	0	2.03485e+06	1.75528e+08	86.2609
Q9UKM9	RALY	RNA-binding protein Raly	0	94.262	66	16	103	16	306	32.4	9.17	210.94	16	0	2.78025e+06	2.35807e+08	84.8151
Q86UE4	MTDH	Protein LYRIC	0	213.034	53	21	168	21	582	63.8	9.32	519.93	21	0	2.60175e+06	2.19428e+08	84.3386
Q71UI9; P0C0S5	H2AZ2 ; H2AZ1	Histone H2A.V ; Histone H2A.Z	0	120.187	56	7	937	5	128	13.5	10.58	1638.82	7	0	1.18641e+07	9.9679e+08	84.0175
Q00839	HNRNPU	Heterogeneous nuclear ribonucleoprotein U	0	558.901	52	57	1606	56	825	90.5	6	4157.46	57	1	4.43618e+07	3.68774e+09	83.1286
Q9P258	RCC2	Protein RCC2	0	185.226	61	27	263	27	522	56	8.78	561.63	27	0	5.72979e+06	4.68112e+08	81.6979
Q86UP2	KTN1	Kinectin	0	279.881	41	47	199	47	1357	156.2	5.64	480.52	47	0	3.61909e+06	2.95128e+08	81.5476
P16402	H1-3	Histone H1.3	0	390.161	73	39	1934	20	221	22.3	11.02	3727.29	39	19	3.81593e+08	3.0963e+10	81.1415
Q02880	TOP2B	DNA topoisomerase 2-beta	0	421.142	45	64	410	51	1626	183.2	8	892.67	64	12	6.03433e+06	4.88492e+08	80.9523
P16401	H1-5	Histone H1.5	0	439.722	70	36	1802	27	226	22.6	10.92	3725.72	36	2	1.9627e+08	1.57964e+10	80.483
Q14258	TRIM25	E3 ubiquitin/ISG15 ligase TRIM25	0	164.422	33	22	195	22	630	70.9	8.09	405.12	22	0	2.67653e+06	2.14247e+08	80.0465
P82675	MRPS5	28S ribomal protein S5, mitochondrial	0	80.741	48	20	146	20	430	48	9.92	168.99	20	0	2183552	1.72823e+08	79.1478
P46013	MKI67	Proliferation marker protein Ki-67	0	1032.39	57	153	830	153	3256	358.5	9.45	1849.84	153	0	1.55328e+07	1.21885e+09	78.4695
Q14839	CHD4	Chromodomain-helicase-DNA-binding protein 4	0	322.736	36	54	279	41	1912	217.9	5.86	600.64	54	9	4.09673e+06	3.16677e+08	77.3
P83731	RPL24	60S ribomal protein L24	0	78.053	57	15	478	15	157	17.8	11.25	882.21	15	0	2.12143e+07	1.61169e+09	75.972
Q9BQ39	DDX50	ATP-dependent RNA helicase DDX50	0	113.479	39	22	149	19	737	82.5	9.17	325.12	22	0	1.22519e+06	9.26829e+07	75.6475
O14979	HNRNPDL	Heterogeneous nuclear ribonucleoprotein D-like	0	138.089	39	20	242	17	420	46.4	9.57	550.04	20	0	2.82684e+06	2.09307e+08	74.0428
P11388	TOP2A	DNA topoisomerase 2-alpha	0	305.034	35	48	309	35	1531	174.3	8.72	579.48	48	0	2.52347e+06	184583382	73.1465
Q9Y3E1	HDGFL3	Hepatoma-derived growth factor-related protein 3	0	81.859	41	9	263	7	203	22.6	7.99	531.89	9	0	1.60027e+06	1.16887e+08	73.0419
Q92841	DDX17	Probable ATP-dependent RNA helicase DDX17	0	313.615	56	39	485	28	729	80.2	8.27	967.7	39	0	7.04015e+06	5.06879e+08	71.9984
P14866	HNRNPL	Heterogeneous nuclear ribonucleoprotein L	0	508.639	63	33	773	32	589	64.1	8.22	2474.87	33	1	3.3077e+07	2.36274e+09	71.4314
P22087	FBL	rRNA 2'-O-methyltransferase fibrillarin	0	122.332	59	17	188	15	321	33.8	10.18	406.43	17	2	2.91868e+06	2.03808e+08	69.829
Q13310	PABPC4	Polyadenylate-binding protein 4	0	107.625	29	18	135	5	644	70.7	9.26	280.28	18	0	289454	1.9727e+07	68.1526
P62424	RPL7A	60S ribomal protein L7a	0	266.886	68	31	1075	31	266	30	10.61	2426.34	31	0	7.70806e+07	5.2356e+09	67.9236
Q96AG4	LRRC59	Leucine-rich repeat-containing protein 59	0	194.838	55	20	286	20	307	34.9	9.57	764.83	20	0	7.35462e+06	4.78054e+08	65.0005
O43390	HNRNPR	Heterogeneous nuclear ribonucleoprotein R	0	360.975	56	39	975	29	633	70.9	8.13	1980.03	39	0	14274122	9.19875e+08	64.4435
Q13151	HNRNPA0	Heterogeneous nuclear ribonucleoprotein A0	0	115.39	37	11	182	9	305	30.8	9.29	432.17	11	0	2.78815e+06	1.77935e+08	63.8181
Q99729	HNRNPAB	Heterogeneous nuclear ribonucleoprotein A/B	0	119.074	37	18	638	17	332	36.2	8.21	1333.67	18	0	6.05036e+06	3.75822e+08	62.1156
Q9NUL3	STAU2	Double-stranded RNA-binding protein Staufen homolog 2	0	112.415	48	21	103	19	570	62.6	9.61	120	21	0	1.22873e+06	7.53515e+07	61.3245
P17844	DDX5	Probable ATP-dependent RNA helicase DDX5	0	280.183	63	47	701	36	614	69.1	8.92	1290	47	12	2.23399e+07	1.36936e+09	61.2965
Q14692	BMS1	Ribome biogenesis protein BMS1 homolog	0	193.058	34	33	164	33	1282	145.7	6.44	298.9	33	0	2.25844e+06	1.34259e+08	59.4476
Q14684	RRP1B	Ribomal RNA processing protein 1 homolog B	0	211.29	53	29	159	29	758	84.4	9.76	311.26	29	0	4.00423e+06	2.36776e+08	59.1314
Q9NVP1	DDX18	ATP-dependent RNA helicase DDX18	0	167.634	43	26	194	26	670	75.4	9.5	484.39	26	0	4.25142e+06	2.50965e+08	59.0308
P23246	SFPQ	Splicing factor, proline- and glutamine-rich	0	296.41	49	31	844	30	707	76.1	9.44	2216.95	31	1	2.34864e+07	1.37794e+09	58.6698
Q99848	EBNA1BP2	Probable rRNA-processing protein EBP2	0	131.848	57	23	235	23	306	34.8	10.1	326.25	23	0	5.00758e+06	2.91592e+08	58.2303
A6NNZ2	TUBB8B	Tubulin beta 8B	0	141.197	31	12	592	2	444	49.5	4.86	1273.8	12	0	395030	2.27156e+07	57.5034
P43243	MATR3	Matrin-3	0	242.176	40	33	369	33	847	94.6	6.25	816.63	33	0	7.4831e+06	4.25277e+08	56.8316
P52272	HNRNPM	Heterogeneous nuclear ribonucleoprotein M	0	369.657	73	50	751	50	730	77.5	8.7	1673.49	50	0	3.01386e+07	1.70069e+09	56.4291
Q15233	NONO	Non-POU domain-containing octamer-binding protein	0	323.003	65	31	683	29	471	54.2	8.95	1352.31	31	1	2.80812e+07	1.55943e+09	55.5331
Q9BVJ6	UTP14A	U3 small nucleolar RNA-associated protein 14 homolog A	0	176.567	46	28	177	28	771	87.9	7.87	427.26	28	0	2.63077e+06	1.43915e+08	54.7046
P20042	EIF2S2	Eukaryotic translation initiation factor 2 subunit 2	0	218.515	71	26	268	26	333	38.4	5.8	536.07	26	0	5.88615e+06	3.21288e+08	54.5837
Q9NZB2	FAM120A	Constitutive coactivator of PPAR-gamma-like protein 1	0	354.552	49	42	335	41	1118	121.8	8.88	697.42	42	1	8.71387e+06	4.73745e+08	54.3668
Q7KZF4	SND1	Staphylococcal nuclease domain-containing protein 1	0	352.043	56	46	361	46	910	101.9	7.17	766.61	46	0	1.02217e+07	5.51324e+08	53.9367
Q13263	TRIM28	Transcription intermediary factor 1-beta	0	424.052	62	34	445	34	835	88.5	5.77	1135.41	34	0	1.83809e+07	9.51755e+08	51.7797
P09651	HNRNPA1	Heterogeneous nuclear ribonucleoprotein A1	0	289.259	68	27	1661	23	372	38.7	9.13	3971.35	27	0	2.78329e+07	1.42017e+09	51.0248
P35241	RDX	Radixin	0	132.079	48	28	227	16	583	68.5	6.37	370.97	28	11	6.77728e+06	3.40952e+08	50.308
P33778	H2BC3	Histone H2B type 1-B	0	190.659	79	20	2419	1	126	13.9	10.32	4746.39	20	19	6.88606e+08	3.45758e+10	50.2113
P42167	TMPO	Lamina-associated polypeptide 2, isoforms beta/gamma	0	148.749	47	16	151	6	454	50.6	9.38	374.68	16	0	1.1544e+06	5.66152e+07	49.0428
P42166	TMPO	Lamina-associated polypeptide 2, isoform alpha	0	282.964	65	32	186	22	694	75.4	7.66	476.43	32	10	7.33722e+06	3.56275e+08	48.5573
Q08211	DHX9	ATP-dependent RNA helicase A	0	435.562	53	57	752	57	1270	140.9	6.84	1708.76	57	0	2.91628e+07	1.40072e+09	48.0311
P61978	HNRNPK	Heterogeneous nuclear ribonucleoprotein K	0	405.877	71	37	1258	37	463	50.9	5.54	2844.2	37	0	4.43209e+07	2.11871e+09	47.8039
Q15366	PCBP2	Poly(rC)-binding protein 2	0	106.697	68	13	170	9	365	38.6	6.79	401.84	13	0	4.57038e+06	2.14327e+08	46.8949
Q92499	DDX1	ATP-dependent RNA helicase DDX1	0	168.785	45	25	158	25	740	82.4	7.23	408.43	25	0	3.73243e+06	1.73313e+08	46.4345
O00567	NOP56	Nucleolar protein 56	0	116.634	42	21	105	21	594	66	9.19	200.87	21	0	4.52508e+06	2.09589e+08	46.3172
Q14103	HNRNPD	Heterogeneous nuclear ribonucleoprotein D0	0	165.325	44	24	570	21	355	38.4	7.81	1277.12	24	3	2.33942e+07	1.07141e+09	45.7982
Q9UHD8	SEPTIN9	Septin-9	0	179.873	49	23	126	23	586	65.4	8.97	287.82	23	0	3.67841e+06	1.65662e+08	45.0362
P52943	CRIP2	Cysteine-rich protein 2	0	86.309	48	9	144	9	208	22.5	8.72	246.26	9	0	6.76818e+06	2.95783e+08	43.702
P12956	XRCC6	X-ray repair crs-complementing protein 6	0	286.467	56	40	406	40	609	69.8	6.64	939.05	40	0	1.39441e+07	6.06553e+08	43.4991
P68431	H3C1	Histone H3.1	0	105.339	81	18	588	1	136	15.4	11.12	659.33	18	0	928762	3.96448e+07	42.6856
O60264	SMARCA5	SWI/SNF-related matrix-associated actin-dependent regulator of chromatin subfamily A member 5	0	144.479	32	31	132	31	1052	121.8	8.09	207.57	31	0	5.22881e+06	2.22044e+08	42.4656
P62280	RPS11	40S ribomal protein S11	0	102.678	58	16	305	16	158	18.4	10.3	493.41	16	0	2.37198e+07	9.80161e+08	41.3224
Q08J23	NSUN2	RNA cytine C(5)-methyltransferase NSUN2	0	112.442	37	21	101	21	767	86.4	6.77	170.42	21	0	2.30539e+06	9.52243e+07	41.3051
Q12905	ILF2	Interleukin enhancer-binding factor 2	0	146.677	42	13	212	13	390	43	5.26	599.23	13	0	4.15512e+06	1.70571e+08	41.0508
Q9H0D6	XRN2	5'-3' exoribonuclease 2	0	191.486	41	29	145	29	950	108.5	7.47	318.98	29	0	3.47213e+06	1.42166e+08	40.9449
P26583	HMGB2	High mobility group protein B2	0	184.35	49	20	678	15	209	24	7.81	1290.27	20	1	2.4699e+07	9.70461e+08	39.2915
P53999	SUB1	Activated RNA polymerase II transcriptional coactivator p15	0	124.24	50	10	280	10	127	14.4	9.6	692	10	0	1.03786e+07	4.05439e+08	39.065
P62851	RPS25	40S ribomal protein S25	0	38.892	38	7	173	7	125	13.7	10.11	354.08	7	0	1.20431e+07	4.67353e+08	38.8067
P67809	YBX1	Y-box-binding protein 1	0	235.587	56	13	293	7	324	35.9	9.88	677.45	13	2	1.52411e+07	5.73616e+08	37.636
O95793	STAU1	Double-stranded RNA-binding protein Staufen homolog 1	0	196.583	55	29	310	27	577	63.1	9.44	636.48	29	2	8.35199e+06	3.14215e+08	37.6215
P36578	RPL4	60S ribomal protein L4	0	725.535	81	65	4455	65	427	47.7	11.06	12154.4	65	0	4.39068e+08	1.649e+10	37.5568
P16989	YBX3	Y-box-binding protein 3	0	130.542	40	11	189	5	372	40.1	9.77	414.64	11	0	657719	24625255	37.4404
P26358	DNMT1	DNA (cytine-5)-methyltransferase 1	0	163.316	24	36	117	36	1616	183.1	7.75	167.28	36	0	4.26205e+06	1.55258e+08	36.428
P09429	HMGB1	High mobility group protein B1	0	305.464	47	21	2014	17	215	24.9	5.74	4588.21	21	5	6.84524e+07	2.42076e+09	35.3642
P83916	CBX1	Chromobox protein homolog 1	0	38.106	37	6	149	5	185	21.4	4.93	325.78	6	0	856046	3.01667e+07	35.2396
P58876	H2BC5	Histone H2B type 1-D	0	217.204	79	20	3291	1	126	13.9	10.32	6583.76	20	4	5.91422e+07	2.07622e+09	35.1056
P61247	RPS3A	40S ribomal protein S3a	0	208.646	73	32	586	32	264	29.9	9.73	984.56	32	0	4.01229e+07	1.40279e+09	34.9623
Q1KMD3	HNRNPUL2	Heterogeneous nuclear ribonucleoprotein U-like protein 2	0	196.51	41	31	241	31	747	85.1	4.91	533.78	31	0	9.50189e+06	3.27962e+08	34.5155
P62081	RPS7	40S ribomal protein S7	0	226.822	76	19	536	19	194	22.1	10.1	1503.99	19	0	3.76238e+07	1.29793e+09	34.4976
Q6PKG0	LARP1	La-related protein 1	0	377.606	53	41	342	41	1096	123.4	8.82	792.93	41	0	1.4909e+07	5.03861e+08	33.7958
P84243	H3-3A	Histone H3.3	0	89.202	78	17	647	3	136	15.3	11.27	1009.61	17	0	6.80306e+06	2.26106e+08	33.2359
P62263	RPS14	40S ribomal protein S14	0	123.342	74	11	217	11	151	16.3	10.05	655.39	11	0	1.8807e+07	6.08819e+08	32.3719
P27816	MAP4	Microtubule-associated protein 4	0	1027.92	83	88	989	88	1152	120.9	5.43	2795.95	88	0	8.95714e+07	2.82033e+09	31.487
P62750	RPL23A	60S ribomal protein L23a	0	153.74	58	18	758	18	156	17.7	10.45	1406.02	18	0	6.58773e+07	2.05856e+09	31.2484
P51991	HNRNPA3	Heterogeneous nuclear ribonucleoprotein A3	0	312.216	57	30	1258	28	378	39.6	9.01	2769.77	30	0	3.47598e+07	1.0845e+09	31.1999
Q13823	GNL2	Nucleolar GTP-binding protein 2	0	174.739	38	27	162	27	731	83.6	9.25	331.83	27	0	7.34572e+06	2.27942e+08	31.0306
Q8IY81	FTSJ3	pre-rRNA 2'-O-ribe RNA methyltransferase FTSJ3	0	359.07	46	36	516	36	847	96.5	8.4	1322.27	36	0	3.20067e+07	9.8652e+08	30.8223
Q8IUE6	H2AC21	Histone H2A type 2-B	0	127.276	63	7	443	1	130	14	10.89	977.67	7	0	6.93299e+06	209664320	30.2416
P09104	ENO2	Gamma-enolase	0	36.41	16	4	185	1	434	47.2	5.03	427.37	4	0	669229	20122758	30.0686
P47914	RPL29	60S ribomal protein L29	0	90.715	39	12	206	12	159	17.7	11.66	410.61	12	0	9.11541e+07	2.73621e+09	30.0174
P42704	LRPPRC	Leucine-rich PPR motif-containing protein, mitochondrial	0	226.141	34	42	193	42	1394	157.8	6.13	262.36	42	0	6.29197e+06	1.87553e+08	29.8083
Q99879	H2BC14	Histone H2B type 1-M	0	219.246	79	20	3308	1	126	14	10.32	6602.74	20	0	2.24175e+06	6.6808e+07	29.8018
P33991	MCM4	DNA replication licensing factor MCM4	0	156.679	35	24	153	24	863	96.5	6.74	336.13	24	0	4.70348e+06	1.40014e+08	29.7681
O00571	DDX3X	ATP-dependent RNA helicase DDX3X	0	263.136	68	39	553	38	662	73.2	7.18	1325.46	39	0	2.73338e+07	8.08308e+08	29.5717
P26373	RPL13	60S ribomal protein L13	0	97.423	57	18	557	18	211	24.2	11.65	852.19	18	0	4.60435e+07	1.33465e+09	28.9867
P23396	RPS3	40S ribomal protein S3	0	142.051	86	27	437	27	243	26.7	9.66	844.57	27	0	2.68824e+07	7.78071e+08	28.9435
O15347	HMGB3	High mobility group protein B3	0	167.982	45	18	276	17	200	23	8.37	706.09	18	0	1.19014e+07	3.42395e+08	28.7694
Q96A33	CCDC47	PAT complex subunit CCDC47	0	176.075	44	20	175	20	483	55.8	4.87	416.35	20	0	1.12404e+07	3.2057e+08	28.5194
Q15365	PCBP1	Poly(rC)-binding protein 1	0	131.796	67	16	173	12	356	37.5	7.09	434.18	16	5	2.11201e+07	5.93397e+08	28.0963
P55795	HNRNPH2	Heterogeneous nuclear ribonucleoprotein H2	0	170.406	63	23	385	11	449	49.2	6.3	723.48	23	0	4.62414e+06	1.2811e+08	27.7047
Q96SI9	STRBP	Spermatid perinuclear RNA-binding protein	0	93.651	33	21	134	16	672	73.6	8.72	219.69	21	0	2.46469e+06	6.78549e+07	27.5308
P15531	NME1	Nucleide diphphate kinase A	0	69.911	68	7	133	3	152	17.1	6.19	198.2	7	0	359314	9.87658e+06	27.4873
Q9BRT6	LLPH	Protein LLP homolog	0	59.228	35	5	159	5	129	15.2	10.37	438	5	0	5.14519e+06	1.38864e+08	26.9892
Q01081	U2AF1	Splicing factor U2AF 35 kDa subunit	0	79.088	42	10	153	10	240	27.9	8.81	358.52	10	0	4.60879e+06	1.21253e+08	26.3091
Q9UQ80	PA2G4	Proliferation-associated protein 2G4	0	164.951	58	24	361	24	394	43.8	6.55	775.92	24	0	1.6233e+07	4.2097e+08	25.9329
Q9Y2T7	YBX2	Y-box-binding protein 2	0	131.898	37	14	188	10	364	38.5	10.8	454.38	14	4	1.16271e+07	2.99206e+08	25.7334
Q969P6	TOP1MT	DNA topoisomerase I, mitochondrial	0	24.184	9	7	151	1	601	69.8	9.41	129.59	7	0	61724952	1573387136	25.4903
P22626	HNRNPA2B1	Heterogeneous nuclear ribonucleoproteins A2/B1	0	453.718	76	34	2051	30	353	37.4	8.95	5171.36	34	4	1.73754e+08	4.36576e+09	25.1261
P06748	NPM1	Nucleophmin	0	295.611	62	23	899	23	294	32.6	4.78	2589.55	23	0	1.01269e+08	2.40753e+09	23.7735
P11387	TOP1	DNA topoisomerase 1	0	425.004	59	65	1207	59	765	90.7	9.31	2437.25	65	6	1.08096e+08	2.54897e+09	23.5807
Q13838	DDX39B	Spliceome RNA helicase DDX39B	0	134.921	52	16	222	6	428	49	5.67	405.31	16	0	2.01955e+06	4.75989e+07	23.569
P15311	EZR	Ezrin	0	115.582	34	23	192	10	586	69.4	6.27	337.4	23	1	3.58758e+06	8.4038e+07	23.4247
Q16777; Q6FI13	H2AC20 ; H2AC18	Histone H2A type 2-C ; Histone H2A type 2-A	0	206.12	64	11	1407	4	129	14	10.9	2792.06	11	7	5.24e+08	1.20647e+10	23.0243
Q71DI3	H3C15	Histone H3.2	0	143.883	81	19	741	2	136	15.4	11.27	1418.82	19	18	4.27946e+08	9.84101e+09	22.9959
P13010	XRCC5	X-ray repair crs-complementing protein 5	0	198.434	41	22	259	22	732	82.7	5.81	590.39	22	0	7.73448e+06	1.75001e+08	22.6261
Q99543	DNAJC2	DnaJ homolog subfamily C member 2	0	125.066	37	21	140	21	621	72	8.7	290.75	21	0	7.60641e+06	1.71809e+08	22.5874
P11940	PABPC1	Polyadenylate-binding protein 1	0	272.216	63	37	387	24	636	70.6	9.5	786.72	37	12	3.0382e+07	6.72347e+08	22.1298
Q04637	EIF4G1	Eukaryotic translation initiation factor 4 gamma 1	0	234.634	31	35	211	31	1599	175.4	5.33	381.87	35	4	1.66773e+07	3.58875e+08	21.5187
P61254	RPL26	60S ribomal protein L26	0	56.283	51	10	201	2	145	17.2	10.55	318.39	10	9	1.67041e+07	3.55937e+08	21.3083
P31948	STIP1	Stress-induced-phphoprotein 1	0	146.046	43	25	131	25	543	62.6	6.8	213.76	25	0	8.88888e+06	1.89078e+08	21.2713
P55265	ADAR	Double-stranded RNA-specific adenine deaminase	0	228.493	33	31	167	31	1226	136	8.65	369.75	31	0	1.0194e+07	2.12308e+08	20.8267
P31943	HNRNPH1	Heterogeneous nuclear ribonucleoprotein H	0	222.349	69	25	638	12	449	49.2	6.3	1386.25	25	13	3.84018e+07	7.88191e+08	20.5249
Q7L2E3	DHX30	ATP-dependent RNA helicase DHX30	0	153.524	36	33	170	33	1194	133.9	8.78	326.05	33	0	7.36834e+06	1.50208e+08	20.3856
P16104	H2AX	Histone H2AX	0	156.462	59	9	1177	2	143	15.1	10.74	2272.38	9	3	7940892	1.61494e+08	20.337
Q99497	PARK7	Parkinson disease protein 7	0	90.461	85	12	102	12	189	19.9	6.79	167.38	12	0	1.29053e+07	2.62013e+08	20.3027
P02545	LMNA	Prelamin-A/C	0	343.696	68	51	517	51	664	74.1	7.02	968.21	51	0	3.59175e+07	7.28682e+08	20.2876
Q15084	PDIA6	Protein disulfide-isomerase A6	0	117.729	43	15	175	15	440	48.1	5.08	373.29	15	0	5.89861e+06	1.18945e+08	20.165
Q8NC51	SERBP1	Plasminogen activator inhibitor 1 RNA-binding protein	0	166.271	48	21	354	21	408	44.9	8.65	543.23	21	0	1.86945e+07	3.74924e+08	20.0554
Q9BVA1	TUBB2B	Tubulin beta-2B chain	0	275.914	71	25	1058	2	445	49.9	4.89	2783.85	25	1	411998	8006777	19.434
P84098	RPL19	60S ribomal protein L19	0	154.518	42	16	444	16	196	23.5	11.47	982.25	16	0	1.26474e+08	2.39538e+09	18.9398
P35659	DEK	Protein DEK	0	125.246	45	19	185	19	375	42.6	8.56	293.95	19	0	3.78097e+07	6.95462e+08	18.3937
Q9BVP2	GNL3	Guanine nucleotide-binding protein-like 3	0	204.112	51	30	307	29	549	62	9.16	722.01	30	1	2.48185e+07	4.54506e+08	18.3132
P31942	HNRNPH3	Heterogeneous nuclear ribonucleoprotein H3	0	123.218	55	13	141	11	346	36.9	6.87	327.93	13	0	7.44848e+06	133799242	17.9633
P63241	EIF5A	Eukaryotic translation initiation factor 5A-1	0	224.659	89	17	605	17	154	16.8	5.24	1483.1	17	0	2.23931e+07	4.00875e+08	17.9017
P18669	PGAM1	Phphoglycerate mutase 1	0	166.596	71	15	212	15	254	28.8	7.18	378.17	15	0	9.08485e+06	1.62373e+08	17.8729
Q9NUQ6	SPATS2L	SPATS2-like protein	0	241.911	57	25	197	25	558	61.7	9.64	524.04	25	0	3.63608e+07	6.4395e+08	17.71
P30050	RPL12	60S ribomal protein L12	0	67.236	53	9	198	9	165	17.8	9.42	527.41	9	0	1.24867e+07	2.11559e+08	16.9428
P13639	EEF2	Elongation factor 2	0	389.869	60	50	769	49	858	95.3	6.83	1963.61	50	1	5.66591e+07	9.37078e+08	16.5389
P46779	RPL28	60S ribomal protein L28	0	73.293	72	17	431	17	137	15.7	12.02	555.3	17	0	4.88364e+07	7.94903e+08	16.2769
P62241	RPS8	40S ribomal protein S8	0	135.626	61	17	317	17	208	24.2	10.32	689.88	17	0	5.09231e+07	8.22016e+08	16.1423
P25398	RPS12	40S ribomal protein S12	0	76.452	61	7	153	7	132	14.5	7.21	333.63	7	0	1.20619e+07	1.92067e+08	15.9235
P62753	RPS6	40S ribomal protein S6	0	204.957	57	22	708	22	249	28.7	10.84	1636.62	22	0	9.48356e+07	1.48018e+09	15.6078
P50914	RPL14	60S ribomal protein L14	0	71.496	47	15	394	15	215	23.4	10.93	775.58	15	0	6.98781e+07	1.06842e+09	15.2898
Q562R1	ACTBL2	Beta-actin-like protein 2	0	93.372	24	10	454	3	376	42	5.59	737.72	10	0	6.33528e+07	9.58394e+08	15.1279
P38159	RBMX	RNA-binding motif protein, X chromome	0	130.74	50	24	319	24	391	42.3	10.05	498.15	24	0	39308565	5.734e+08	14.5872
P07814	EPRS1	Bifunctional glutamate/proline--tRNA ligase	0	131.962	28	30	109	30	1512	170.5	7.33	204.15	30	0	8.81854e+06	1.27247e+08	14.4295
Q9H7B2	RPF2	Ribome production factor 2 homolog	0	72.328	35	12	123	12	306	35.6	9.99	259.98	12	0	6.37413e+06	9.08844e+07	14.2583
P49588	AARS1	Alanine--tRNA ligase, cytoplasmic	0	159.135	34	24	112	24	968	106.7	5.53	232.14	24	0	9.5696e+06	1.36384e+08	14.2518
P27824	CANX	Calnexin	0	76.673	24	11	215	11	592	67.5	4.6	467.69	11	0	4.67948e+06	6.66669e+07	14.2466
P04843	RPN1	Dolichyl-diphphooligaccharide--protein glycyltransferase subunit 1	0	93.837	37	18	153	18	607	68.5	6.38	317.33	18	0	1.00259e+07	1.40739e+08	14.0375
Q13509	TUBB3	Tubulin beta-3 chain	0	219.815	71	24	735	8	450	50.4	4.93	1655.42	24	3	2.32231e+06	3.2499e+07	13.9943
P35637	FUS	RNA-binding protein FUS	0	92.44	20	10	126	8	526	53.4	9.36	271.24	10	2	1.51447e+07	211116098	13.9399
P06744	GPI	Gluce-6-phphate isomerase	0	135.477	49	21	146	21	558	63.1	8.32	233.59	21	0	9.01408e+06	1.24394e+08	13.7999
P05455	SSB	Lupus La protein	0	124.671	54	21	111	21	408	46.8	7.12	241.45	21	0	6.88136e+06	9.42951e+07	13.703
Q5TEC6	H3-2	Histone HIST2H3PS2	0	43.575	51	14	550	1	136	15.4	11.27	479.06	14	0	26034566	348672286	13.3927
P78347	GTF2I	General transcription factor II-I	0	187.489	44	30	145	30	998	112.3	6.39	361.42	30	0	1.691e+07	2.25893e+08	13.3585
P63261	ACTG1	Actin, cytoplasmic 2	0	456.064	72	26	2001	1	375	41.8	5.48	5549.23	26	0	1.71538e+07	2.28074e+08	13.2958
Q13185	CBX3	Chromobox protein homolog 3	0	109.277	61	11	280	10	183	20.8	5.33	652.82	11	1	1.98786e+07	2.63571e+08	13.259
P26368	U2AF2	Splicing factor U2AF 65 kDa subunit	0	154.643	46	16	133	16	475	53.5	9.09	334.75	16	0	8.14332e+06	1.06839e+08	13.1198
P05141	SLC25A5	ADP/ATP translocase 2	0	61.19	42	15	186	5	298	32.8	9.69	195.05	15	11	3.8347e+07	5.01924e+08	13.089
O00148	DDX39A	ATP-dependent RNA helicase DDX39A	0	128.942	56	19	208	9	427	49.1	5.68	343.3	19	8	1.27102e+07	1.65281e+08	13.0038
P61313	RPL15	60S ribomal protein L15	0	99.632	51	12	732	12	204	24.1	11.62	1366.83	12	0	7.06956e+07	9.13964e+08	12.9282
P62906	RPL10A	60S ribomal protein L10a	0	79.865	49	12	128	12	217	24.8	9.94	230.55	12	0	1.20949e+07	1.56066e+08	12.9034
O75151	PHF2	Lysine-specific demethylase PHF2	0	147.547	32	28	159	26	1096	120.7	9.17	337.51	28	2	1.43373e+07	1.83694e+08	12.8123
P62269	RPS18	40S ribomal protein S18	0	42.273	49	10	205	10	152	17.7	10.99	283.37	10	0	3.06311e+07	3.91025e+08	12.7656
P09467	FBP1	Fructe-1,6-bisphphatase 1	0	70.242	39	11	115	10	338	36.8	6.99	265.62	11	1	7.1904e+06	9.15096e+07	12.7266
P60842	EIF4A1	Eukaryotic initiation factor 4A-I	0	149.116	45	18	324	8	406	46.1	5.48	626.27	18	6	1.19495e+07	1.51671e+08	12.6927
P42766	RPL35	60S ribomal protein L35	0	81.526	52	14	573	14	123	14.5	11.05	849.36	14	0	8.04151e+07	1.00574e+09	12.5069
Q13442	PDAP1	28 kDa heat- and acid-stable phphoprotein	0	74.889	29	8	108	8	181	20.6	8.87	263.58	8	0	1.06752e+07	1.32099e+08	12.3745
P22392	NME2	Nucleide diphphate kinase B	0	110.01	68	9	300	5	152	17.3	8.41	515.53	9	5	2.4648e+07	3.02529e+08	12.274
P27635	RPL10	60S ribomal protein L10	0	145.776	63	17	497	17	214	24.6	10.08	910.56	17	0	6.30327e+07	7.65325e+08	12.1417
Q9H0U4	RAB1B	Ras-related protein Rab-1B	0	77.026	51	9	148	4	201	22.2	5.73	348.4	9	0	7.62026e+06	91377249	11.9914
Q96PK6	RBM14	RNA-binding protein 14	0	133.487	37	22	185	22	669	69.4	9.67	305.94	22	0	2.03782e+07	2.4368e+08	11.9579
P62847	RPS24	40S ribomal protein S24	0	63.528	50	9	339	9	133	15.4	10.78	707.62	9	0	2.46284e+07	2.94484e+08	11.9571
P22314	UBA1	Ubiquitin-like modifier-activating enzyme 1	0	216.916	41	32	207	32	1058	117.8	5.76	441.59	32	0	1.35139e+07	1.60851e+08	11.9026
Q03701	CEBPZ	CCAAT/enhancer-binding protein zeta	0	145.159	26	22	103	22	1054	120.9	5.94	253.62	22	0	8.13831e+06	9.62755e+07	11.8299
P18077	RPL35A	60S ribomal protein L35a	0	39.694	52	11	102	11	110	12.5	11.06	105.6	11	0	1.51227e+07	1.7812e+08	11.7783
P27348	YWHAQ	14-3-3 protein theta	0	63.204	46	11	147	5	245	27.7	4.78	217.24	11	0	1.21564e+06	1.4278e+07	11.7452
P46778	RPL21	60S ribomal protein L21	0	105.129	66	19	628	18	160	18.6	10.49	839.19	19	1	6.63382e+07	7.7868e+08	11.738
P62277	RPS13	40S ribomal protein S13	0	48.295	54	11	200	11	151	17.2	10.54	143.71	11	0	1.92106e+07	2.24094e+08	11.6651
P10809	HSPD1	60 kDa heat shock protein, mitochondrial	0	244.099	69	32	425	32	573	61	5.87	903.46	32	0	4.26965e+07	4.95763e+08	11.6113
P62805	H4C1	Histone H4	0	192.428	65	16	1960	16	103	11.4	11.36	4590.4	16	0	4.65895e+08	5.3956e+09	11.5811
P0DMV9	HSPA1B	Heat shock 70 kDa protein 1B	0	309.283	70	40	660	34	641	70	5.66	1469.82	40	0	5.87958e+07	6.76254e+08	11.5017
P62937	PPIA	Peptidyl-prolyl cis-trans isomerase A	0	226.621	87	15	1057	10	165	18	7.81	2624.76	15	5	1.45983e+08	1.67318e+09	11.4615
O14745	SLC9A3R1	Na(+)/H(+) exchange regulatory cofactor NHE-RF1	0	76.665	53	14	103	14	358	38.8	5.77	172.98	14	0	1.43039e+07	1.63206e+08	11.4099
P31939	ATIC	Bifunctional purine biynthesis protein ATIC	0	150.585	59	27	143	27	592	64.6	6.71	225.3	27	0	1.02597e+07	1.16046e+08	11.3109
P26641	EEF1G	Elongation factor 1-gamma	0	165.76	50	21	321	21	437	50.1	6.67	455.02	21	0	2.44622e+07	2.76576e+08	11.3063
P68366	TUBA4A	Tubulin alpha-4A chain	0	215.663	51	20	1159	3	448	49.9	5.06	3186.7	20	0	7.22172e+06	8.14277e+07	11.2754
P62841	RPS15	40S ribomal protein S15	0	78.446	46	6	125	6	145	17	10.39	317.9	6	0	8.76175e+06	9.81142e+07	11.198
P62917	RPL8	60S ribomal protein L8	0	221.941	67	21	1225	21	257	28	11.03	3058.88	21	0	2.09311e+08	2.34058e+09	11.1823
O43707	ACTN4	Alpha-actinin-4	0	263.339	59	44	411	28	911	104.8	5.44	744.39	44	14	3.43179e+07	3.82162e+08	11.1359
P02768	ALB	Albumin	0	39.824	8	6	214	6	609	69.3	6.28	472.72	6	0	9.40409e+07	1.04533e+09	11.1157
P07437	TUBB	Tubulin beta chain	0	385.908	79	28	1474	3	444	49.6	4.89	4047.38	28	2	3.20261e+07	3.48662e+08	10.8868
Q09666	AHNAK	Neuroblast differentiation-associated protein AHNAK	0	565.835	46	116	435	116	5890	628.7	6.15	656.56	116	0	4.33375e+07	4.69585e+08	10.8355
P40429	RPL13A	60S ribomal protein L13a	0	100.078	55	21	606	21	203	23.6	10.93	1007.67	21	0	8.49198e+07	9.17476e+08	10.804
P46776	RPL27A	60S ribomal protein L27a	0	103.419	51	11	634	11	148	16.6	11	1361.28	11	0	1.18687e+08	1.27431e+09	10.7368
P23284	PPIB	Peptidyl-prolyl cis-trans isomerase B	0	89.5	57	14	169	14	216	23.7	9.41	215.95	14	0	2.02797e+07	2.16904e+08	10.6956
P60709	ACTB	Actin, cytoplasmic 1	0	450.729	72	26	1983	1	375	41.7	5.48	5475.64	26	32	5.78027e+08	6.06716e+09	10.4963
P68371	TUBB4B	Tubulin beta-4B chain	0	398.482	83	29	1397	1	445	49.8	4.89	3799.99	29	30	1.8038e+08	1.88171e+09	10.4319
Q06830	PRDX1	Peroxiredoxin-1	0	118.372	72	16	394	13	199	22.1	8.13	910.41	16	3	4.35638e+07	4.44522e+08	10.2039
P06576	ATP5F1B	ATP synthase subunit beta, mitochondrial	0	224.519	63	24	297	24	529	56.5	5.4	656.9	24	0	2.38586e+07	2.43284e+08	10.1969
O75369	FLNB	Filamin-B	0	539.613	52	90	559	85	2602	278	5.73	864.6	90	0	5.92181e+07	6.03634e+08	10.1934
