# Supplementary material for: Flap endonuclease 1 repairs DNA-protein cross-links via ADP-ribosylation–dependent mechanisms
Source: Sci Adv. 2025 Jan 10;11(2):eads2919. doi: 10.1126/sciadv.ads2919 (PMC11721697; doi:10.1126/sciadv.ads2919)
Supplement: Supplementary file 2 — Dataset S1 to S4 [file sciadv.ads2919_dataset_s1_to_s4.zip › ads2919_dataset_s2.xlsx]

## Sheet: Proteins
Accession	Gene	Description	Exp. q-value: Combined	Sum PEP Score	Coverage [%]	# Peptides	# PSMs	# Unique Peptides	# AAs	MW [kDa]	calc. pI	Score Sequest HT: Sequest HT	# Peptides (by Search Engine): Sequest HT	# Razor Peptides	Abundance: FA	Abundance: NT
P35579	MYH9	Myosin-9	0	945.718	50	102	1208	88	1960	226.4	5.6	3143.76	102	12	3.53382e+08	4.24495e+08
Q09666	AHNAK	Neuroblast differentiation-associated protein AHNAK	0	935.561	57	158	754	157	5890	628.7	6.15	1321.69	158	1	1.72443e+08	1.17619e+08
P21333	FLNA	Filamin-A	0	863.869	58	103	832	92	2647	280.6	6.06	1866.14	103	10	2.06927e+08	1.58224e+08
Q01082	SPTBN1	Spectrin beta chain, non-erythrocytic 1	0	729.612	51	96	536	89	2364	274.4	5.57	1163.01	96	6	6.84848e+07	1.8203e+08
Q13813	SPTAN1	Spectrin alpha chain, non-erythrocytic 1	0	728.743	53	109	650	109	2472	284.4	5.35	1467.44	109	0	7.74511e+07	1.93567e+08
Q15149	PLEC	Plectin	0	651.547	32	123	451	122	4684	531.5	5.96	778.39	123	0	7.53975e+07	8.73659e+07
P46013	MKI67	Proliferation marker protein Ki-67	0	638.395	46	102	422	102	3256	358.5	9.45	822.15	102	0	1.43861e+08	7.10005e+07
Q14315	FLNC	Filamin-C	0	490.265	41	74	291	61	2725	290.8	5.97	611.24	74	1	6.33942e+07	1.08133e+07
P02545	LMNA	Prelamin-A/C	0	462.126	71	56	875	54	664	74.1	7.02	2151.96	56	2	5.42517e+08	9.51838e+08
P60709	ACTB	Actin, cytoplasmic 1	0	444.476	91	27	1867	1	375	41.7	5.48	5276.29	27	30	1.07599e+09	2.62319e+09
P63261	ACTG1	Actin, cytoplasmic 2	0	433.687	91	27	1855	1	375	41.8	5.48	5205.84	27	0	4.57411e+07	6.33898e+07
P43243	MATR3	Matrin-3	0	418.704	58	46	640	45	847	94.6	6.25	1599.52	46	1	2.46749e+08	3.34705e+08
P52272	HNRNPM	Heterogeneous nuclear ribonucleoprotein M	0	408.913	69	45	1154	45	730	77.5	8.7	2354.02	45	0	5.80428e+08	5.51196e+08
O75369	FLNB	Filamin-B	0	386.848	38	69	239	60	2602	278	5.73	362.33	69	0	3.32905e+07	1.14137e+07
Q14839	CHD4	Chromodomain-helicase-DNA-binding protein 4	0	376.283	37	52	254	45	1912	217.9	5.86	459.75	52	5	2.63341e+07	5.72914e+07
P12270	TPR	Nucleoprotein TPR	0	372.35	31	64	321	64	2363	267.1	5.02	644.56	64	0	4.36521e+07	7.71762e+07
O75643	SNRNP200	U5 small nuclear ribonucleoprotein 200 kDa helicase	0	362.451	35	62	277	62	2136	244.4	6.06	502.51	62	0	2.10125e+07	5.59113e+07
Q9NR30	DDX21	Nucleolar RNA helicase 2	0	362.033	58	46	489	43	783	87.3	9.28	1188.43	46	3	1.81941e+08	2.17016e+08
Q14980	NUMA1	Nuclear mitotic apparatus protein 1	0	331.28	33	50	198	50	2115	238.1	5.78	425.18	50	0	4.94518e+07	2.24363e+07
P08670	VIM	Vimentin	0	326.77	72	38	950	33	466	53.6	5.12	2046.01	38	5	4.72242e+08	8.28894e+08
Q12906	ILF3	Interleukin enhancer-binding factor 3	0	324.77	57	38	397	38	894	95.3	8.76	756.97	38	0	1.082e+08	1.03069e+08
P35580	MYH10	Myosin-10	0	315.42	27	42	260	29	1976	228.9	5.54	629.66	42	0	1.05494e+07	1.36977e+07
P14866	HNRNPL	Heterogeneous nuclear ribonucleoprotein L	0	313.683	50	23	433	23	589	64.1	8.22	1548.58	23	0	1.31541e+08	1.77129e+08
P11388	TOP2A	DNA topoisomerase 2-alpha	0	306.051	37	46	220	37	1531	174.3	8.72	347.92	46	8	3.78178e+07	4.34017e+07
Q9UQE7	SMC3	Structural maintenance of chromosomes protein 3	0	292.03	41	46	239	46	1217	141.5	7.18	491.01	46	0	4.3563e+07	7.10582e+07
O75533	SF3B1	Splicing factor 3B subunit 1	0	285.183	39	35	259	35	1304	145.7	7.09	598.9	35	0	4.15931e+07	7.3285e+07
P22626	HNRNPA2B1	Heterogeneous nuclear ribonucleoproteins A2/B1	0	284.945	63	22	871	19	353	37.4	8.95	2554.67	22	2	8.46822e+08	1.3694e+09
P11142	HSPA8	Heat shock cognate 71 kDa protein	0	279.004	64	33	484	21	646	70.9	5.52	982.03	33	12	1.77533e+08	1.04442e+08
Q16643	DBN1	Drebrin	0	265.718	60	25	296	25	649	71.4	4.45	757.39	25	0	6.29428e+07	1.19283e+08
Q15424	SAFB	Scaffold attachment factor B1	0	264.133	37	29	259	16	915	102.6	5.47	682.97	29	0	4.985e+07	4.91867e+07
Q6PL18	ATAD2	ATPase family AAA domain-containing protein 2	0	260.7	37	38	168	34	1390	158.5	6.32	298.25	38	2	1.31644e+07	3.24819e+07
Q00839	HNRNPU	Heterogeneous nuclear ribonucleoprotein U	0	257.702	39	35	628	34	825	90.5	6	1377.99	35	1	2.34014e+08	2.66216e+08
P12814	ACTN1	Alpha-actinin-1	0	250.088	57	38	194	25	892	103	5.41	380.57	38	10	2.58056e+07	2.31915e+07
P20700	LMNB1	Lamin-B1	0	249.297	57	34	281	31	586	66.4	5.16	679.01	34	1	8.40708e+07	1.18701e+08
P31943	HNRNPH1	Heterogeneous nuclear ribonucleoprotein H	0	248.587	60	22	476	10	449	49.2	6.3	930.57	22	11	9.75677e+07	1.84015e+08
Q08211	DHX9	ATP-dependent RNA helicase A	0	246.992	39	35	279	35	1270	140.9	6.84	669.85	35	0	7.01196e+07	8.75934e+07
Q15029	EFTUD2	116 kDa U5 small nuclear ribonucleoprotein component	0	246.238	64	40	198	39	972	109.4	5	315.68	40	1	2.26488e+07	4.62124e+07
Q6P2Q9	PRPF8	Pre-mRNA-processing-splicing factor 8	0	246.225	27	47	195	47	2335	273.4	8.84	309.53	47	0	1.42426e+07	3.89514e+07
Q13435	SF3B2	Splicing factor 3B subunit 2	0	237.149	43	34	278	34	895	100.2	5.67	545.8	34	0	5.99132e+07	1.10165e+08
Q14683	SMC1A	Structural maintenance of chromosomes protein 1A	0	233.16	42	50	225	50	1233	143.1	7.64	353.04	50	0	5.61279e+07	9.02675e+07
P55265	ADAR	Double-stranded RNA-specific adenosine deaminase	0	231.384	37	35	208	35	1226	136	8.65	322.32	35	0	1.84685e+07	4.68372e+07
Q14151	SAFB2	Scaffold attachment factor B2	0	229.305	39	32	200	19	953	107.4	6.16	544.1	32	10	5.53999e+07	6.0033e+07
O76021	RSL1D1	Ribosomal L1 domain-containing protein 1	0	226.109	50	30	342	30	490	54.9	10.13	803.36	30	0	1.59596e+08	2.28134e+08
Q14690	PDCD11	Protein RRP5 homolog	0	221.53	26	38	170	38	1871	208.6	8.87	275.58	38	0	1.25859e+07	3.155e+07
P24928	POLR2A	DNA-directed RNA polymerase II subunit RPB1	0	215.683	30	39	122	39	1970	217	7.37	198.14	39	0	1.58516e+07	2.8233e+07
P61978	HNRNPK	Heterogeneous nuclear ribonucleoprotein K	0	209.861	72	24	354	24	463	50.9	5.54	711	24	0	1.25262e+08	1.4864e+08
P48681	NES	Nestin	0	209.225	32	37	74	37	1621	177.3	4.36	138.04	37	0	8.45344e+06	1.38289e+07
P31942	HNRNPH3	Heterogeneous nuclear ribonucleoprotein H3	0	205.838	73	19	528	17	346	36.9	6.87	1291.65	19	0	1.31685e+08	2.03001e+08
O00567	NOP56	Nucleolar protein 56	0	204.954	54	25	201	25	594	66	9.19	463.1	25	0	4.39162e+07	8.66585e+07
P09651	HNRNPA1	Heterogeneous nuclear ribonucleoprotein A1	0	204.93	53	19	694	8	372	38.7	9.13	1397.04	19	7	1.7539e+08	3.80961e+08
Q9UQ35	SRRM2	Serine/arginine repetitive matrix protein 2	0	203.124	19	33	121	33	2752	299.4	12.06	175.89	33	0	2.43519e+07	2.15235e+07
Q15459	SF3A1	Splicing factor 3A subunit 1	0	201.89	38	23	219	23	793	88.8	5.22	549.36	23	0	3.81103e+07	7.34246e+07
Q96T23	RSF1	Remodeling and spacing factor 1	0	199.354	29	27	118	27	1441	163.7	5.01	185.9	27	0	1.09976e+07	2.28158e+07
P51991	HNRNPA3	Heterogeneous nuclear ribonucleoprotein A3	0	196.651	42	20	644	18	378	39.6	9.01	1197.96	20	0	9.21953e+07	1.70957e+08
O60264	SMARCA5	SWI/SNF-related matrix-associated actin-dependent regulator of chromatin subfamily A member 5	0	195.25	39	38	167	26	1052	121.8	8.09	314.88	38	8	2.98116e+07	6.32318e+07
P07910	HNRNPC	Heterogeneous nuclear ribonucleoproteins C1/C2	0	192.509	66	26	1090	26	306	33.7	5.08	2716.42	26	0	3.62431e+08	5.25401e+08
Q9UKV3	ACIN1	Apoptotic chromatin condensation inducer in the nucleus	0	190.615	36	32	132	32	1341	151.8	6.43	255.54	32	0	2.85396e+07	2.88098e+07
P46087	NOP2	Probable 28S rRNA (cytosine(4447)-C(5))-methyltransferase	0	187.785	43	28	195	28	812	89.2	9.23	448.53	28	0	7.48691e+07	1.12202e+08
P13645	KRT10	Keratin, type I cytoskeletal 10	0	187.623	44	21	159	18	584	58.8	5.21	352.12	21	3	2.5217e+07	5.46857e+07
Q9BVJ6	UTP14A	U3 small nucleolar RNA-associated protein 14 homolog A	0	187.349	46	28	180	28	771	87.9	7.87	422.99	28	0	2.54707e+07	3.26535e+07
P04264	KRT1	Keratin, type II cytoskeletal 1	0	186.526	58	28	189	24	644	66	8.12	340.98	28	2	2.65039e+07	8.54151e+07
O43390	HNRNPR	Heterogeneous nuclear ribonucleoprotein R	0	186.387	46	26	364	21	633	70.9	8.13	544.15	26	4	4.80271e+07	6.97105e+07
O75367	MACROH2A1	Core histone macro-H2A.1	0	186.215	44	17	609	15	369	39.2	9.83	1854.36	17	2	9.42835e+07	1.9213e+08
Q8WWQ0	PHIP	PH-interacting protein	0	183.052	26	31	100	31	1821	206.6	8.85	192.97	31	0	1.45344e+07	2.76536e+07
Q96PK6	RBM14	RNA-binding protein 14	0	181.818	43	24	219	24	669	69.4	9.67	527.82	24	0	8.24858e+07	7.79191e+07
P07437	TUBB	Tubulin beta chain	0	179.189	63	19	246	3	444	49.6	4.89	583.31	19	2	3.30155e+07	1.53971e+06
P55072	VCP	Transitional endoplasmic reticulum ATPase	0	178.202	50	28	137	28	806	89.3	5.26	246.64	28	0	1.81442e+07	9.34166e+06
P18583	SON	Protein SON	0	177.889	25	35	147	35	2426	263.7	5.64	238.43	35	0	2.4737e+07	2.6611e+07
P16403	H1-2	Histone H1.2	0	177.08	48	20	506	8	213	21.4	10.93	1487.26	20	11	4.08559e+09	4.93777e+09
P38919	EIF4A3	Eukaryotic initiation factor 4A-III	0	174.564	67	24	321	21	411	46.8	6.73	484.19	24	2	3.97348e+07	7.7228e+07
Q15393	SF3B3	Splicing factor 3B subunit 3	0	171.338	27	22	124	22	1217	135.5	5.26	241.83	22	0	1.90225e+07	4.58483e+07
Q9UIG0	BAZ1B	Tyrosine-protein kinase BAZ1B	0	169.863	23	29	117	29	1483	170.8	8.48	201.2	29	0	2.06792e+07	2.5126e+07
Q1KMD3	HNRNPUL2	Heterogeneous nuclear ribonucleoprotein U-like protein 2	0	167.4	39	26	190	26	747	85.1	4.91	356.93	26	0	2.11073e+07	5.34596e+07
Q9Y2X3	NOP58	Nucleolar protein 58	0	166.495	45	20	163	20	529	59.5	8.92	326.57	20	0	2.14881e+07	4.90864e+07
P06748	NPM1	Nucleophosmin	0	165.424	58	15	214	15	294	32.6	4.78	560.88	15	0	1.829e+08	6.38154e+07
Q14692	BMS1	Ribosome biogenesis protein BMS1 homolog	0	163.266	32	27	150	27	1282	145.7	6.44	283.16	27	0	1.77009e+07	3.05582e+07
P23246	SFPQ	Splicing factor, proline- and glutamine-rich	0	162.99	37	23	264	22	707	76.1	9.44	373.59	23	1	7.24683e+07	4.6233e+07
Q15233	NONO	Non-POU domain-containing octamer-binding protein	0	161.299	45	17	197	16	471	54.2	8.95	414.62	17	0	4.2803e+07	3.07127e+07
P68371	TUBB4B	Tubulin beta-4B chain	0	160.21	62	19	186	3	445	49.8	4.89	379.73	19	16	5.3147e+07	2.87276e+06
P10412	H1-4	Histone H1.4	0	159.974	51	20	489	8	219	21.9	11.03	1440.79	20	0	1.26867e+09	1.28352e+09
P49792	RANBP2	E3 SUMO-protein ligase RanBP2	0	159.535	14	36	80	36	3224	358	6.2	111.55	36	0	6.15635e+06	1.51246e+07
Q13838	DDX39B	Spliceosome RNA helicase DDX39B	0	158.466	57	20	326	9	428	49	5.67	675.69	20	10	4.6644e+07	7.63433e+07
P67809	YBX1	Y-box-binding protein 1	0	157.198	71	15	103	12	324	35.9	9.88	269	15	3	2.41138e+07	3.84792e+07
Q9P0M6	MACROH2A2	Core histone macro-H2A.2	0	156.977	47	17	321	15	372	40	9.69	911.76	17	0	1.34656e+07	2.46008e+07
P38159	RBMX	RNA-binding motif protein, X chromosome	0	156.509	54	24	440	8	391	42.3	10.05	862.62	24	17	3.81634e+08	8.32639e+08
P35527	KRT9	Keratin, type I cytoskeletal 9	0	154.957	50	20	90	19	623	62	5.24	184.89	20	0	9.57176e+06	4.30197e+07
Q9H2P0	ADNP	Activity-dependent neuroprotector homeobox protein	0	154.93	38	31	110	31	1102	123.5	7.34	149.4	31	0	1.32637e+07	2.25259e+07
P49750	YLPM1	YLP motif-containing protein 1	0	154.775	24	35	95	35	2146	241.5	6.55	139.66	35	0	1.26137e+07	1.13218e+07
O43707	ACTN4	Alpha-actinin-4	0	154.064	40	28	139	15	911	104.8	5.44	237.45	28	0	6.42208e+06	4.72543e+06
P05787	KRT8	Keratin, type II cytoskeletal 8	0	152.606	61	29	210	22	483	53.7	5.59	285.61	29	3	4.05744e+07	5.74287e+07
P68032	ACTC1	Actin, alpha cardiac muscle 1	0	151.721	45	16	740	2	377	42	5.39	1769.75	16	0	4.12334e+07	6.80887e+07
Q13573	SNW1	SNW domain-containing protein 1	0	150.149	49	23	110	23	536	61.5	9.52	194.16	23	0	2.43106e+07	3.97386e+07
Q13263	TRIM28	Transcription intermediary factor 1-beta	0	147.388	48	18	75	18	835	88.5	5.77	158.83	18	0	1.48004e+07	9.01095e+06
Q8WVM7	STAG1	Cohesin subunit SA-1	0	146.353	26	24	104	20	1258	144.3	5.59	178.08	24	3	8.23011e+06	1.29071e+07
P0DMV9	HSPA1B	Heat shock 70 kDa protein 1B	0	146.092	54	26	165	22	641	70	5.66	322.05	26	0	2.27398e+07	1.08964e+07
Q02539	H1-1	Histone H1.1	0	144.851	47	13	664	9	215	21.8	10.99	2141.11	13	0	1.28506e+08	1.62357e+08
P07355	ANXA2	Annexin A2	0	144.367	57	19	136	19	339	38.6	7.75	364.66	19	0	3.04504e+07	3.70955e+07
P42166	TMPO	Lamina-associated polypeptide 2, isoform alpha	0	143.384	52	22	88	15	694	75.4	7.66	176.7	22	7	1.46073e+07	2.01792e+07
P19338	NCL	Nucleolin	0	140.674	34	27	239	27	710	76.6	4.7	500	27	0	1.30918e+08	3.48721e+07
O00148	DDX39A	ATP-dependent RNA helicase DDX39A	0	139.412	57	19	233	8	427	49.1	5.68	478.71	19	0	3.67601e+06	4.89142e+06
Q9BQ39	DDX50	ATP-dependent RNA helicase DDX50	0	139.004	47	27	163	24	737	82.5	9.17	244.34	27	0	1.17882e+07	2.75739e+07
P55795	HNRNPH2	Heterogeneous nuclear ribonucleoprotein H2	0	137.763	47	18	208	7	449	49.2	6.3	475.41	18	0	6.38925e+06	5.32028e+06
P26599	PTBP1	Polypyrimidine tract-binding protein 1	0	137.752	57	20	171	16	557	59.6	9.16	398.19	20	4	2.6677e+07	3.64155e+07
P30876	POLR2B	DNA-directed RNA polymerase II subunit RPB2	0	137.434	25	25	105	24	1174	133.8	6.87	156.15	25	1	9.08436e+06	1.82443e+07
P35658	NUP214	Nuclear pore complex protein Nup214	0	135.82	21	24	87	24	2090	213.5	7.47	111.09	24	0	6.70642e+06	1.21813e+07
Q9H6R4	NOL6	Nucleolar protein 6	0	134.927	28	18	103	18	1146	127.5	7.64	216.47	18	0	1.20777e+07	1.88397e+07
Q92945	KHSRP	Far upstream element-binding protein 2	0	134.575	38	16	66	16	711	73.1	7.3	132.75	16	0	1.70589e+07	8083669
Q03252	LMNB2	Lamin-B2	0	132.68	46	28	162	25	620	69.9	5.59	300.41	28	0	4.23174e+07	6.12256e+07
Q9BQG0	MYBBP1A	Myb-binding protein 1A	0	132.579	24	23	87	23	1328	148.8	9.28	169.12	23	0	1.61311e+07	9.8453e+06
Q9UHB6	LIMA1	LIM domain and actin-binding protein 1	0	131.098	38	22	108	22	759	85.2	6.84	246	22	0	1.9201e+07	5.4669e+07
Q96E39	RBMXL1	RNA binding motif protein, X-linked-like-1	0	129.028	49	21	332	5	390	42.1	9.89	668.8	21	0	4.27051e+06	1.0451e+07
Q14764	MVP	Major vault protein	0	128.798	38	20	53	20	893	99.3	5.48	111.64	20	0	3.00282e+06	1.3264e+07
P08195	SLC3A2	Amino acid transporter heavy chain SLC3A2	0	125.753	33	19	76	19	630	68	5.01	158.53	19	0	1.16573e+07	1.52074e+07
P51610	HCFC1	Host cell factor 1	0	125.313	19	23	70	23	2035	208.6	7.46	111.58	23	0	1.296e+07	1.00673e+07
P22087	FBL	rRNA 2'-O-methyltransferase fibrillarin	0	124.617	52	17	233	17	321	33.8	10.18	583.26	17	0	3.95122e+07	7.25432e+07
Q12874	SF3A3	Splicing factor 3A subunit 3	0	124.46	38	18	99	18	501	58.8	5.38	196.6	18	0	15428851	2.62687e+07
Q92922	SMARCC1	SWI/SNF complex subunit SMARCC1	0	124.054	28	22	64	15	1105	122.8	5.76	93.87	22	6	7.60077e+06	9.111e+06
P52597	HNRNPF	Heterogeneous nuclear ribonucleoprotein F	0	123.846	61	17	217	14	415	45.6	5.58	370.2	17	0	3.98545e+07	5.92998e+07
Q15717	ELAVL1	ELAV-like protein 1	0	123.236	49	13	165	12	326	36.1	9.17	438.26	13	1	2.33393e+07	5.57401e+07
Q5QJE6	DNTTIP2	Deoxynucleotidyltransferase terminal-interacting protein 2	0	123.182	30	16	81	16	756	84.4	6.16	199.25	16	0	2.91252e+07	2.12556e+07
Q99459	CDC5L	Cell division cycle 5-like protein	0	122.494	38	22	65	22	802	92.2	8.18	121.92	22	0	9.22122e+06	1.07604e+07
O60814	H2BC12	Histone H2B type 1-K	0	121.75	65	10	1852	1	126	13.9	10.32	4398.33	10	11	1.23309e+10	1.56551e+10
Q9H7N4	SCAF1	Splicing factor, arginine/serine-rich 19	0	121.241	23	21	65	20	1312	139.2	9.25	99.74	21	1	6.75417e+06	7.28557e+06
Q9UMS4	PRPF19	Pre-mRNA-processing factor 19	0	121.011	46	13	110	13	504	55.1	6.61	239.44	13	0	1.17465e+07	1.71416e+07
P52948	NUP98	Nuclear pore complex protein Nup98-Nup96	0	120.618	16	21	90	21	1817	197.5	6.4	196.07	21	0	1.19467e+07	2.45512e+07
Q96GQ7	DDX27	Probable ATP-dependent RNA helicase DDX27	0	120.207	27	24	146	24	796	89.8	9.28	300.6	24	0	3.18363e+07	4.9672e+07
P58876	H2BC5	Histone H2B type 1-D	0	120.02	65	10	1843	1	126	13.9	10.32	4398.33	10	0	884478	2.53508e+06
Q9NVP1	DDX18	ATP-dependent RNA helicase DDX18	0	119.763	37	18	105	18	670	75.4	9.5	197.32	18	0	1.38025e+07	2.34416e+07
Q5QNW6	H2BC18	Histone H2B type 2-F	0	119.238	65	10	1843	1	126	13.9	10.32	4398.33	10	0	296711	447235
Q6FI13	H2AC18	Histone H2A type 2-A	0	119.178	68	8	783	1	130	14.1	10.9	1807.24	8	0	2.13418e+06	1.98505e+06
Q9H307	PNN	Pinin	0	118.642	36	24	140	24	717	81.6	7.14	309.89	24	0	4.741e+07	7.89467e+07
P0DP25	CALM3	Calmodulin-3	0	117.828	83	10	131	10	149	16.8	4.22	347.52	10	0	6.81941e+07	7.82651e+07
Q8N163	CCAR2	Cell cycle and apoptosis regulator protein 2	0	116.965	37	20	51	19	923	102.8	5.22	79.54	20	1	9.82341e+06	3.54606e+06
P09661	SNRPA1	U2 small nuclear ribonucleoprotein A'	0	116.761	69	16	86	16	255	28.4	8.62	172.74	16	0	1.9324e+07	4.26234e+07
Q5BKZ1	ZNF326	DBIRD complex subunit ZNF326	0	116.36	46	20	134	20	582	65.6	5.15	265.23	20	0	3.01885e+07	5.1552e+07
Q9Y4C8	RBM19	Probable RNA-binding protein 19	0	116.176	28	20	57	20	960	107.3	6.54	105.19	20	0	5.79255e+06	7.6817e+06
Q8N1F7	NUP93	Nuclear pore complex protein Nup93	0	115.517	29	17	369	17	819	93.4	5.72	176.91	17	0	1.47053e+09	2.0796e+09
Q13206	DDX10	Probable ATP-dependent RNA helicase DDX10	0	115.427	30	23	70	23	875	100.8	8.63	107.99	23	0	1.03048e+07	1.52843e+07
Q8IY81	FTSJ3	pre-rRNA 2'-O-ribose RNA methyltransferase FTSJ3	0	115.251	31	17	87	17	847	96.5	8.4	168.33	17	0	1.10488e+07	7.8047e+06
P17844	DDX5	Probable ATP-dependent RNA helicase DDX5	0	115.192	39	23	177	17	614	69.1	8.92	335.72	23	5	4.68922e+07	3.58219e+07
A0A2R8Y4L2	HNRNPA1L3	Heterogeneous nuclear ribonucleoprotein A1-like 3	0	114.752	50	11	371	1	275	29.2	9.48	674.6	11	0	1.106e+07	1.36728e+07
Q15050	RRS1	Ribosome biogenesis regulatory protein homolog	0	113.713	44	15	113	15	365	41.2	10.7	257.22	15	0	2.25338e+07	2.9453e+07
O60506	SYNCRIP	Heterogeneous nuclear ribonucleoprotein Q	0	113.173	40	17	132	12	623	69.6	8.59	228.96	17	0	6.75369e+06	7.70796e+06
Q07955	SRSF1	Serine/arginine-rich splicing factor 1	0	111.768	51	16	236	15	248	27.7	10.36	532.19	16	0	8.96443e+07	9.46161e+07
O14979	HNRNPDL	Heterogeneous nuclear ribonucleoprotein D-like	0	111.62	30	15	372	13	420	46.4	9.57	569.29	15	2	1.08866e+08	1.40808e+08
P62805	H4C1	Histone H4	0	111.286	55	11	1638	11	103	11.4	11.36	3769.13	11	0	3.25243e+09	7.34993e+09
P12956	XRCC6	X-ray repair cross-complementing protein 6	0	111.183	41	20	110	20	609	69.8	6.64	136.98	20	0	1.63141e+07	1.16532e+07
Q03701	CEBPZ	CCAAT/enhancer-binding protein zeta	0	110.33	28	21	76	21	1054	120.9	5.94	116.86	21	0	5.41615e+06	1.0479e+07
O43143	DHX15	ATP-dependent RNA helicase DHX15	0	110.053	27	17	91	16	795	90.9	7.46	171.53	17	1	1.40945e+07	2.73172e+07
O94776	MTA2	Metastasis-associated protein MTA2	0	109.475	32	16	84	16	668	75	9.66	131.92	16	0	8.83912e+06	1.99939e+07
Q12905	ILF2	Interleukin enhancer-binding factor 2	0	109.38	48	12	154	12	390	43	5.26	455.16	12	0	1.12541e+07	1.77e+07
Q9NWH9	SLTM	SAFB-like transcription modulator	0	108.869	20	23	109	23	1034	117.1	7.87	184.55	23	0	2.41027e+07	3.19455e+07
Q92841	DDX17	Probable ATP-dependent RNA helicase DDX17	0	108.302	35	19	94	13	729	80.2	8.27	190.14	19	0	8.51729e+06	7.76582e+06
Q9UKT8	FBXW2	F-box/WD repeat-containing protein 2	0	108.223	26	15	74	15	922	101.6	6.71	151.58	15	0	9.11631e+06	1.24405e+07
P78406	RAE1	mRNA export factor RAE1	0	106.78	76	16	88	16	368	40.9	7.83	166.13	16	0	8.10932e+06	1.83495e+07
P42167	TMPO	Lamina-associated polypeptide 2, isoforms beta/gamma	0	106.75	35	12	76	5	454	50.6	9.38	174.31	12	0	2.35441e+06	3.23309e+06
Q7KZ85	SUPT6H	Transcription elongation factor SPT6	0	106.513	16	18	63	18	1726	198.9	4.91	68.98	18	0	2.71107e+06	3.65301e+06
Q5SSJ5	HP1BP3	Heterochromatin protein 1-binding protein 3	0	105.578	43	18	96	18	553	61.2	9.67	236.25	18	0	3.06921e+07	4.65086e+07
Q9NY61	AATF	Protein AATF	0	105.497	42	14	98	14	560	63.1	4.94	203.63	14	0	5.0639e+06	7.55442e+06
Q71DI3	H3C15	Histone H3.2	0	105.495	66	11	399	1	136	15.4	11.27	939.05	11	0	3.23654e+07	3.97623e+07
Q96AE4	FUBP1	Far upstream element-binding protein 1	0	105.275	31	15	67	13	644	67.5	7.61	107.55	15	2	1.81023e+07	1.05382e+07
Q9H501	ESF1	ESF1 homolog	0	104.597	28	23	108	23	851	98.7	5.11	81.16	23	0	9.94366e+06	1.12335e+07
Q03188	CENPC	Centromere protein C	0	104.412	28	22	68	22	943	106.8	9.39	89.9	22	0	1.02283e+07	1.38705e+07
Q02880	TOP2B	DNA topoisomerase 2-beta	0	103.944	19	26	86	17	1626	183.2	8	123.71	26	0	3.97082e+06	3.21203e+06
P04792	HSPB1	Heat shock protein beta-1	0	102.262	72	11	112	11	205	22.8	6.4	299.59	11	0	9.45828e+07	2.05184e+06
Q15397	PUM3	Pumilio homolog 3	0	102.213	31	15	99	15	648	73.5	9.64	178.52	15	0	6.69867e+06	8.72568e+06
O43491	EPB41L2	Band 4.1-like protein 2	0	102.006	27	19	50	19	1005	112.5	5.44	67.27	19	0	5.9449e+06	7.67225e+06
Q9BYG3	NIFK	MKI67 FHA domain-interacting nucleolar phosphoprotein	0	101.922	49	14	70	14	293	34.2	9.88	169.81	14	0	3.30769e+07	2.64574e+07
P09874	PARP1	Poly [ADP-ribose] polymerase 1	0	101.879	27	19	53	19	1014	113	8.88	89.89	19	0	1.07028e+07	6.11342e+06
Q07157	TJP1	Tight junction protein ZO-1	0	101.326	20	22	42	22	1748	195.3	6.7	61.14	22	0	2.71511e+06	6.63187e+06
O00566	MPHOSPH10	U3 small nucleolar ribonucleoprotein protein MPP10	0	101.298	30	14	111	14	681	78.8	4.86	227.74	14	0	8.16377e+06	1.19894e+07
Q8TAQ2	SMARCC2	SWI/SNF complex subunit SMARCC2	0	100.491	21	19	57	12	1214	132.8	5.69	64.5	19	0	3.35648e+06	5.85036e+06
Q96KR1	ZFR	Zinc finger RNA-binding protein	0	100.339	24	19	53	19	1074	116.9	9.04	117.63	19	0	1.62486e+07	1.04738e+07
Q14137	BOP1	Ribosome biogenesis protein BOP1	0	99.852	30	15	70	15	746	83.6	6.19	145.02	15	0	8.2684e+06	7.59495e+06
P12004	PCNA	Proliferating cell nuclear antigen	0	99.685	56	11	137	11	261	28.8	4.69	274.67	11	0	3.13632e+07	3.79437e+07
Q13148	TARDBP	TAR DNA-binding protein 43	0	99.231	46	11	127	11	414	44.7	6.19	375.06	11	0	2.18073e+07	1.53758e+07
Q14966	ZNF638	Zinc finger protein 638	0	99.027	18	21	49	21	1978	220.5	6.38	47.7	21	0	6.41426e+06	2.62439e+06
Q9BQE3	TUBA1C	Tubulin alpha-1C chain	0	97.733	43	14	94	1	449	49.9	5.1	212.35	14	10	4.1222e+07	4.40285e+06
Q8IZL8	PELP1	Proline-, glutamic acid- and leucine-rich protein 1	0	97.66	23	14	44	14	1130	119.6	4.34	84.96	14	0	7.76989e+06	5.70452e+06
P49790	NUP153	Nuclear pore complex protein Nup153	0	97.641	19	18	43	18	1475	153.8	8.73	59.87	18	0	3.8525e+06	8.04345e+06
P04406	GAPDH	Glyceraldehyde-3-phosphate dehydrogenase	0	97.468	39	10	116	9	335	36	8.46	323.69	10	2	4.06282e+07	9.59295e+07
O15213	WDR46	WD repeat-containing protein 46	0	97.143	39	15	37	15	610	68	9.67	77.72	15	0	8.43116e+06	1.14834e+07
Q71U36	TUBA1A	Tubulin alpha-1A chain	0	97.136	40	13	97	1	451	50.1	5.06	216.07	13	0	424006
Q9UKM9	RALY	RNA-binding protein Raly	0	96.895	54	15	186	15	306	32.4	9.17	380.86	15	0	8.15587e+07	2.34202e+08
P68431	H3C1	Histone H3.1	0	96.589	66	11	379	1	136	15.4	11.12	781.41	11	10	1.79343e+09	5.15177e+09
O60216	RAD21	Double-strand-break repair protein rad21 homolog	0	95.584	45	17	85	17	631	71.6	4.65	179.97	17	0	9.29701e+06	1.43566e+07
Q8IX01	SUGP2	SURP and G-patch domain-containing protein 2	0	95.178	27	19	50	19	1082	120.1	7.28	82.42	19	0	5.89022e+06	9.35941e+06
P51532	SMARCA4	Transcription activator BRG1	0	94.066	13	18	58	14	1647	184.5	7.88	95.33	18	3	6.55553e+06	9.57365e+06
Q9Y2W1	THRAP3	Thyroid hormone receptor-associated protein 3	0	94.053	22	20	67	19	955	108.6	10.15	118.72	20	1	1.74904e+07	1.66655e+07
Q8TDD1	DDX54	ATP-dependent RNA helicase DDX54	0	93.861	25	19	65	18	881	98.5	10.02	136.39	19	1	9.0166e+06	1.4287e+07
Q12788	TBL3	Transducin beta-like protein 3	0	92.806	25	14	46	14	808	89	6.9	84.58	14	0	5.8847e+06	1.42238e+07
Q92522	H1-10	Histone H1.10	0	91.88	41	10	136	10	213	22.5	10.76	341.66	10	0	4.00066e+07	4.71723e+07
O43290	SART1	U4/U6.U5 tri-snRNP-associated protein 1	0	91.761	25	14	47	14	800	90.2	6.13	75.52	14	0	5.43156e+06	4.54249e+06
Q9Y490	TLN1	Talin-1	0	91.045	15	20	30	20	2541	269.6	6.07	39.9	20	0	3.1262e+06	134735
Q15365	PCBP1	Poly(rC)-binding protein 1	0	90.682	46	11	70	8	356	37.5	7.09	150.35	11	4	2.24325e+07	1.71592e+07
Q14684	RRP1B	Ribosomal RNA processing protein 1 homolog B	0	90.346	36	16	52	16	758	84.4	9.76	76.67	16	0	5.95442e+06	7.10672e+06
O00159	MYO1C	Unconventional myosin-Ic	0	89.85	18	15	46	15	1063	121.6	9.41	77.73	15	0	6.35413e+06	9.97504e+06
Q99848	EBNA1BP2	Probable rRNA-processing protein EBP2	0	89.721	46	15	134	15	306	34.8	10.1	324.76	15	0	3.08458e+07	5.06428e+07
P60660	MYL6	Myosin light polypeptide 6	0	89.708	67	10	142	6	151	16.9	4.65	334.69	10	5	5.03635e+07	6.12482e+07
Q8N3V7	SYNPO	Synaptopodin	0	89.396	27	16	61	16	929	99.4	8.72	91.68	16	0	4.16534e+06	5.022e+06
P54652	HSPA2	Heat shock-related 70 kDa protein 2	0	88.899	23	13	126	1	639	70	5.74	336.56	13	0
O75152	ZC3H11A	Zinc finger CCCH domain-containing protein 11A	0	88.573	29	16	57	16	810	89.1	8.37	88.61	16	0	7.80636e+06	8.93492e+06
Q9NQS7	INCENP	Inner centromere protein	0	88.334	20	13	43	13	918	105.4	9.44	89.63	13	0	7.42342e+06	8.97123e+06
Q9H6F5	CCDC86	Coiled-coil domain-containing protein 86	0	88.252	49	12	64	12	360	40.2	10.33	136.69	12	0	1.32838e+07	1.6278e+07
P36578	RPL4	Large ribosomal subunit protein uL4	0	86.89	38	14	77	14	427	47.7	11.06	144.35	14	0	1.32237e+07	1.83055e+07
P18754	RCC1	Regulator of chromosome condensation	0	86.874	44	14	85	14	421	44.9	7.52	152.32	14	0	1.58438e+07	2.38265e+07
Q13242	SRSF9	Serine/arginine-rich splicing factor 9	0	86.585	64	16	196	15	221	25.5	8.65	438.99	16	0	6.56205e+07	9.72027e+07
Q13509	TUBB3	Tubulin beta-3 chain	0	85.794	29	9	67	1	450	50.4	4.93	146.66	9	0
P45973	CBX5	Chromobox protein homolog 5	0	85.772	57	11	68	11	191	22.2	5.86	140.76	11	0	1.32472e+07	1.74314e+07
Q6PJT7	ZC3H14	Zinc finger CCCH domain-containing protein 14	0	85.674	29	14	53	14	736	82.8	7.31	62.51	14	0	4.37685e+06	6.64754e+06
P11021	HSPA5	Endoplasmic reticulum chaperone BiP	0	85.547	29	17	53	14	654	72.3	5.16	99.31	17	0	2.27555e+06	5.24974e+06
Q9NYL9	TMOD3	Tropomodulin-3	0	85.368	57	15	57	15	352	39.6	5.19	68.35	15	0	5.3711e+06	5.98066e+06
Q9Y5S9	RBM8A	RNA-binding protein 8A	0	84.491	63	8	130	8	174	19.9	5.72	301.99	8	0	9.14253e+06	1.53035e+07
Q7Z3K3	POGZ	Pogo transposable element with ZNF domain	0	84.099	18	15	52	15	1410	155.2	7.4	58.77	15	0	3.739e+06	4.5501e+06
P07305	H1-0	Histone H1.0	0	84.075	47	12	587	12	194	20.9	10.84	1510.5	12	0	9.22997e+08	1.28982e+09
Q9NW13	RBM28	RNA-binding protein 28	0	83.983	24	16	51	16	759	85.7	9.22	94.83	16	0	9.7845e+06	1.8769e+07
P68104	EEF1A1	Elongation factor 1-alpha 1	0	83.24	32	10	89	6	462	50.1	9.01	193.27	10	3	1.54304e+07	3.33977e+07
Q13123	IK	Protein Red	0	82.541	27	12	66	12	557	65.6	6.64	135.77	12	0	8.3115e+06	1.69435e+07
Q9GZR7	DDX24	ATP-dependent RNA helicase DDX24	0	81.782	31	17	45	17	859	96.3	9.06	55.89	17	0	8.56733e+06	4.34637e+06
P28370	SMARCA1	Probable global transcription activator SNF2L1	0	81.521	22	26	63	14	1054	122.5	8.09	78.23	26	0	3.64933e+06	5.80025e+06
P26358	DNMT1	DNA (cytosine-5)-methyltransferase 1	0	81.462	15	19	54	19	1616	183.1	7.75	46.99	19	0	3.23606e+06	5.19411e+06
Q6KC79	NIPBL	Nipped-B-like protein	0	81.397	10	17	28	17	2804	315.9	7.91	37.63	17	0	2.16947e+06	4.11048e+06
P08621	SNRNP70	U1 small nuclear ribonucleoprotein 70 kDa	0	80.231	47	16	66	16	437	51.5	9.94	90.33	16	0	1.72656e+07	3.50663e+07
P84243	H3-3A	Histone H3.3	0	79.382	66	10	369	2	136	15.3	11.27	811.17	10	0	2.36662e+07	2.9559e+07
Q9H0S4	DDX47	Probable ATP-dependent RNA helicase DDX47	0	79.048	34	11	51	11	455	50.6	9.1	128.3	11	0	7.8649e+06	9.58527e+06
Q96JM3	CHAMP1	Chromosome alignment-maintaining phosphoprotein 1	0	78.792	23	17	47	17	812	89	8.44	67.52	17	0	3.48704e+07	1.3976e+08
P13010	XRCC5	X-ray repair cross-complementing protein 5	0	78.709	27	14	77	14	732	82.7	5.81	153	14	0	1.03082e+07	1.30349e+07
P16989	YBX3	Y-box-binding protein 3	0	78.502	46	10	54	7	372	40.1	9.77	129.4	10	0	4.58192e+06	7.27124e+06
P26368	U2AF2	Splicing factor U2AF 65 kDa subunit	0	78.351	39	10	55	10	475	53.5	9.09	107.78	10	0	2.60639e+06	4.23324e+06
Q9Y5B9	SUPT16H	FACT complex subunit SPT16	0	78.307	16	12	58	12	1047	119.8	5.66	116.85	12	0	6.4605e+06	1.06326e+07
P0DPB6	POLR1D	DNA-directed RNA polymerases I and III subunit RPAC2	0	78.098	24	10	64	1	583	65.1	5.24	156.64	10	0	660128
Q8WXI9	GATAD2B	Transcriptional repressor p66-beta	0	77.962	25	11	41	9	593	65.2	9.7	80.22	11	0	4.34356e+06	8.79652e+06
Q9BSC4	NOL10	Nucleolar protein 10	0	77.805	30	14	68	14	688	80.3	8.46	110.97	14	0	9.59063e+06	1.84031e+07
Q9NYF8	BCLAF1	Bcl-2-associated transcription factor 1	0	77.56	19	14	55	13	920	106.1	9.98	91.98	14	0	8.01884e+06	8.25377e+06
Q14202	ZMYM3	Zinc finger MYM-type protein 3	0	77.481	18	11	25	11	1370	152.3	6.35	47.25	11	0	3.21546e+06	1.65274e+06
Q92621	NUP205	Nuclear pore complex protein Nup205	0	77.434	11	13	24	13	2012	227.8	6.19	44.13	13	0	4.92433e+06	9.81602e+06
Q15366	PCBP2	Poly(rC)-binding protein 2	0	76.759	39	9	58	6	365	38.6	6.79	126.59	9	0	7.85462e+06	8.54127e+06
Q0ZGT2	NEXN	Nexilin	0	76.588	32	19	70	18	675	80.6	5.33	90	19	0	1.03365e+07	1.8716e+07
Q86U86	PBRM1	Protein polybromo-1	0	76.215	17	21	31	21	1689	192.8	6.89	34.81	21	0	2.71366e+06	2.16926e+06
P0C0S5	H2AZ1	Histone H2A.Z	0	75.911	54	5	499	3	128	13.5	10.58	1270.83	5	0	2.67278e+08	4.86713e+08
P09382	LGALS1	Galectin-1	0	75.793	65	7	79	7	135	14.7	5.5	174.7	7	0	1.29489e+07	3.79449e+07
Q13151	HNRNPA0	Heterogeneous nuclear ribonucleoprotein A0	0	75.189	38	10	89	9	305	30.8	9.29	222.8	10	0	2.06741e+07	1.89847e+07
Q8IUE6	H2AC21	Histone H2A type 2-B	0	74.995	70	9	469	3	130	14	10.89	1119.02	9	5	3.00492e+09	3.60565e+09
Q9UNX4	WDR3	WD repeat-containing protein 3	0	74.944	21	15	48	15	943	106	6.64	70.04	15	0	4.23637e+06	7.79258e+06
Q9ULW0	TPX2	Targeting protein for Xklp2	0	74.925	32	17	33	17	747	85.6	9.23	34.2	17	0	5.26551e+06	4.44096e+06
Q9NV06	DCAF13	DDB1- and CUL4-associated factor 13	0	74.879	38	14	58	14	445	51.4	9.19	92.93	14	0	4.74385e+06	9.21791e+06
P35221	CTNNA1	Catenin alpha-1	0	73.877	25	14	30	12	906	100	6.29	43.29	14	2	6.08303e+06	1.03554e+07
Q9HCD5	NCOA5	Nuclear receptor coactivator 5	0	73.344	37	11	45	11	579	65.5	9.6	88.51	11	0	8.65652e+06	1.15036e+07
P49711	CTCF	Transcriptional repressor CTCF	0	73.218	27	11	39	11	727	82.7	6.96	67.09	11	0	3.70316e+06	5.67796e+06
P05783	KRT18	Keratin, type I cytoskeletal 18	0	73.036	35	12	76	11	430	48	5.45	135.4	12	0	9.80794e+06	1.84137e+07
Q07666	KHDRBS1	KH domain-containing, RNA-binding, signal transduction-associated protein 1	0	72.97	27	8	115	7	443	48.2	8.66	224.61	8	1	1.88168e+07	1.95122e+07
O14639	ABLIM1	Actin-binding LIM protein 1	0	72.934	23	14	51	14	778	87.6	8.59	70.07	14	0	8.79717e+06	1.08832e+07
Q14527	HLTF	Helicase-like transcription factor	0	72.688	21	14	33	14	1009	113.9	8.6	55.1	14	0	2.29848e+06	3.93018e+06
Q9UIF9	BAZ2A	Bromodomain adjacent to zinc finger domain protein 2A	0	72.665	12	14	34	14	1905	211.1	6.64	42.53	14	0	701563	1.9806e+06
O75694	NUP155	Nuclear pore complex protein Nup155	0	72.276	13	11	34	11	1391	155.1	6.16	67.78	11	0	2.07669e+06	5.02014e+06
Q14676	MDC1	Mediator of DNA damage checkpoint protein 1	0	72.245	19	17	29	17	2089	226.5	5.47	32.02	17	0	2.5603e+06	782332
O43818	RRP9	U3 small nucleolar RNA-interacting protein 2	0	72.151	23	11	64	11	475	51.8	7.85	122.37	11	0	1.18871e+07	1.60305e+07
O95239	KIF4A	Chromosome-associated kinesin KIF4A	0	72.127	17	17	39	16	1232	139.8	6.27	54.08	17	0	2.95053e+06	3.1832e+06
P07199	CENPB	Major centromere autoantigen B	0	71.762	28	12	44	12	599	65.1	4.55	65.51	12	0	9.23144e+06	1.65544e+07
P05023	ATP1A1	Sodium/potassium-transporting ATPase subunit alpha-1	0	71.592	18	17	33	17	1023	112.8	5.49	43.4	17	0	6.32883e+06	1.03324e+07
P37198	NUP62	Nuclear pore glycoprotein p62	0	71.215	25	8	61	8	522	53.2	5.31	138.43	8	0	3.22325e+06	1.06383e+07
Q562R1	ACTBL2	Beta-actin-like protein 2	0	71.168	24	9	257	1	376	42	5.59	602.04	9	0
Q86VM9	ZC3H18	Zinc finger CCCH domain-containing protein 18	0	70.981	20	10	37	10	953	106.3	8.32	72.7	10	0	6.32725e+06	4.39454e+06
P11940	PABPC1	Polyadenylate-binding protein 1	0	70.535	37	15	42	15	636	70.6	9.5	55.71	15	0	4.24877e+06	7.50252e+06
Q9BUJ2	HNRNPUL1	Heterogeneous nuclear ribonucleoprotein U-like protein 1	0	70.469	22	12	34	11	856	95.7	6.92	43.41	12	0	2.99271e+06	2.00684e+06
Q9C0J8	WDR33	pre-mRNA 3' end processing protein WDR33	0	70.022	20	15	35	15	1336	145.8	9.17	42.98	15	0	3.6345e+06	3.89363e+06
Q96KQ7	EHMT2	Histone-lysine N-methyltransferase EHMT2	0	69.685	22	13	32	13	1210	132.3	5.45	50.14	13	0	2.61064e+06	2.95626e+06
Q86YP4	GATAD2A	Transcriptional repressor p66-alpha	0	69.62	32	15	37	13	633	68	9.94	59.43	15	2	3.91988e+06	8.25996e+06
Q15061	WDR43	WD repeat-containing protein 43	0	69.613	30	13	74	13	677	74.8	5.57	99.08	13	0	8.58918e+06	1.37356e+07
Q99567	NUP88	Nuclear pore complex protein Nup88	0	69.238	27	13	31	13	741	83.5	5.69	58.9	13	0	4.15095e+06	7.98169e+06
O60832	DKC1	H/ACA ribonucleoprotein complex subunit DKC1	0	68.984	34	13	39	13	514	57.6	9.42	62.83	13	0	7.375e+06	1.37099e+07
Q09028	RBBP4	Histone-binding protein RBBP4	0	68.13	31	9	71	6	425	47.6	4.89	165.77	9	3	1.44576e+07	1.85518e+07
P16104	H2AX	Histone H2AX	0	67.508	57	7	540	1	143	15.1	10.74	1324.03	7	0	181049	872292
P02452	COL1A1	Collagen alpha-1(I) chain	0	67.291	13	11	23	11	1464	138.8	5.8	36.26	11	0	2.12283e+06	4.17371e+06
P36873	PPP1CC	Serine/threonine-protein phosphatase PP1-gamma catalytic subunit	0	67.1	34	9	44	3	323	37	6.54	77.52	9	3	3.07457e+06	5.36445e+06
Q9Y2W2	WBP11	WW domain-binding protein 11	0	65.71	27	14	28	14	641	70	8.38	51.4	14	0	4.86108e+06	6.85114e+06
O96019	ACTL6A	Actin-like protein 6A	0	65.617	42	11	38	11	429	47.4	5.6	81.98	11	0	4.79656e+06	6.79315e+06
Q69YH5	CDCA2	Cell division cycle-associated protein 2	0	65.588	23	12	38	12	1023	112.6	8.4	36.96	12	0	2.35606e+06	2.23261e+06
P42696	RBM34	RNA-binding protein 34	0	65.454	37	14	41	14	430	48.5	10.11	69.11	14	0	1.09311e+07	2.62108e+07
P62995	TRA2B	Transformer-2 protein homolog beta	0	65.311	37	9	150	7	288	33.6	11.25	271.82	9	0	2.33853e+07	5.35472e+07
P78316	NOP14	Nucleolar protein 14	0	65.159	16	12	51	12	857	97.6	7.58	90.54	12	0	5.77564e+06	7.10709e+06
O14950	MYL12B	Myosin regulatory light chain 12B	0	64.526	70	9	90	1	172	19.8	4.84	180.71	9	8	2.99382e+07	3.72376e+07
Q9H0A0	NAT10	RNA cytidine acetyltransferase	0	64.385	15	12	43	12	1025	115.7	8.27	76.49	12	0	4.89731e+06	7.86569e+06
Q13428	TCOF1	Treacle protein	0	64.103	11	12	23	12	1488	152	9.04	33.09	12	0	4.64904e+06	4.07409e+06
Q96DI7	SNRNP40	U5 small nuclear ribonucleoprotein 40 kDa protein	0	64.071	49	12	52	12	357	39.3	8.1	79.33	12	0	1.39746e+06	6.57802e+06
Q5JTH9	RRP12	RRP12-like protein	0	63.73	18	15	37	15	1297	143.6	8.75	43.4	15	0	3.92104e+06	4.56612e+06
P42285	MTREX	Exosome RNA helicase MTR4	0	63.702	16	12	35	12	1042	117.7	6.52	45.19	12	0	3.63966e+06	5.76261e+06
P19387	POLR2C	DNA-directed RNA polymerase II subunit RPB3	0	63.15	61	11	67	11	275	31.4	4.92	100.84	11	0	6.03888e+06	1.10637e+07
Q9Y6K1	DNMT3A	DNA (cytosine-5)-methyltransferase 3A	0	62.63	21	12	27	11	912	101.8	6.57	30.28	12	0	1.15308e+06	2.38706e+06
P52292	KPNA2	Importin subunit alpha-1	0	62.533	32	11	44	11	529	57.8	5.4	95.64	11	0	7.3935e+06	6.3058e+06
O43795	MYO1B	Unconventional myosin-Ib	0	62.189	12	8	27	8	1136	131.9	9.38	33.5	8	0	1.40527e+06	2.33632e+06
Q04695	KRT17	Keratin, type I cytoskeletal 17	0	62.023	34	15	52	9	432	48.1	5.02	89.83	15	3	8.41689e+06	1.08701e+07
Q14974	KPNB1	Importin subunit beta-1	0	61.67	18	12	52	12	876	97.1	4.78	82.8	12	0	7.52002e+06	9.85063e+06
P09429	HMGB1	High mobility group protein B1	0	61.522	36	8	68	6	215	24.9	5.74	97.76	8	2	9.87154e+06	631052
Q08945	SSRP1	FACT complex subunit SSRP1	0	61.492	26	14	52	14	709	81	6.87	81.23	14	0	5.5188e+06	8.57135e+06
Q86V81	ALYREF	THO complex subunit 4	0	61.323	31	6	85	6	257	26.9	11.15	132.99	6	0	1.84803e+07	2.62183e+07
P46777	RPL5	Large ribosomal subunit protein uL18	0	61.193	28	10	54	10	297	34.3	9.72	96.89	10	0	1.40736e+07	2.1901e+07
Q05682	CALD1	Caldesmon	0	61.164	14	8	22	8	793	93.2	5.66	47.45	8	0	2.97333e+06	5.25513e+06
P05387	RPLP2	Large ribosomal subunit protein P2	0	61.042	77	6	31	6	115	11.7	4.54	75.06	6	0	9.92194e+06	1.34331e+07
P35908	KRT2	Keratin, type II cytoskeletal 2 epidermal	0	60.803	29	14	62	8	639	65.4	8	116	14	3	1.11284e+07	1.15724e+07
P46060	RANGAP1	Ran GTPase-activating protein 1	0	60.651	30	12	32	12	587	63.5	4.68	53.57	12	0	5.57648e+06	4.85961e+06
Q8NI36	WDR36	WD repeat-containing protein 36	0	60.575	19	14	42	14	951	105.3	7.53	77.12	14	0	4.01121e+06	1.13089e+07
Q5RKV6	EXOSC6	Exosome complex component MTR3	0	60.458	41	6	24	6	272	28.2	6.28	66.22	6	0	3.51761e+06	2.16016e+06
Q9H0D6	XRN2	5'-3' exoribonuclease 2	0	60.454	20	14	29	14	950	108.5	7.47	38.89	14	0	4.85562e+06	3.26503e+06
Q00610	CLTC	Clathrin heavy chain 1	0	60.289	11	10	24	10	1675	191.5	5.69	30.57	10	0	751679	1.35479e+06
P05386	RPLP1	Large ribosomal subunit protein P1	0	60.234	75	3	18	3	114	11.5	4.32	78.58	3	0	4.17245e+06	5.82597e+06
Q8TDN6	BRIX1	Ribosome biogenesis protein BRX1 homolog	0	60.118	34	13	58	13	353	41.4	9.92	81.75	13	0	7.5167e+06	1.79144e+07
O00541	PES1	Pescadillo homolog	0	59.745	23	11	50	11	588	68	7.33	77.68	11	0	8.35222e+06	6.3443e+06
Q9NY93	DDX56	Probable ATP-dependent RNA helicase DDX56	0	59.735	25	13	32	13	547	61.6	9.26	56.83	13	0	1.16347e+07	1.73671e+07
Q8WTT2	NOC3L	Nucleolar complex protein 3 homolog	0	59.676	14	9	32	9	800	92.5	9.17	49.62	9	0	4188220	5.18706e+06
Q96SB8	SMC6	Structural maintenance of chromosomes protein 6	0	59.519	18	13	35	13	1091	126.2	6.99	48.84	13	0	2.11252e+06	3.42364e+06
P19105	MYL12A	Myosin regulatory light chain 12A	0	59.481	70	9	90	1	171	19.8	4.81	172.33	9	0	122557	63024.4
Q92769	HDAC2	Histone deacetylase 2	0	59.435	28	11	50	7	488	55.3	5.91	80.43	11	3	5.50516e+06	1.00303e+07
Q8IY18	SMC5	Structural maintenance of chromosomes protein 5	0	59.238	14	12	23	12	1101	128.7	8.38	30.45	12	0	2.72252e+06	4.53899e+06
P18124	RPL7	Large ribosomal subunit protein uL30	0	59.011	41	12	64	12	248	29.2	10.65	60.49	12	0	6.31377e+06	1.06152e+07
P46782	RPS5	Small ribosomal subunit protein uS7	0	58.964	36	6	58	6	204	22.9	9.72	130.81	6	0	1.09372e+07	1.20492e+07
Q05D32	CTDSPL2	CTD small phosphatase-like protein 2	0	57.717	35	13	31	13	466	53	6.4	56.96	13	0	6.34677e+06	1.31835e+07
Q9Y3A4	RRP7A	Ribosomal RNA-processing protein 7 homolog A	0	57.422	29	7	33	7	280	32.3	9.58	62.95	7	0	2.1352e+06	3.4935e+06
P50479	PDLIM4	PDZ and LIM domain protein 4	0	57.247	43	10	34	10	330	35.4	7.91	49.53	10	0	6.03436e+06	877724
P62316	SNRPD2	Small nuclear ribonucleoprotein Sm D2	0	57.241	63	8	84	8	118	13.5	9.91	225.4	8	0	3.8948e+07	5.08594e+07
Q8WUM0	NUP133	Nuclear pore complex protein Nup133	0	57.062	15	11	32	11	1156	128.9	5.1	41.63	11	0	1.50957e+06	3.33209e+06
P55081	MFAP1	Microfibrillar-associated protein 1	0	56.648	24	9	39	9	439	51.9	4.98	66.83	9	0	5.35461e+06	1.21129e+07
Q8NEJ9	NGDN	Neuroguidin	0	56.271	30	8	32	8	315	35.9	9.57	84.27	8	0	7.66778e+06	1.21947e+07
Q8IWX8	CHERP	Calcium homeostasis endoplasmic reticulum protein	0	56.259	22	13	48	13	916	103.6	9.04	47.43	13	0	4.87877e+06	5.85468e+06
Q99729	HNRNPAB	Heterogeneous nuclear ribonucleoprotein A/B	0	56.192	27	9	218	8	332	36.2	8.21	213.56	9	0	1.8952e+07	2.6339e+07
P62140	PPP1CB	Serine/threonine-protein phosphatase PP1-beta catalytic subunit	0	56.178	38	9	34	3	327	37.2	6.19	48.42	9	0	770243	967615
P20671	H2AC7	Histone H2A type 1-D	0	56.086	68	8	750	1	130	14.1	10.9	1673.17	8	4	2.88467e+09	3.57151e+09
P47756	CAPZB	F-actin-capping protein subunit beta	0	55.989	49	12	32	12	272	30.6	6	75.11	12	0	8.56278e+06	1.00845e+07
Q9BVP2	GNL3	Guanine nucleotide-binding protein-like 3	0	55.682	34	15	42	14	549	62	9.16	45.61	15	1	6.05687e+06	6.70356e+06
Q16629	SRSF7	Serine/arginine-rich splicing factor 7	0	55.436	29	8	126	7	238	27.4	11.82	267.92	8	1	5.73082e+07	1.07758e+08
Q8IVT2	MISP	Mitotic interactor and substrate of PLK1	0	55.266	26	13	30	13	679	75.3	6.83	43.89	13	0	1.63905e+07	2.53439e+07
Q92925	SMARCD2	SWI/SNF-related matrix-associated actin-dependent regulator of chromatin subfamily D member 2	0	55.17	19	7	22	6	531	58.9	9.64	45.13	7	1	4.31871e+06	6.17921e+06
Q14103	HNRNPD	Heterogeneous nuclear ribonucleoprotein D0	0	55.03	27	10	155	8	355	38.4	7.81	255.2	10	0	2.83585e+07	2.54912e+07
P17480	UBTF	Nucleolar transcription factor 1	0	55.007	22	15	35	15	764	89.4	5.81	36.42	15	0	6.19624e+06	2.38609e+06
Q13185	CBX3	Chromobox protein homolog 3	0	54.77	53	9	120	8	183	20.8	5.33	256.68	9	1	2.24721e+07	3.32581e+07
Q9NQ55	PPAN	Suppressor of SWI4 1 homolog	0	54.706	19	6	28	6	473	53.2	10.13	67.07	6	0	4.55408e+06	8.817e+06
P68366	TUBA4A	Tubulin alpha-4A chain	0	54.526	29	10	46	1	448	49.9	5.06	103.66	10	0	48557.9	30271.6
P56537	EIF6	Eukaryotic translation initiation factor 6	0	54.172	31	5	27	5	245	26.6	4.68	70.9	5	0	2.55764e+06	6.75415e+06
Q14978	NOLC1	Nucleolar and coiled-body phosphoprotein 1	0	54.155	21	14	51	14	699	73.6	9.47	87.69	14	0	9.08078e+06	2.22539e+07
Q9Y5J1	UTP18	U3 small nucleolar RNA-associated protein 18 homolog	0	53.993	25	9	61	9	556	62	8.76	78.8	9	0	7.97432e+06	1.22679e+07
P49756	RBM25	RNA-binding protein 25	0	53.906	19	13	50	13	843	100.1	6.32	50.83	13	0	3.94502e+06	4.48563e+06
Q15637	SF1	Splicing factor 1	0	53.86	20	9	27	8	639	68.3	8.98	46.39	9	0	4.02884e+06	2.86696e+06
P62906	RPL10A	Large ribosomal subunit protein uL1	0	53.773	35	9	56	9	217	24.8	9.94	122.49	9	0	1.30731e+07	2.04309e+07
Q8WWI1	LMO7	LIM domain only protein 7	0	53.651	8	9	20	9	1683	192.6	8.09	39.13	9	0	3.14752e+06	7.89918e+06
P23284	PPIB	Peptidyl-prolyl cis-trans isomerase B	0	53.635	44	10	48	10	216	23.7	9.41	115.84	10	0	7.06264e+06	1.38559e+07
Q8ND82	ZNF280C	Zinc finger protein 280C	0	53.584	24	12	33	12	737	83	9.11	42.52	12	0	2.67107e+06	5.6777e+06
O60306	AQR	RNA helicase aquarius	0	53.465	10	8	27	8	1485	171.2	6.37	44.93	8	0	1.34027e+06	2.74965e+06
Q9BVI4	NOC4L	Nucleolar complex protein 4 homolog	0	53.369	15	4	25	4	516	58.4	7.49	41.38	4	0	1.63946e+06	2.44403e+06
Q9H9B1	EHMT1	Histone-lysine N-methyltransferase EHMT1	0	53.165	16	13	31	13	1298	141.4	5.76	35.86	13	0	2.87029e+06	2.66564e+06
Q53F19	NCBP3	Nuclear cap-binding protein subunit 3	0	52.903	21	11	25	11	620	70.5	5.73	57.89	11	0	5.09646e+06	7.41475e+06
O15042	U2SURP	U2 snRNP-associated SURP motif-containing protein	0	52.721	28	16	47	16	1029	118.2	8.47	48.69	16	0	4.66056e+06	5.36706e+06
P50454	SERPINH1	Serpin H1	0	52.64	17	5	25	5	418	46.4	8.69	59.22	5	0	1.31137e+06	3.36023e+06
Q9BWF3	RBM4	RNA-binding protein 4	0	52.637	42	10	28	3	364	40.3	7.08	53.4	10	7	5.05326e+06	4.91193e+06
O14497	ARID1A	AT-rich interactive domain-containing protein 1A	0	52.379	11	15	26	15	2285	241.9	6.7	18.66	15	0	901998	920888
P02533	KRT14	Keratin, type I cytoskeletal 14	0	52.351	30	12	41	3	472	51.5	5.16	69.98	12	2	429800	1.16252e+06
Q9GZR2	REXO4	RNA exonuclease 4	0	52.112	33	10	21	10	422	46.6	9.77	43.97	10	0	4.26291e+06	6.81926e+06
Q9UBU9	NXF1	Nuclear RNA export factor 1	0	51.99	25	11	30	11	619	70.1	8.51	41.22	11	0	998758	2.88309e+06
Q969G3	SMARCE1	SWI/SNF-related matrix-associated actin-dependent regulator of chromatin subfamily E member 1	0	51.929	40	10	33	10	411	46.6	4.88	47.78	10	0	2.746e+06	3.676e+06
P23528	CFL1	Cofilin-1	0	51.842	63	10	67	10	166	18.5	8.09	66.02	10	0	1.80721e+07	6.64285e+06
P09012	SNRPA	U1 small nuclear ribonucleoprotein A	0	51.77	34	8	36	6	282	31.3	9.83	89.79	8	2	9.1604e+06	1.62498e+07
P08238	HSP90AB1	Heat shock protein HSP 90-beta	0	51.629	25	12	22	6	724	83.2	5.03	35.44	12	5	9.17734e+06	5.43295e+06
P62136	PPP1CA	Serine/threonine-protein phosphatase PP1-alpha catalytic subunit	0	51.62	35	9	37	3	330	37.5	6.33	46.55	9	0	1.1455e+06	1.20644e+06
Q9P2M7	CGN	Cingulin	0	51.501	16	13	22	13	1203	137	5.52	18.74	13	0	906190	3.75149e+06
O43395	PRPF3	U4/U6 small nuclear ribonucleoprotein Prp3	0	51.471	20	8	20	8	683	77.5	9.5	37.12	8	0	3.82832e+06	4.26643e+06
P61247	RPS3A	Small ribosomal subunit protein eS1	0	51.233	32	8	56	8	264	29.9	9.73	103.8	8	0	1.02739e+07	1.92226e+07
Q92979	EMG1	Ribosomal RNA small subunit methyltransferase NEP1	0	51.226	51	9	46	9	244	26.7	9.17	91.08	9	0	7.98839e+06	1.59134e+07
Q96I24	FUBP3	Far upstream element-binding protein 3	0	51.082	30	12	51	10	572	61.6	8.38	34.02	12	0	3.2556e+06	2.71587e+06
P27695	APEX1	DNA-(apurinic or apyrimidinic site) endonuclease	0	50.914	35	9	28	9	318	35.5	8.12	44	9	0	4.36219e+06	1.50091e+06
Q9Y618	NCOR2	Nuclear receptor corepressor 2	0	50.569	11	16	24	16	2514	273.5	7.59	11.23	16	0	2.3335e+06	724952
Q7Z3B4	NUP54	Nucleoporin p54	0	50.525	23	9	30	9	507	55.4	7.02	49.87	9	0	1.43589e+06	4.67039e+06
P40926	MDH2	Malate dehydrogenase, mitochondrial	0	50.295	42	10	23	10	338	35.5	8.68	26.14	10	0	1.56488e+06	4.34469e+06
Q12888	TP53BP1	TP53-binding protein 1	0	50.184	9	11	16	11	1972	213.4	4.7	15.08	11	0	1.48576e+06	465561
Q12849	GRSF1	G-rich sequence factor 1	0	49.883	31	9	24	9	480	53.1	6.19	36.34	9	0	872198	4.13443e+06
Q13247	SRSF6	Serine/arginine-rich splicing factor 6	0	49.865	28	12	56	9	344	39.6	11.43	107.19	12	3	2.80085e+07	3.44632e+07
Q8N684	CPSF7	Cleavage and polyadenylation specificity factor subunit 7	0	49.794	19	6	15	6	471	52	8	33.52	6	0	3.50218e+06	2.77105e+06
Q5VZL5	ZMYM4	Zinc finger MYM-type protein 4	0	49.397	10	9	22	9	1548	172.7	6.84	35.92	9	0	1.84785e+06	1.28303e+06
P82979	SARNP	SAP domain-containing ribonucleoprotein	0	49.295	39	7	37	7	210	23.7	6.42	96.03	7	0	1.86988e+07	2.37122e+07
O43159	RRP8	Ribosomal RNA-processing protein 8	0	49.248	33	9	29	9	456	50.7	9.42	24.57	9	0	1.04224e+06	2.58131e+06
O75531	BANF1	Barrier-to-autointegration factor	0	49.127	57	5	137	5	89	10.1	6.09	249.98	5	0	1.41869e+07	3.69103e+07
Q9NTJ3	SMC4	Structural maintenance of chromosomes protein 4	0	48.838	8	8	12	8	1288	147.1	6.79	22.41	8	0	3.1873e+06	3.4931e+06
Q8WXX5	DNAJC9	DnaJ homolog subfamily C member 9	0	48.816	47	9	30	9	260	29.9	5.73	40.76	9	0	2.08332e+06	7.53103e+06
Q02878	RPL6	Large ribosomal subunit protein eL6	0	48.73	39	13	46	13	288	32.7	10.58	58.51	13	0	1.54686e+07	2.74966e+07
P62701	RPS4X	Small ribosomal subunit protein eS4, X isoform	0	48.689	43	11	100	11	263	29.6	10.15	124.53	11	0	1.36119e+07	2.53961e+07
Q9Y265	RUVBL1	RuvB-like 1	0	48.558	29	9	21	9	456	50.2	6.42	47.72	9	0	3.52562e+06	5.19347e+06
P05556	ITGB1	Integrin beta-1	0	48.185	18	12	44	12	798	88.4	5.39	71.9	12	0	7.79208e+06	9.41198e+06
Q92785	DPF2	Zinc finger protein ubi-d4	0	48.041	35	9	21	9	391	44.1	6.33	30.91	9	0	2.16768e+06	1.9504e+06
P62979	RPS27A	Ubiquitin-ribosomal protein eS31 fusion protein	0	47.786	46	7	240	7	156	18	9.64	529.47	7	0	1.23049e+08	4.79269e+08
Q9HCS7	XAB2	Pre-mRNA-splicing factor SYF1	0	47.712	20	13	23	13	855	99.9	6.23	16.82	13	0	2.0265e+06	3.87695e+06
Q6PJG6	BRAT1	BRCA1-associated ATM activator 1	0	47.511	15	7	11	7	821	88.1	5.27	15.89	7	0	1.07589e+06
Q06830	PRDX1	Peroxiredoxin-1	0	47.5	55	10	60	10	199	22.1	8.13	131.7	10	0	1.2896e+07	3.09095e+07
Q8NDD1	C1orf131	Uncharacterized protein C1orf131	0	47.184	35	8	31	8	293	32.6	9.88	43.84	8	0	3.42198e+06	5.43083e+06
Q9BXY0	MAK16	Protein MAK16 homolog	0	47.107	29	7	24	7	300	35.3	5.38	52.95	7	0	1.47117e+06	3.55339e+06
O00422	SAP18	Histone deacetylase complex subunit SAP18	0	46.743	50	10	57	10	153	17.6	9.35	85.86	10	0	1.86121e+07	5.65417e+07
P30050	RPL12	Large ribosomal subunit protein uL11	0	46.705	40	5	74	5	165	17.8	9.42	224.09	5	0	2.09989e+07	3.24087e+07
P56182	RRP1	Ribosomal RNA processing protein 1 homolog A	0	46.583	25	10	28	10	461	52.8	9.33	43.09	10	0	2.55813e+06	3.55663e+06
Q01780	EXOSC10	Exosome complex component 10	0	46.534	20	13	30	13	885	100.8	8.46	25.06	13	0	2.61961e+06	2.39906e+06
Q9Y2R4	DDX52	Probable ATP-dependent RNA helicase DDX52	0	46.379	25	10	42	9	599	67.4	9.67	67.52	10	0	2.21322e+06	3.41612e+06
P55769	SNU13	NHP2-like protein 1	0	46.371	82	9	50	9	128	14.2	8.46	102.26	9	0	2.50458e+07	3.19412e+07
P02795	MT2A	Metallothionein-2	0	46.357	52	2	13	1	61	6	7.83	30.71	2	1	2.67921e+07
Q7L2E3	DHX30	ATP-dependent RNA helicase DHX30	0	46.348	13	12	20	12	1194	133.9	8.78	17.17	12	0	258907	1.17453e+06
Q99590	SCAF11	Protein SCAF11	0	46.175	13	13	28	13	1463	164.6	8.41	36.65	13	0	1.93883e+06	1.80894e+06
P39748	FEN1	Flap endonuclease 1	0	46.173	37	9	30	9	380	42.6	8.62	52.43	9	0	8.28306e+06	1.11465e+06
P84103	SRSF3	Serine/arginine-rich splicing factor 3	0	46.073	41	7	88	6	164	19.3	11.65	197.01	7	0	5.81311e+07	7.40594e+07
Q86U42	PABPN1	Polyadenylate-binding protein 2	0	46.006	27	5	25	5	306	32.7	5.06	81.13	5	0	1.93213e+07	1.90947e+07
P33240	CSTF2	Cleavage stimulation factor subunit 2	0	45.977	24	9	30	9	577	60.9	6.83	45.12	9	0	4.4834e+06	5172775
Q9Y4W2	LAS1L	Ribosomal biogenesis protein LAS1L	0	45.529	26	10	25	10	734	83	4.73	32.23	10	0	1.02655e+06	901090
Q15269	PWP2	Periodic tryptophan protein 2 homolog	0	45.516	13	9	28	9	919	102.4	6.15	55.53	9	0	2.90266e+06	7.16574e+06
P38646	HSPA9	Stress-70 protein, mitochondrial	0	45.376	20	10	29	10	679	73.6	6.16	32.36	10	0	2.64258e+06	3.0657e+06
A6NHR9	SMCHD1	Structural maintenance of chromosomes flexible hinge domain-containing protein 1	0	45.102	10	12	17	12	2005	226.2	7.3	11.65	12	0	848544	726705
O75691	UTP20	Small subunit processome component 20 homolog	0	44.993	7	11	19	11	2785	318.2	7.39	15.42	11	0	1.40511e+06	2.36575e+06
Q13601	KRR1	KRR1 small subunit processome component homolog	0	44.941	25	11	31	11	381	43.6	9.77	43.22	11	0	1.15196e+07	1.41431e+07
O75934	BCAS2	Pre-mRNA-splicing factor SPF27	0	44.93	48	6	15	6	225	26.1	5.66	27.59	6	0	2.56545e+06	2.59924e+06
Q9BQ04	RBM4B	RNA-binding protein 4B	0	44.872	30	9	25	2	359	40.1	6.74	43.48	9	0	261447	427349
Q00059	TFAM	Transcription factor A, mitochondrial	0	44.729	33	11	69	11	246	29.1	9.72	116.08	11	0	1.09171e+07	8.98443e+06
Q13595	TRA2A	Transformer-2 protein homolog alpha	0	44.615	33	9	69	7	282	32.7	11.27	114.13	9	3	2.34836e+07	5.01e+07
P31689	DNAJA1	DnaJ homolog subfamily A member 1	0	44.065	30	6	16	6	397	44.8	7.08	21.92	6	0	2.14823e+06	283673
P98179	RBM3	RNA-binding protein 3	0	43.994	52	5	72	5	157	17.2	8.91	175.16	5	0	6.18042e+06	1.28872e+07
O75683	SURF6	Surfeit locus protein 6	0	43.969	27	7	34	7	361	41.4	10.64	83.45	7	0	1.11088e+07	1.27137e+07
Q9HCG8	CWC22	Pre-mRNA-splicing factor CWC22 homolog	0	43.866	10	7	21	7	908	105.4	7.03	33.62	7	0	1.18284e+06	1.77824e+06
Q9P2K5	MYEF2	Myelin expression factor 2	0	43.865	24	9	22	9	600	64.1	8.75	46.65	9	0	3.84163e+06	4.38883e+06
P24844	MYL9	Myosin regulatory light polypeptide 9	0	43.607	40	6	36	2	172	19.8	4.92	91.2	6	0	586565	580154
Q9NW64	RBM22	Pre-mRNA-splicing factor RBM22	0	43.44	17	6	36	6	420	46.9	8.54	48.7	6	0	4.54848e+06	6.60288e+06
P62750	RPL23A	Large ribosomal subunit protein uL23	0	43.417	34	6	86	6	156	17.7	10.45	146.07	6	0	3.02101e+07	5.0514e+07
Q5VT52	RPRD2	Regulation of nuclear pre-mRNA domain-containing protein 2	0	43.268	9	10	15	10	1461	155.9	7.42	17.09	10	0	767797	1.34576e+06
O75494	SRSF10	Serine/arginine-rich splicing factor 10	0	43.168	24	7	80	7	262	31.3	11.27	156.24	7	0	1.19299e+07	19658862
Q16630	CPSF6	Cleavage and polyadenylation specificity factor subunit 6	0	42.931	15	5	21	5	551	59.2	7.15	35.09	5	0	1.98233e+06	1.08753e+06
Q2TAY7	SMU1	WD40 repeat-containing protein SMU1	0	42.812	20	9	49	9	513	57.5	7.18	96.32	9	0	361405	2.88562e+06
P08708	RPS17	Small ribosomal subunit protein eS17	0	42.808	40	3	30	3	135	15.5	9.85	68.82	3	0	2.82402e+06	3.40232e+06
Q14498	RBM39	RNA-binding protein 39	0	42.807	15	6	25	6	530	59.3	10.1	54.92	6	0	3.64296e+06	2.09376e+06
Q9NZM5	NOP53	Ribosome biogenesis protein NOP53	0	42.694	22	9	47	9	478	54.4	10.32	55.66	9	0	4.77439e+06	9.40215e+06
P05388	RPLP0	Large ribosomal subunit protein uL10	0	42.678	30	6	21	6	317	34.3	5.97	43.13	6	0	1.98492e+06	6.88773e+06
Q9H7B2	RPF2	Ribosome production factor 2 homolog	0	42.368	36	10	75	10	306	35.6	9.99	95.13	10	0	3.54735e+06	7.75375e+06
Q9NQG5	RPRD1B	Regulation of nuclear pre-mRNA domain-containing protein 1B	0	42.262	36	7	22	6	326	36.9	5.97	38.43	7	0	2.82204e+06	3.27496e+06
Q96I25	RBM17	Splicing factor 45	0	42.245	27	7	25	7	401	44.9	5.97	31.37	7	0	3.94013e+06	3.32049e+06
P39023	RPL3	Large ribosomal subunit protein uL3	0	42.124	22	9	39	9	403	46.1	10.18	61.66	9	0	6.04535e+06	1.22428e+07
Q16576	RBBP7	Histone-binding protein RBBP7	0	42.053	22	7	44	4	425	47.8	5.05	93.7	7	0	462468	1.62158e+06
Q53HL2	CDCA8	Borealin	0	41.986	40	9	35	9	280	31.3	9.86	64.15	9	0	7.26481e+06	1.04708e+07
Q15428	SF3A2	Splicing factor 3A subunit 2	0	41.927	19	6	42	6	464	49.2	9.64	71.72	6	0	5.2307e+06	9.19123e+06
Q9BUF5	TUBB6	Tubulin beta-6 chain	0	41.846	28	9	50	4	446	49.8	4.88	76.13	9	0	242993
P02538	KRT6A	Keratin, type II cytoskeletal 6A	0	41.816	23	13	42	5	564	60	8	60.24	13	0	231941	1.21015e+06
P52907	CAPZA1	F-actin-capping protein subunit alpha-1	0	41.76	36	6	27	5	286	32.9	5.69	68.85	6	1	4.59443e+06	3.64935e+06
Q9UEY8	ADD3	Gamma-adducin	0	41.456	14	7	12	7	706	79.1	6.32	23.62	7	0	1.18649e+06	3.5943e+06
Q9Y230	RUVBL2	RuvB-like 2	0	41.318	26	10	21	10	463	51.1	5.64	25.59	10	0	4.7691e+06	5.84192e+06
Q8NFH5	NUP35	Nucleoporin NUP35	0	41.194	30	5	21	5	326	34.8	9.09	47.88	5	0	4.06923e+06	5.90619e+06
Q14562	DHX8	ATP-dependent RNA helicase DHX8	0	41.082	11	8	15	7	1220	139.2	8.32	20.01	8	0	725809	1.50105e+06
P78527	PRKDC	DNA-dependent protein kinase catalytic subunit	0	41.023	4	12	20	12	4128	468.8	7.12	11.12	12	0	855212	819504
Q969X6	UTP4	U3 small nucleolar RNA-associated protein 4 homolog	0	41.006	15	7	39	7	686	76.8	8.85	46.52	7	0	981047	2.89304e+06
O75400	PRPF40A	Pre-mRNA-processing factor 40 homolog A	0	40.814	10	10	29	10	957	108.7	7.56	33.69	10	0	5.91866e+06	4.92175e+06
Q8N3U4	STAG2	Cohesin subunit SA-2	0	40.778	8	11	31	7	1952	223	6.23	24.68	11	0	496402	980179
Q9BY77	POLDIP3	Polymerase delta-interacting protein 3	0	40.73	22	7	21	7	421	46.1	9.99	33.84	7	0	4.49472e+06	2456352
Q96GD4	AURKB	Aurora kinase B	0	40.587	34	9	28	9	344	39.3	9.29	32.63	9	0	1.33154e+06	2.41652e+06
Q9BZE4	GTPBP4	GTP-binding protein 4	0	40.452	16	9	37	9	634	73.9	9.5	51.91	9	0	4.432e+06	8.26978e+06
P41223	BUD31	Protein BUD31 homolog	0	40.37	35	5	48	5	144	17	8.82	105.59	5	0	3.00599e+06	4.20821e+06
Q16531	DDB1	DNA damage-binding protein 1	0	40.254	14	11	17	11	1140	126.9	5.26	27.79	11	0	2.21681e+06	5.46163e+06
Q9P275	USP36	Ubiquitin carboxyl-terminal hydrolase 36	0	40.157	10	9	18	9	1123	122.8	9.7	24.46	9	0	2.49313e+06	2.29196e+06
Q13523	PRPF4B	Serine/threonine-protein kinase PRP4 homolog	0	39.775	11	10	25	10	1007	116.9	10.26	19.11	10	0	1.64591e+06	1.74921e+06
O95983	MBD3	Methyl-CpG-binding domain protein 3	0	39.671	35	7	18	7	291	32.8	5.34	31.88	7	0	2.2071e+06	3.30713e+06
Q9Y3Y2	CHTOP	Chromatin target of PRMT1 protein	0	39.527	23	5	39	5	248	26.4	12.23	69.57	5	0	9.62359e+06	1.27495e+07
Q96T37	RBM15	RNA-binding protein 15	0	39.245	13	9	16	8	977	107.1	10.08	21.46	9	0	840473	942930
Q9ULW3	ABT1	Activator of basal transcription 1	0	38.853	42	6	24	6	272	31.1	9.88	30.2	6	0	1.48966e+06	1.93368e+06
Q9NTI5	PDS5B	Sister chromatid cohesion protein PDS5 homolog B	0	38.775	7	8	15	8	1447	164.6	8.47	22.94	8	0	1.89817e+06	3.99146e+06
Q7Z406	MYH14	Myosin-14	0	38.599	5	11	58	5	1995	227.7	5.6	117.5	11	0	729777	1.59797e+06
O15514	POLR2D	DNA-directed RNA polymerase II subunit RPB4	0	38.591	54	5	33	5	142	16.3	4.79	67.4	5	0	4.3055e+06	4409577
P04732	MT1E	Metallothionein-1E	0	38.484	52	2	14	1	61	6	7.96	25.71	2	0	1.49458e+06
O00571	DDX3X	ATP-dependent RNA helicase DDX3X	0	38.313	17	7	26	6	662	73.2	7.18	34.11	7	0	1.23393e+06	1.06059e+06
P84090	ERH	Enhancer of rudimentary homolog	0	38.302	55	6	65	6	104	12.3	5.92	138.48	6	0	2.23776e+07	2.76754e+07
P15311	EZR	Ezrin	0	38.278	14	8	22	6	586	69.4	6.27	43.03	8	2	5.29122e+06	9.37409e+06
O95347	SMC2	Structural maintenance of chromosomes protein 2	0	38.27	12	11	15	11	1197	135.6	8.43	15.68	11	0	3.51073e+06	3.79446e+06
Q9Y2X9	ZNF281	Zinc finger protein 281	0	38.1	18	10	17	10	895	96.9	8.48	15.35	10	0	2.57277e+06	69906.4
O15446	POLR1G	DNA-directed RNA polymerase I subunit RPA34	0	38.056	38	8	20	8	510	55	8.51	16.66	8	0	1.08365e+06	734197
P62917	RPL8	Large ribosomal subunit protein uL2	0	38.05	25	5	23	5	257	28	11.03	50.21	5	0	5.18194e+06	6.81426e+06
P62826	RAN	GTP-binding nuclear protein Ran	0	38.008	37	7	48	7	216	24.4	7.49	83.33	7	0	1.21995e+07	2.20645e+07
Q96T88	UHRF1	E3 ubiquitin-protein ligase UHRF1	0	37.994	16	8	22	8	793	89.8	7.56	7.02	8	0	1.61937e+06	1.00596e+06
P26583	HMGB2	High mobility group protein B2	0	37.982	33	7	41	6	209	24	7.81	46.6	7	0	2.98954e+06	697096
P07900	HSP90AA1	Heat shock protein HSP 90-alpha	0	37.69	15	8	16	2	732	84.6	5.02	27.21	8	0	157130	128399
Q13740	ALCAM	CD166 antigen	0	37.676	22	9	44	9	583	65.1	6.25	46.65	9	0	4.12445e+06	5.61072e+06
P62263	RPS14	Small ribosomal subunit protein uS11	0	37.643	31	5	34	5	151	16.3	10.05	120.99	5	0	9.95883e+06	1.66568e+07
P78347	GTF2I	General transcription factor II-I	0	37.597	15	8	12	8	998	112.3	6.39	14.8	8	0	1.13407e+06	123480
P35611	ADD1	Alpha-adducin	0	37.575	14	8	18	7	737	80.9	5.83	19.11	8	1	2.27894e+06	6.97514e+06
Q9NQW6	ANLN	Anillin	0	37.537	15	12	26	12	1124	124.1	8.07	13.58	12	0	2.88933e+06	1.73859e+06
O95453	PARN	Poly(A)-specific ribonuclease PARN	0	37.439	16	8	12	8	639	73.4	6.2	13.25	8	0	1.35966e+06	3.86987e+06
Q8WX93	PALLD	Palladin	0	37.42	12	10	24	10	1383	150.5	7.09	21.1	10	0	2.6766e+06	2.90692e+06
Q8WYP5	AHCTF1	Protein ELYS	0	37.339	7	10	16	10	2266	252.3	6.6	18.28	10	0	961066	1.00753e+06
Q9Y3C1	NOP16	Nucleolar protein 16	0	37.326	39	6	41	6	178	21.2	9.94	45.34	6	0	5.21824e+06	9121270
P49454	CENPF	Centromere protein F	0	37.269	5	12	21	12	3114	357.3	5.1	9.76	12	0	4.60047e+06	5.21872e+06
Q13268	DHRS2	Dehydrogenase/reductase SDR family member 2, mitochondrial	0	37.202	28	7	33	7	280	29.9	9.01	55	7	0	2.99746e+06	1.48949e+07
Q9UNF1	MAGED2	Melanoma-associated antigen D2	0	37.178	23	7	14	7	606	64.9	9.32	11.26	7	0	1.20046e+06	61857.7
Q96C19	EFHD2	EF-hand domain-containing protein D2	0	37.148	52	9	26	9	240	26.7	5.2	51.4	9	0	5.26141e+06	5.58687e+06
Q9NX58	LYAR	Cell growth-regulating nucleolar protein	0	37.144	25	7	18	7	379	43.6	9.57	26.92	7	0	2.89158e+06	1.03252e+06
Q13895	BYSL	Bystin	0	37.125	27	10	40	10	437	49.6	8.12	73.3	10	0	5.02957e+06	10394734
P13647	KRT5	Keratin, type II cytoskeletal 5	0	36.932	21	12	40	6	590	62.3	7.74	50.46	12	0	255674	2.03993e+06
P52732	KIF11	Kinesin-like protein KIF11	0	36.888	13	11	16	11	1056	119.1	5.64	11.29	11	0	1.10567e+06	1.23057e+06
P62753	RPS6	Small ribosomal subunit protein eS6	0	36.882	19	4	33	4	249	28.7	10.84	80.59	4	0	7.02038e+06	9.85578e+06
P61158	ACTR3	Actin-related protein 3	0	36.811	35	8	22	8	418	47.3	5.88	24.24	8	0	2.2036e+06	4.47371e+06
Q8NEF9	SRFBP1	Serum response factor-binding protein 1	0	36.649	23	8	25	8	429	48.6	9.58	45.79	8	0	4.70662e+06	5.15459e+06
P02786	TFRC	Transferrin receptor protein 1	0	36.436	11	6	19	6	760	84.8	6.61	36.44	6	0	2.40922e+06	2.77905e+06
Q9NYH9	UTP6	U3 small nucleolar RNA-associated protein 6 homolog	0	36.428	18	9	24	9	597	70.1	7.28	32.49	9	0	1.47253e+06	3.11092e+06
Q96T58	SPEN	Msx2-interacting protein	0	36.406	4	12	13	12	3664	402	7.64	3.88	12	0	993087	1.4566e+06
Q9H583	HEATR1	HEAT repeat-containing protein 1	0	36.399	6	9	22	9	2144	242.2	6.54	25.62	9	0	2.5576e+06	3.64815e+06
P36954	POLR2I	DNA-directed RNA polymerase II subunit RPB9	0	36.341	59	5	26	5	125	14.5	5.14	60.94	5	0	2.26169e+06	2.93902e+06
Q9Y3T9	NOC2L	Nucleolar complex protein 2 homolog	0	36.25	12	8	25	8	749	84.9	5.62	46.73	8	0	4.83792e+06	6.26497e+06
Q8WUA4	GTF3C2	General transcription factor 3C polypeptide 2	0	36.222	13	6	15	6	911	100.6	7.31	22.65	6	0	1.53306e+06	957694
Q8TED0	UTP15	U3 small nucleolar RNA-associated protein 15 homolog	0	35.795	18	7	19	7	518	58.4	9.11	36.54	7	0	1.0704e+06	3.78685e+06
P35659	DEK	Protein DEK	0	35.788	21	5	14	5	375	42.6	8.56	28.93	5	0	4.03315e+06	1.57182e+06
Q9UHD8	SEPTIN9	Septin-9	0	35.729	20	7	17	7	586	65.4	8.97	6.77	7	0	1.63686e+06	1.97601e+06
P25205	MCM3	DNA replication licensing factor MCM3	0	35.536	9	6	17	6	808	90.9	5.77	22.27	6	0	2.71609e+06	1.41192e+06
Q12824	SMARCB1	SWI/SNF-related matrix-associated actin-dependent regulator of chromatin subfamily B member 1	0	34.98	21	5	13	5	385	44.1	6.23	23.15	5	0	911564	1.07375e+06
Q15019	SEPTIN2	Septin-2	0	34.959	26	8	18	8	361	41.5	6.6	26.58	8	0	881900	2.97381e+06
Q96A72	MAGOHB	Protein mago nashi homolog 2	0	34.839	45	9	39	1	148	17.3	6.39	118.75	9	0	2.83394e+06	6182372
Q92804	TAF15	TATA-binding protein-associated factor 2N	0	34.814	15	6	24	4	592	61.8	8.02	44.12	6	2	5.73244e+06	8.51963e+06
Q9H9J4	USP42	Ubiquitin carboxyl-terminal hydrolase 42	0	34.792	11	8	17	8	1324	145.3	8.63	16.75	8	0	1.03955e+06	1.16008e+06
Q15427	SF3B4	Splicing factor 3B subunit 4	0	34.676	17	5	28	5	424	44.4	8.56	71.32	5	0	8.69869e+06	1.06929e+07
P50402	EMD	Emerin	0	34.586	35	5	14	5	254	29	5.5	19.42	5	0	533211	2.13407e+06
P62841	RPS15	Small ribosomal subunit protein uS19	0	34.524	37	3	16	3	145	17	10.39	24.88	3	0	1.01364e+06	1.98232e+06
O60508	CDC40	Pre-mRNA-processing factor 17	0	34.519	22	8	23	8	579	65.5	7.06	29.97	8	0	1.27409e+06	2.21892e+06
P19388	POLR2E	DNA-directed RNA polymerases I, II, and III subunit RPABC1	0	34.493	42	8	25	8	210	24.5	5.95	45.19	8	0	2.7727e+06	8.79612e+06
P61353	RPL27	Large ribosomal subunit protein eL27	0	34.438	49	7	59	7	136	15.8	10.56	101.66	7	0	2.34014e+06	5.54104e+06
Q15287	RNPS1	RNA-binding protein with serine-rich domain 1	0	34.394	26	6	47	6	305	34.2	11.84	108.45	6	0	1.37337e+07	1.66857e+07
Q9UNW9	NOVA2	RNA-binding protein Nova-2	0	34.244	29	9	20	9	492	49	8.16	14.53	9	0	660724	1.12314e+06
P27635	RPL10	Large ribosomal subunit protein uL16	0	33.772	33	5	34	5	214	24.6	10.08	45.13	5	0	5.88066e+06	6.54658e+06
P62314	SNRPD1	Small nuclear ribonucleoprotein Sm D1	0	33.763	28	3	26	3	119	13.3	11.56	61.74	3	0	6.97605e+06	1.79608e+07
P43121	MCAM	Cell surface glycoprotein MUC18	0	33.752	10	4	12	4	646	71.6	5.76	24.97	4	0	957317	1.04983e+06
P61326	MAGOH	Protein mago nashi homolog	0	33.734	44	9	37	1	146	17.2	6.11	112.47	9	5	3.36948e+06	1.08807e+07
P60842	EIF4A1	Eukaryotic initiation factor 4A-I	0	33.693	17	5	44	2	406	46.1	5.48	117.45	5	0	318487	209024
Q9BQ67	GRWD1	Glutamate-rich WD repeat-containing protein 1	0	33.668	22	7	19	7	446	49.4	4.92	30.06	7	0	2.96339e+06	1.60681e+06
Q9UKD2	MRTO4	mRNA turnover protein 4 homolog	0	33.576	36	8	48	8	239	27.5	8.29	77.34	8	0	2.09218e+07	3.10427e+07
Q96FF9	CDCA5	Sororin	0	33.515	47	7	14	7	252	27.6	9.61	28.8	7	0	1.55265e+06	1.2733e+06
Q13619	CUL4A	Cullin-4A	0	33.512	15	9	15	8	759	87.6	8.13	15.23	9	1	1.04427e+06	2.78044e+06
Q04837	SSBP1	Single-stranded DNA-binding protein, mitochondrial	0	33.461	37	5	32	5	148	17.2	9.6	98.8	5	0	9.91676e+06	3.62334e+07
P04075	ALDOA	Fructose-bisphosphate aldolase A	0	33.254	28	8	18	8	364	39.4	8.09	25.86	8	0	1.4032e+06	5446332
O43823	AKAP8	A-kinase anchor protein 8	0	33.213	13	5	15	5	692	76.1	5.15	23.2	5	0	2.31528e+06	2.55565e+06
Q9NX24	NHP2	H/ACA ribonucleoprotein complex subunit 2	0	33.211	48	5	34	5	153	17.2	8.22	50.89	5	0	2.79351e+06	3.81232e+06
Q86YZ3	HRNR	Hornerin	0	33.193	3	3	7	3	2850	282.2	10.04	16.23	3	0	179648	815647
Q07020	RPL18	Large ribosomal subunit protein eL18	0	33.183	31	5	39	5	188	21.6	11.72	91.51	5	0	6.71527e+06	1.40446e+07
P35637	FUS	RNA-binding protein FUS	0	33.152	14	5	23	3	526	53.4	9.36	54.09	5	0	5.60988e+06	4.55677e+06
Q8IXT5	RBM12B	RNA-binding protein 12B	0	33.115	10	9	29	9	1001	118	6.81	33.36	9	0	6.73345e+06	8.54531e+06
P32969	RPL9	Large ribosomal subunit protein uL6	0	33.062	36	4	24	4	192	21.9	9.95	43.24	4	0	484595	2.0056e+06
P08579	SNRPB2	U2 small nuclear ribonucleoprotein B''	0	33.062	35	7	36	5	225	25.5	9.72	81.82	7	0	5.84687e+06	1.67263e+07
P10809	HSPD1	60 kDa heat shock protein, mitochondrial	0	33.012	18	6	10	6	573	61	5.87	24.54	6	0	697892	1.04308e+06
P11387	TOP1	DNA topoisomerase 1	0	32.975	15	11	19	11	765	90.7	9.31	14.33	11	0	3.90081e+06	2.25344e+06
Q9Y221	NIP7	60S ribosome subunit biogenesis protein NIP7 homolog	0	32.97	49	7	26	7	180	20.4	8.51	22.58	7	0	2.63839e+06	7.01047e+06
O95251	KAT7	Histone acetyltransferase KAT7	0	32.964	20	7	15	7	611	70.6	8.85	16.24	7	0	1.53053e+06	2.56937e+06
Q96ST3	SIN3A	Paired amphipathic helix protein Sin3a	0	32.693	8	7	27	7	1273	145.1	7.25	22.11	7	0	1.21356e+06	1.04313e+06
Q8N9T8	KRI1	Protein KRI1 homolog	0	32.666	13	6	16	6	703	82.5	5.14	22.49	6	0	1.34669e+06	1.49287e+06
Q09161	NCBP1	Nuclear cap-binding protein subunit 1	0	32.598	10	5	15	5	790	91.8	6.43	29.22	5	0	1.10799e+06	1.93349e+06
Q01130	SRSF2	Serine/arginine-rich splicing factor 2	0	32.51	19	3	20	2	221	25.5	11.85	43.13	3	1	4.26014e+06	1.91546e+06
P17096	HMGA1	High mobility group protein HMG-I/HMG-Y	0	32.158	45	5	47	5	107	11.7	10.32	147.37	5	0	2.44588e+07	2.5971e+07
Q5TEC6	H3-7	Histone H3-7	0	32.104	43	10	326	2	136	15.4	11.27	538.77	10	0	3.54795e+07	8.23366e+07
Q9UNP9	PPIE	Peptidyl-prolyl cis-trans isomerase E	0	31.712	39	6	21	6	301	33.4	5.6	20.69	6	0	1.36008e+06	2.00164e+06
P62241	RPS8	Small ribosomal subunit protein eS8	0	31.707	36	6	23	6	208	24.2	10.32	42.52	6	0	7.48105e+06	8.19329e+06
O60341	KDM1A	Lysine-specific histone demethylase 1A	0	31.691	15	6	12	6	852	92.8	6.52	6.74	6	0	1.09464e+06	393343
Q12873	CHD3	Chromodomain-helicase-DNA-binding protein 3	0	31.617	7	9	30	2	2000	226.5	7.3	13.16	9	0		81566.1
Q9NWT1	PAK1IP1	p21-activated protein kinase-interacting protein 1	0	31.465	19	7	28	7	392	43.9	8.91	38.4	7	0	3.14923e+06	5.92468e+06
Q9Y3C6	PPIL1	Peptidyl-prolyl cis-trans isomerase-like 1	0	31.401	31	5	26	5	166	18.2	7.99	46.69	5	0	3.36863e+06	6.7662e+06
Q9Y2P8	RCL1	RNA 3'-terminal phosphate cyclase-like protein	0	31.217	22	7	33	7	373	40.8	9.26	30.53	7	0	1.23726e+06	4.67333e+06
Q8N8A6	DDX51	ATP-dependent RNA helicase DDX51	0	30.979	19	9	14	9	666	72.4	8.16	18.89	9	0	2.8365e+06	3.71637e+06
O95793	STAU1	Double-stranded RNA-binding protein Staufen homolog 1	0	30.949	18	8	11	8	577	63.1	9.44	12.46	8	0	2.04246e+06	2.29509e+06
Q9NV31	IMP3	U3 small nucleolar ribonucleoprotein protein IMP3	0	30.786	33	5	27	5	184	21.8	9.5	53.51	5	0	2.3548e+06	3.95561e+06
P22234	PAICS	Bifunctional phosphoribosylaminoimidazole carboxylase/phosphoribosylaminoimidazole succinocarboxamide synthetase	0	30.702	19	7	19	7	425	47	7.23	18.23	7	0	2.72047e+06	3.6504e+06
Q6PJG2	MIDEAS	Mitotic deacetylase-associated SANT domain protein	0	30.661	10	8	14	8	1045	114.9	9.19	19.93	8	0	1.3527e+06	494200
P63165	SUMO1	Small ubiquitin-related modifier 1	0	30.416	36	4	20	4	101	11.6	5.52	43.97	4	0	1.84371e+07	6.2039e+06
P05455	SSB	Lupus La protein	0	30.39	26	9	18	9	408	46.8	7.12	16.74	9	0	3.90665e+06	2.45478e+06
Q01081	U2AF1	Splicing factor U2AF 35 kDa subunit	0	30.357	25	5	23	5	240	27.9	8.81	62.35	5	0	6.97084e+06	5.65901e+06
Q7Z5K2	WAPL	Wings apart-like protein homolog	0	30.353	11	8	16	8	1190	132.9	5.44	11.17	8	0	690567	133489
Q9BZJ0	CRNKL1	Crooked neck-like protein 1	0	30.321	16	11	21	11	848	100.4	8	10.48	11	0	1.53643e+06	2.85493e+06
O60828	PQBP1	Polyglutamine-binding protein 1	0	30.086	35	4	23	4	265	30.5	6.33	26.83	4	0	1.72974e+06	2.55469e+06
P51114	FXR1	RNA-binding protein FXR1	0	29.886	15	8	13	8	621	69.7	6.15	21.02	8	0	1.07097e+06	3.01583e+06
Q96EU6	RRP36	Ribosomal RNA processing protein 36 homolog	0	29.883	32	8	20	7	259	29.8	10.17	33.89	8	1	4.69878e+06	2.55506e+06
P08779	KRT16	Keratin, type I cytoskeletal 16	0	29.829	17	9	32	1	473	51.2	5.05	49.48	9	0	296755	167649
Q9NQZ2	UTP3	Something about silencing protein 10	0	29.76	23	10	27	10	479	54.5	5.62	19.86	10	0	6.26743e+06	6.96894e+06
Q10570	CPSF1	Cleavage and polyadenylation specificity factor subunit 1	0	29.615	5	6	13	6	1443	160.8	6.4	19.51	6	0	1.465e+06	1.02423e+06
Q12996	CSTF3	Cleavage stimulation factor subunit 3	0	29.593	16	6	11	6	717	82.9	8.12	18.7	6	0	1.08233e+06	795241
P83916	CBX1	Chromobox protein homolog 1	0	29.479	35	5	65	4	185	21.4	4.93	110.65	5	0	3.53866e+06	6.88864e+06
P63241	EIF5A	Eukaryotic translation initiation factor 5A-1	0	29.393	61	6	19	6	154	16.8	5.24	33.6	6	0	4.42972e+06	2.2715e+06
O15226	NKRF	NF-kappa-B-repressing factor	0	29.312	11	7	15	7	690	77.6	8.79	13.91	7	0	1.68204e+06	2.25131e+06
P67936	TPM4	Tropomyosin alpha-4 chain	0	29.294	33	7	29	5	248	28.5	4.69	31.83	7	2	4.43393e+06	6.14227e+06
Q9ULV4	CORO1C	Coronin-1C	0	29.197	27	8	18	8	474	53.2	7.08	24.6	8	0	4.14185e+06	2.62852e+06
P62913	RPL11	Large ribosomal subunit protein uL5	0	29.166	24	4	26	4	178	20.2	9.6	61.04	4	0	9.52635e+06	2.16649e+07
P13639	EEF2	Elongation factor 2	0	29.052	9	6	24	5	858	95.3	6.83	22.38	6	0	530458	148094
O75940	SMNDC1	Survival of motor neuron-related-splicing factor 30	0	29.046	32	5	17	5	238	26.7	7.24	32	5	0	1.774e+06	2.97479e+06
Q7L2Z9	CENPQ	Centromere protein Q	0	28.942	36	7	12	7	268	30.6	9.42	8.4	7	0	943360	1.60219e+06
Q12769	NUP160	Nuclear pore complex protein Nup160	0	28.935	6	6	10	6	1436	162	5.5	19.42	6	0	805124	1.57332e+06
Q71F23	CENPU	Centromere protein U	0	28.9	19	7	20	7	418	47.5	9.13	25.55	7	0	1.57528e+06	2.99802e+06
P63167	DYNLL1	Dynein light chain 1, cytoplasmic	0	28.856	33	2	20	2	89	10.4	7.4	59.59	2	0	3.9977e+06	4.2694e+06
P35268	RPL22	Large ribosomal subunit protein eL22	0	28.851	47	4	43	4	128	14.8	9.19	105.11	4	0	2.54733e+06	8.64904e+06
O95696	BRD1	Bromodomain-containing protein 1	0	28.841	10	7	11	7	1058	119.4	8.6	13.84	7	0	248994	1.51056e+06
Q6P2E9	EDC4	Enhancer of mRNA-decapping protein 4	0	28.822	8	7	16	7	1401	151.6	5.86	21.53	7	0	1.38473e+06	476881
P62899	RPL31	Large ribosomal subunit protein eL31	0	28.803	39	5	51	5	125	14.5	10.54	106.2	5	0	1.57496e+07	3.55596e+07
P63104	YWHAZ	14-3-3 protein zeta/delta	0	28.718	40	7	16	5	245	27.7	4.79	23.79	7	2	3.57722e+06	563657
Q8WYH8	ING5	Inhibitor of growth protein 5	0	28.594	15	2	12	2	240	27.7	7.61	19.21	2	0	1.94308e+06	1.17023e+06
P16070	CD44	CD44 antigen	0	28.503	9	6	14	6	742	81.5	5.33	30.21	6	0	1.35073e+06	1.93055e+06
Q6DKI1	RPL7L1	Ribosomal protein uL30-like	0	28.35	20	5	40	5	255	29.7	10.52	55	5	0	2.66386e+06	3.38979e+06
Q8WXF1	PSPC1	Paraspeckle component 1	0	28.324	29	7	21	7	523	58.7	6.67	8.47	7	0	1.42058e+06	653815
P18206	VCL	Vinculin	0	28.314	13	9	14	9	1134	123.7	5.66	2.74	9	0	1.71883e+06	649930
P55735	SEC13	Protein SEC13 homolog	0	28.294	19	3	9	3	322	35.5	5.48	26.9	3	0	622280	925308
Q9H9L3	ISG20L2	Interferon-stimulated 20 kDa exonuclease-like 2	0	28.281	19	6	14	6	353	39.1	9.94	30.5	6	0	1.07325e+06	2.30088e+06
Q13547	HDAC1	Histone deacetylase 1	0	28.259	19	6	34	2	482	55.1	5.48	51.24	6	0
P27816	MAP4	Microtubule-associated protein 4	0	28.154	7	5	7	5	1152	120.9	5.43	12.53	5	0	675152	680214
Q02241	KIF23	Kinesin-like protein KIF23	0	28.135	11	5	14	5	960	110	8.51	9.42	5	0	168558	199252
O94880	PHF14	PHD finger protein 14	0	27.829	12	8	23	8	948	106.9	5.34	10.68	8	0	1.13478e+06	1.4493e+06
Q96DF8	ESS2	Splicing factor ESS-2 homolog	0	27.739	21	6	13	6	476	52.5	7.56	15.32	6	0	502346	486498
O94906	PRPF6	Pre-mRNA-processing factor 6	0	27.724	11	9	12	9	941	106.9	8.25	8.4	9	0	1.87615e+06	2.21902e+06
O00267	SUPT5H	Transcription elongation factor SPT5	0	27.678	11	7	13	7	1087	120.9	5.06	12.19	7	0	550133	510790
Q9BW27	NUP85	Nuclear pore complex protein Nup85	0	27.668	12	5	12	5	656	75	5.55	4.62	5	0	321112	771374
P62081	RPS7	Small ribosomal subunit protein eS7	0	27.655	32	6	25	6	194	22.1	10.1	57.21	6	0	2.69627e+06	3.38126e+06
Q14533	KRT81	Keratin, type II cuticular Hb1	0	27.4	11	5	21	4	505	54.9	5.47	44.67	5	0	4.58232e+06	2.36382e+06
Q9BRT6	LLPH	Protein LLP homolog	0	27.307	29	3	24	3	129	15.2	10.37	75.27	3	0	3647975	5211878
P09493	TPM1	Tropomyosin alpha-1 chain	0	27.258	15	5	29	3	284	32.7	4.74	62.23	5	0	1.29654e+06	3.40928e+06
O95478	NSA2	Ribosome biogenesis protein NSA2 homolog	0	27.082	35	8	30	8	260	30	10.27	44.9	8	0	6.16021e+06	1.01172e+07
Q68CQ4	UTP25	U3 small nucleolar RNA-associated protein 25 homolog	0	27.056	11	7	7	7	756	87	5.88	10.17	7	0	426239	1.49402e+06
P14678	SNRPB	Small nuclear ribonucleoprotein-associated proteins B and B'	0	27.048	24	6	37	6	240	24.6	11.19	67.07	6	0	2.67201e+06	1.01912e+07
Q8N201	INTS1	Integrator complex subunit 1	0	27.032	5	5	8	5	2190	244.1	6.13	11.41	5	0	292943	117073
Q14669	TRIP12	E3 ubiquitin-protein ligase TRIP12	0	27.01	5	6	16	6	1992	220.3	8.48	5.66	6	0	482528	544473
Q96MG7	NSMCE3	Non-structural maintenance of chromosomes element 3 homolog	0	26.942	22	5	11	5	304	34.3	9.28	16.74	5	0	1.71342e+06	3.33192e+06
P18621	RPL17	Large ribosomal subunit protein uL22	0	26.889	37	5	29	5	184	21.4	10.17	51.24	5	0	5.02259e+06	6.96678e+06
P33993	MCM7	DNA replication licensing factor MCM7	0	26.86	17	9	17	9	719	81.3	6.46	17.79	9	0	1.13831e+06	1.50878e+06
Q9NPF5	DMAP1	DNA methyltransferase 1-associated protein 1	0	26.734	20	5	6	5	467	53	9.5	12.89	5	0	1983663	1.11487e+06
Q9GZL7	WDR12	Ribosome biogenesis protein WDR12	0	26.644	23	6	16	6	423	47.7	5.9	10.23	6	0	1.32022e+06	2.98788e+06
Q5T280	SPOUT1	Putative methyltransferase C9orf114	0	26.475	24	6	16	6	376	42	7.43	27.1	6	0	938806	1.80855e+06
Q9BRU9	UTP23	rRNA-processing protein UTP23 homolog	0	26.414	29	6	16	6	249	28.4	10.07	19.37	6	0	1.66816e+06	2.78921e+06
P62424	RPL7A	Large ribosomal subunit protein eL8	0	26.338	25	7	22	7	266	30	10.61	46.31	7	0	1.05662e+07	1.52906e+07
P14649	MYL6B	Myosin light chain 6B	0	26.291	23	4	40	2	208	22.8	5.73	70.2	4	0	51271.6	138744
O95816	BAG2	BAG family molecular chaperone regulator 2	0	26.132	32	6	22	6	211	23.8	6.7	26.58	6	0	2.13783e+06	4.6356e+06
Q49A26	GLYR1	Cytokine-like nuclear factor N-PAC	0	26.113	15	5	13	5	553	60.5	9.17	24.14	5	0	1.4725e+06	1.46228e+06
Q14807	KIF22	Kinesin-like protein KIF22	0	26.055	11	6	9	6	665	73.2	9.45	8.83	6	0	4.12815e+06	5.42159e+06
Q99661	KIF2C	Kinesin-like protein KIF2C	0	26.009	13	6	10	6	725	81.3	7.83	13.18	6	0	1.61503e+06	885434
P26641	EEF1G	Elongation factor 1-gamma	0	25.872	19	7	12	7	437	50.1	6.67	11.85	7	0	991582	2.07296e+06
Q16181	SEPTIN7	Septin-7	0	25.794	14	6	19	5	437	50.6	8.63	22.45	6	1	1.1268e+06	1.85616e+06
P27694	RPA1	Replication protein A 70 kDa DNA-binding subunit	0	25.58	17	7	10	7	616	68.1	7.21	8.59	7	0	1.82315e+06	1.96146e+06
Q9UK61	TASOR	Protein TASOR	0	25.36	9	8	10	8	1670	188.9	5.8	4.44	8	0	688787	772476
O95235	KIF20A	Kinesin-like protein KIF20A	0	25.289	10	5	10	5	890	100.2	6.92	8.15	5	0	126809	86810.8
Q9UIS9	MBD1	Methyl-CpG-binding domain protein 1	0	25.118	14	5	13	5	605	66.6	9.04	11.7	5	0	1.29605e+06	1.85033e+06
P62277	RPS13	Small ribosomal subunit protein uS15	0	25.071	34	6	53	6	151	17.2	10.54	89.72	6	0	6.46189e+06	1.57002e+07
Q13823	GNL2	Nucleolar GTP-binding protein 2	0	24.983	12	7	12	7	731	83.6	9.25	12.2	7	0	834335	1.36748e+06
Q9Y3B9	RRP15	RRP15-like protein	0	24.776	21	7	19	7	282	31.5	5.52	37.77	7	0	6.24809e+06	1.08633e+07
P25398	RPS12	Small ribosomal subunit protein eS12	0	24.741	35	3	28	3	132	14.5	7.21	41.83	3	0	2.1651e+06	2.29583e+06
Q9NRX1	PNO1	RNA-binding protein PNO1	0	24.723	20	4	24	4	252	27.9	9.73	60.44	4	0	2.49295e+06	3.31657e+06
P98175	RBM10	RNA-binding protein 10	0	24.66	11	6	10	6	930	103.5	5.97	16.09	6	0	1.77448e+06	1.39079e+06
Q9P031	CCDC59	Thyroid transcription factor 1-associated protein 26	0	24.631	24	6	16	6	241	28.7	9.88	24.42	6	0	4.73394e+06	3.77406e+06
P35249	RFC4	Replication factor C subunit 4	0	24.58	28	6	12	6	363	39.7	8.02	3.8	6	0	677828	426760
Q9UBB5	MBD2	Methyl-CpG-binding domain protein 2	0	24.567	20	4	19	4	411	43.2	10.04	24.17	4	0	1.00584e+06	1.5374e+06
Q9NVA2	SEPTIN11	Septin-11	0	24.515	16	5	9	4	429	49.4	6.81	15.36	5	0	428987	1.33439e+06
Q8IYB3	SRRM1	Serine/arginine repetitive matrix protein 1	0	24.509	5	2	7	2	904	102.3	11.84	20.81	2	0	1.23059e+06	804505
Q9Y5Q8	GTF3C5	General transcription factor 3C polypeptide 5	0	24.387	17	6	10	6	519	59.5	6.9	18.39	6	0	782751	410628
P21291	CSRP1	Cysteine and glycine-rich protein 1	0	24.297	28	3	6	3	193	20.6	8.57	18.91	3	0	1.26036e+06	841243
Q96MF7	NSMCE2	E3 SUMO-protein ligase NSE2	0	24.279	34	5	15	5	247	27.9	7.74	9.99	5	0	377972	471342
Q5VWN6	TASOR2	Protein TASOR 2	0	24.219	4	7	10	7	2430	268.7	5.9	6.94	7	0	502190	238794
Q9UBW7	ZMYM2	Zinc finger MYM-type protein 2	0	24.156	10	7	9	7	1377	154.8	6.34	7.85	7	0	422293	276531
O15294	OGT	UDP-N-acetylglucosamine--peptide N-acetylglucosaminyltransferase 110 kDa subunit	0	24.095	9	7	12	7	1046	116.9	6.7	7.48	7	0	1.09037e+06	764388
Q9NXX6	NSMCE4A	Non-structural maintenance of chromosomes element 4 homolog A	0	24.007	18	5	15	5	385	44.3	5.38	13.21	5	0	1.11936e+06	2.89986e+06
P35251	RFC1	Replication factor C subunit 1	0	23.978	9	6	12	6	1148	128.2	9.36	11.24	6	0	563124	463164
O15381	NVL	Nuclear valosin-containing protein-like	0	23.858	10	5	7	5	856	95	6.48	1.62	5	0	1.9515e+06	3.00316e+06
Q8NAV1	PRPF38A	Pre-mRNA-splicing factor 38A	0	23.661	13	4	20	4	312	37.5	9.96	47.02	4	0	1.67818e+06	4.38819e+06
P06493	CDK1	Cyclin-dependent kinase 1	0	23.635	24	6	8	5	297	34.1	8.4	2.42	6	1	1.11141e+06	293904
Q9H6R0	DHX33	ATP-dependent RNA helicase DHX33	0	23.474	11	7	12	7	707	78.8	8.91	10.63	7	0	506910	1.31137e+06
Q9UFC0	LRWD1	Leucine-rich repeat and WD repeat-containing protein 1	0	23.244	13	5	13	5	647	70.8	7.21	3.79	5	0	649732	346028
Q76FK4	NOL8	Nucleolar protein 8	0	23.179	11	8	10	8	1167	131.5	7.09	5.67	8	0	893966	1.67181e+06
P62487	POLR2G	DNA-directed RNA polymerase II subunit RPB7	0	23.103	31	4	15	4	172	19.3	5.54	16.16	4	0	76597.8	1.31094e+06
P62258	YWHAE	14-3-3 protein epsilon	0	23.043	30	6	13	4	255	29.2	4.74	20.3	6	0	307868	131019
Q9Y4Y9	LSM5	U6 snRNA-associated Sm-like protein LSm5	0	22.899	47	2	11	2	91	9.9	4.54	20.14	2	0	1.10016e+06	2.19849e+06
Q96ME7	ZNF512	Zinc finger protein 512	0	22.876	15	6	12	6	567	64.6	9.76	7.9	6	0	963189	966209
Q9NR12	PDLIM7	PDZ and LIM domain protein 7	0	22.861	25	7	9	7	457	49.8	8.41	6.2	7	0	1.037e+06	288764
P26373	RPL13	Large ribosomal subunit protein eL13	0	22.751	20	4	22	4	211	24.2	11.65	53.52	4	0	4.81458e+06	5.85029e+06
Q96GM5	SMARCD1	SWI/SNF-related matrix-associated actin-dependent regulator of chromatin subfamily D member 1	0	22.75	6	2	11	1	515	58.2	9.25	26.63	2	0
O60716	CTNND1	Catenin delta-1	0	22.703	10	5	7	5	968	108.1	6.23	8.4	5	0	871784	537943
O15020	SPTBN2	Spectrin beta chain, non-erythrocytic 2	0	22.626	4	8	28	1	2390	271.2	6.11	32.62	8	0
Q13427	PPIG	Peptidyl-prolyl cis-trans isomerase G	0	22.614	8	6	14	6	754	88.6	10.29	12.3	6	0	2.07769e+06	1.97035e+06
Q9BVL2	NUP58	Nucleoporin p58/p45	0	22.604	8	4	17	4	599	60.9	9.33	53.87	4	0	2.4972e+06	5.22797e+06
O15231	ZNF185	Zinc finger protein 185	0	22.575	17	7	10	7	689	73.5	7.01	4.66	7	0	553968	1.01054e+06
P24534	EEF1B2	Elongation factor 1-beta	0	22.568	31	4	16	4	225	24.7	4.67	37.83	4	0	581343	1.96769e+06
P51531	SMARCA2	Probable global transcription activator SNF2L2	0	22.553	4	5	17	1	1590	181.2	7.2	13.41	5	0	315713	266597
O14981	BTAF1	TATA-binding protein-associated factor 172	0	22.527	9	6	8	6	1849	206.8	6.52	14.28	6	0	292098	892179
Q9BRJ6	C7orf50	Uncharacterized protein C7orf50	0	22.143	30	4	13	4	194	22.1	9.64	10.14	4	0	652894	570298
Q9NPI1	BRD7	Bromodomain-containing protein 7	0	22.007	15	6	8	6	651	74.1	6.39	8.79	6	0	1.05738e+06	426060
Q13111	CHAF1A	Chromatin assembly factor 1 subunit A	0	21.98	8	6	13	6	956	106.8	5.94	5.23	6	0	1.23759e+06	1.22527e+06
O15160	POLR1C	DNA-directed RNA polymerases I and III subunit RPAC1	0	21.977	11	2	8	2	346	39.2	5.5	16.02	2	0	209040	134084
Q96B26	EXOSC8	Exosome complex component RRP43	0	21.959	34	6	10	6	276	30	5.3	11.34	6	0	693389	940489
O43809	NUDT21	Cleavage and polyadenylation specificity factor subunit 5	0	21.914	25	3	7	3	227	26.2	8.82	15.54	3	0	781459	367691
Q9ULR0	ISY1	Pre-mRNA-splicing factor ISY1 homolog	0	21.88	16	3	22	3	285	33	5.17	31.66	3	0	1.67251e+06	1.96467e+06
Q8WUD4	CCDC12	Coiled-coil domain-containing protein 12	0	21.842	31	4	10	4	166	19.2	7.34	28.36	4	0	1.15507e+06	2.07917e+06
Q9UL40	ZNF346	Zinc finger protein 346	0	21.811	21	3	7	3	294	32.9	9.09	10.81	3	0	581197	401141
Q92499	DDX1	ATP-dependent RNA helicase DDX1	0	21.729	10	5	10	5	740	82.4	7.23	7.67	5	0	285327	574878
Q9Y2D5	PALM2AKAP2	PALM2-AKAP2 fusion protein	0	21.712	9	6	15	6	1103	122	5.06	6.5	6	0	575787	956566
Q9H4L4	SENP3	Sentrin-specific protease 3	0	21.668	13	4	7	4	574	65	8.56	14.11	4	0	828637	379261
Q99549	MPHOSPH8	M-phase phosphoprotein 8	0	21.5	12	5	13	5	860	97.1	6.06	19.19	5	0	1.14647e+06	1.44714e+06
P52926	HMGA2	High mobility group protein HMGI-C	0	21.375	29	3	15	3	109	11.8	10.62	20.03	3	0	732959	1.71366e+06
Q6UN15	FIP1L1	Pre-mRNA 3'-end-processing factor FIP1	0	21.303	14	5	12	5	594	66.5	5.59	9.44	5	0	1.30206e+06	1.6837e+06
Q9BY42	RTF2	Replication termination factor 2	0	21.28	17	4	6	4	306	33.9	8.59	11.45	4	0	1.68843e+06	40147.4
Q9BTC8	MTA3	Metastasis-associated protein MTA3	0	21.221	10	4	8	3	594	67.5	8.57	13.3	4	0	234923	462599
Q05639	EEF1A2	Elongation factor 1-alpha 2	0	21.03	22	6	36	2	463	50.4	9.03	67.17	6	0		73437.8
P62829	RPL23	Large ribosomal subunit protein uL14	0	20.996	38	4	14	4	140	14.9	10.51	27.43	4	0	6.07497e+06	9.36261e+06
P52434	POLR2H	DNA-directed RNA polymerases I, II, and III subunit RPABC3	0	20.982	35	4	5	4	150	17.1	4.68	8.5	4	0	708486	2.81105e+06
O43463	SUV39H1	Histone-lysine N-methyltransferase SUV39H1	0	20.98	13	5	10	5	412	47.9	8.03	9.99	5	0	1.13372e+06	2.02809e+06
Q9Y5Q9	GTF3C3	General transcription factor 3C polypeptide 3	0	20.967	7	5	12	5	886	101.2	5.07	16.28	5	0	1.07804e+06	668124
Q9UBC3	DNMT3B	DNA (cytosine-5)-methyltransferase 3B	0	20.915	9	5	11	4	853	95.7	8.43	11.43	5	0	416936	683473
Q9Y324	FCF1	rRNA-processing protein FCF1 homolog	0	20.848	24	4	14	4	198	23.4	9.7	15.67	4	0	2.46565e+06	3.80895e+06
P51858	HDGF	Hepatoma-derived growth factor	0	20.845	30	5	9	5	240	26.8	4.73	1.69	5	0	836121
Q9NSI2	SLX9	Ribosome biogenesis protein SLX9 homolog	0	20.819	31	5	10	5	230	25.4	11.08	10.25	5	0	916920	1.21198e+06
Q6DN03	H2BC20P	Putative histone H2B type 2-C	0	20.779	17	4	412	3	193	21.5	10.7	1052.7	4	0	1.67921e+08	2.51448e+08
O14776	TCERG1	Transcription elongation regulator 1	0	20.749	6	6	8	6	1098	123.8	8.65	13.14	6	0	1.03558e+06	836049
O15031	PLXNB2	Plexin-B2	0	20.74	5	7	14	7	1838	205	6.24	5.34	7	0	546707	1.1946e+06
O95785	WIZ	Protein Wiz	0	20.68	3	4	10	4	1651	178.6	6.86	12.34	4	0	1.01791e+06	892028
Q8IX12	CCAR1	Cell division cycle and apoptosis regulator protein 1	0	20.673	8	7	9	7	1150	132.7	5.76	8.22	7	0	426236	415928
Q96MU7	YTHDC1	YTH domain-containing protein 1	0	20.663	10	6	31	6	727	84.6	6.23	16.91	6	0	4.35546e+06	5.06408e+06
P62318	SNRPD3	Small nuclear ribonucleoprotein Sm D3	0	20.644	39	5	32	5	126	13.9	10.32	48.11	5	0	3.28014e+06	1.17104e+07
Q96G21	IMP4	U3 small nucleolar ribonucleoprotein protein IMP4	0	20.634	21	7	16	7	291	33.7	9.47	18.82	7	0	4.44224e+06	8.3673e+06
Q7Z6I8	C5orf24	UPF0461 protein C5orf24	0	20.604	42	4	14	4	188	20.1	9.85	18.23	4	0	1.45794e+06	2.05019e+06
Q13356	PPIL2	RING-type E3 ubiquitin-protein ligase PPIL2	0	20.596	14	5	7	5	520	58.8	8.78	2.21	5	0	1.44011e+06	797187
Q9NR56	MBNL1	Muscleblind-like protein 1	0	20.567	18	4	13	4	388	41.8	8.9	18.29	4	0	570629	411383
Q6PK04	CCDC137	Coiled-coil domain-containing protein 137	0	20.505	19	4	8	4	289	33.2	10.93	15.84	4	0	1.20036e+06	1.54722e+06
P49916	LIG3	DNA ligase 3	0	20.451	7	6	10	6	1009	112.8	9.01	12.05	6	0	541568	117520
P62280	RPS11	Small ribosomal subunit protein uS17	0	20.442	41	7	15	7	158	18.4	10.3	16.92	7	0	5.28546e+06	6.16783e+06
Q86X51	EZHIP	EZH inhibitory protein	0	20.433	14	5	8	5	503	51.9	10.1	12.13	5	0	2.62374e+06	266596
Q9NQT5	EXOSC3	Exosome complex component RRP40	0	20.417	19	3	11	3	275	29.6	8.1	24.73	3	0	2.87324e+06	4.27393e+06
Q96HA7	TONSL	Tonsoku-like protein	0	20.366	8	5	7	5	1378	150.8	6.42	9.25	5	0	390683	140477
P29692	EEF1D	Elongation factor 1-delta	0	20.301	21	4	12	4	281	31.1	5.01	23.05	4	0	1.19757e+06	1.95074e+06
Q9P258	RCC2	Protein RCC2	0	20.286	14	4	12	4	522	56	8.78	18.86	4	0	2.3899e+06	2.45694e+06
P47914	RPL29	Large ribosomal subunit protein eL29	0	20.261	23	4	11	4	159	17.7	11.66	21.64	4	0	1.07126e+07	1.06123e+07
Q8NI27	THOC2	THO complex subunit 2	0	20.257	4	4	11	4	1593	182.7	8.44	7.74	4	0	1.20193e+06	1.29289e+06
P38432	COIL	Coilin	0	20.257	12	6	11	6	576	62.6	9.07	6.57	6	0	1.13705e+06	574598
O95817	BAG3	BAG family molecular chaperone regulator 3	0	20.178	13	3	8	3	575	61.6	6.95	8.09	3	0	1.15343e+06	11259
P62310	LSM3	U6 snRNA-associated Sm-like protein LSm3	0	20.115	22	1	6	1	102	11.8	4.7	16.41	1	0	556145	997736
O95232	LUC7L3	Luc7-like protein 3	0	20.048	17	5	6	5	432	51.4	9.79	8.41	5	0	855126	1.29648e+06
Q86W42	THOC6	THO complex subunit 6 homolog	0	20.018	24	5	10	5	341	37.5	7.43	11.98	5	0	449006	702779
Q9Y3B4	SF3B6	Splicing factor 3B subunit 6	0	19.971	34	4	25	4	125	14.6	9.38	43.52	4	0	5.69772e+06	1.03904e+07
O43660	PLRG1	Pleiotropic regulator 1	0	19.941	18	5	7	5	514	57.2	9.17	3.54	5	0	831585	1.94546e+06
O75607	NPM3	Nucleoplasmin-3	0	19.831	30	3	7	3	178	19.3	4.63	9.23	3	0	1.55638e+06	181362
Q9H0H5	RACGAP1	Rac GTPase-activating protein 1	0	19.825	14	5	6	5	632	71	8.88	5.12	5	0	391798	459233
P63208	SKP1	S-phase kinase-associated protein 1	0	19.819	45	5	16	5	163	18.6	4.54	15.81	5	0	1.30355e+06	1.07249e+06
Q96CB8	INTS12	Integrator complex subunit 12	0	19.774	18	6	8	6	462	48.8	9.69	5.63	6	0	979476	223720
O75475	PSIP1	PC4 and SFRS1-interacting protein	0	19.762	8	5	18	5	530	60.1	9.13	16.62	5	0	1.79518e+06	764612
P41219	PRPH	Peripherin	0	19.744	8	5	79	1	470	53.6	5.47	167.3	5	0
O43251	RBFOX2	RNA binding protein fox-1 homolog 2	0	19.74	13	3	10	3	390	41.3	7.27	23.36	3	0	524682	1.07568e+06
Q9UBS4	DNAJB11	DnaJ homolog subfamily B member 11	0	19.704	13	3	10	3	358	40.5	6.18	17.47	3	0	752798	1.27912e+06
Q68CP9	ARID2	AT-rich interactive domain-containing protein 2	0	19.698	5	7	9	7	1835	197.3	7.42	1.89	7	0	524186	676738
P05412	JUN	Transcription factor Jun	0	19.69	13	3	4	3	331	35.7	8.76	9.56	3	0	183710	476497
Q9BXP5	SRRT	Serrate RNA effector molecule homolog	0	19.662	10	7	12	7	1103	127.3	6.09	6.85	7	0	1.92637e+06	1.15132e+06
Q9ULI0	ATAD2B	ATPase family AAA domain-containing protein 2B	0	19.603	5	6	12	2	1458	164.8	6.84	12.45	6	0	130676	171925
P52756	RBM5	RNA-binding protein 5	0	19.561	7	5	9	5	815	92.1	6.28	6.63	5	0	947714	1.5135e+06
Q96QD9	FYTTD1	UAP56-interacting factor	0	19.5	14	4	11	4	318	35.8	11.78	15.36	4	0	653681	499924
P05141	SLC25A5	ADP/ATP translocase 2	0	19.444	17	5	10	5	298	32.8	9.69	11.24	5	0	1.36543e+06	2.5096e+06
Q9C0C2	TNKS1BP1	182 kDa tankyrase-1-binding protein	0	19.427	7	6	9	6	1729	181.7	4.86	4.11	6	0	1.12215e+06	723316
Q9UHX1	PUF60	Poly(U)-binding-splicing factor PUF60	0	19.422	12	3	13	3	559	59.8	5.29	12.64	3	0	392769	493098
Q8IU81	IRF2BP1	Interferon regulatory factor 2-binding protein 1	0	19.405	10	4	6	4	584	61.6	8.18	1.86	4	0	199468
Q96BT3	CENPT	Centromere protein T	0	19.368	14	4	9	4	561	60.4	6.58	10.74	4	0	1.83367e+06	1.60358e+06
Q5JTV8	TOR1AIP1	Torsin-1A-interacting protein 1	0	19.347	13	5	11	5	583	66.2	8.18	14.89	5	0	1.69427e+06	1.89665e+06
Q9ULX6	AKAP8L	A-kinase anchor protein 8-like	0	19.242	6	3	8	3	646	71.6	5.05	7.14	3	0	255431
Q9Y314	NOSIP	Nitric oxide synthase-interacting protein	0	19.204	23	5	10	5	301	33.2	8.82	9.91	5	0	1.32962e+06	261580
Q9Y3I0	RTCB	RNA-splicing ligase RtcB homolog	0	19.058	15	6	8	6	505	55.2	7.23	9.89	6	0	842185	1.42767e+06
Q6RFH5	WDR74	WD repeat-containing protein 74	0	19.035	10	3	9	3	385	42.4	8.32	7.69	3	0	1.0382e+06	879862
P08590	MYL3	Myosin light chain 3	0	19.01	15	3	19	1	195	21.9	5.1	33.81	3	0
Q13200	PSMD2	26S proteasome non-ATPase regulatory subunit 2	0	18.947	5	2	3	2	908	100.1	5.2	11.13	2	0	621544	46007.2
Q15024	EXOSC7	Exosome complex component RRP42	0	18.945	14	3	6	3	291	31.8	5.19	11.52	3	0	582502	855958
P52435	POLR2J	DNA-directed RNA polymerase II subunit RPB11-a	0	18.847	27	3	6	3	117	13.3	5.86	18.73	3	0	453595	687652
P62888	RPL30	Large ribosomal subunit protein eL30	0	18.767	48	4	8	4	115	12.8	9.63	17.35	4	0	1.01827e+06	4.21744e+06
P52701	MSH6	DNA mismatch repair protein Msh6	0	18.659	7	6	7	6	1360	152.7	6.9	5.65	6	0	111141
Q99575	POP1	Ribonucleases P/MRP protein subunit POP1	0	18.62	8	6	8	6	1024	114.6	9.22	5.28	6	0	655580	549874
Q9BS16	CENPK	Centromere protein K	0	18.606	20	3	12	3	269	31.6	4.89	13.12	3	0	382646	587860
P05198	EIF2S1	Eukaryotic translation initiation factor 2 subunit 1	0	18.581	13	3	4	3	315	36.1	5.08	10.3	3	0	2.69174e+06	76532.4
P61956	SUMO2	Small ubiquitin-related modifier 2	0	18.505	23	2	23	2	95	10.9	5.5	66.02	2	0	6.18189e+07	3.867e+06
P83731	RPL24	Large ribosomal subunit protein eL24	0	18.486	29	5	13	5	157	17.8	11.25	12.7	5	0	4.76586e+06	3.58993e+06
P57740	NUP107	Nuclear pore complex protein Nup107	0	18.421	8	5	8	5	925	106.3	5.43	7.93	5	0	411878	1.52747e+06
O96028	NSD2	Histone-lysine N-methyltransferase NSD2	0	18.42	6	5	6	5	1365	152.2	8.69	6.68	5	0	288293	202593
Q96FV9	THOC1	THO complex subunit 1	0	18.338	13	6	12	6	657	75.6	4.98	5.57	6	0	1.19591e+06	1.04216e+06
P35052	GPC1	Glypican-1	0	18.304	12	5	7	5	558	61.6	7.3	5.74	5	0	333076	748536
P35613	BSG	Basigin	0	18.302	19	4	18	4	385	42.2	5.66	29.51	4	0	1.06115e+06	1.12807e+06
Q96FJ2	DYNLL2	Dynein light chain 2, cytoplasmic	0	18.239	33	2	14	2	89	10.3	7.37	27.05	2	0	3164684	3.29649e+06
Q13610	PWP1	Periodic tryptophan protein 1 homolog	0	18.186	11	5	14	5	501	55.8	4.77	13.63	5	0	424994	1.95876e+06
Q12789	GTF3C1	General transcription factor 3C polypeptide 1	0	18.181	4	5	16	5	2109	238.7	7.3	14.67	5	0	910551	777811
Q14254	FLOT2	Flotillin-2	0	18.149	7	2	8	2	428	47	5.25	12.06	2	0	164823	359962
Q08170	SRSF4	Serine/arginine-rich splicing factor 4	0	18.095	9	5	36	2	494	56.6	11.52	72.37	5	0	1.51046e+06	2.5463e+06
Q03135	CAV1	Caveolin-1	0	18.079	35	5	17	5	178	20.5	6.02	28.4	5	0	1.93104e+06	4.07688e+06
Q13330	MTA1	Metastasis-associated protein MTA1	0	18.027	7	3	6	2	715	80.7	9.26	9	3	0	287905	538196
Q13620	CUL4B	Cullin-4B	0	18.001	8	6	7	5	913	103.9	7.37	4.61	6	0	171958	2.78184e+06
P61981	YWHAG	14-3-3 protein gamma	0	17.946	26	5	11	3	247	28.3	4.89	17.22	5	0	589804	52427.8
O75525	KHDRBS3	KH domain-containing, RNA-binding, signal transduction-associated protein 3	0	17.935	12	4	13	3	346	38.8	7.61	28	4	0	601550	1.54679e+06
Q01650	SLC7A5	Large neutral amino acids transporter small subunit 1	0	17.907	6	3	8	3	507	55	7.72	17.45	3	0	2.72157e+06	4121951
P26196	DDX6	Probable ATP-dependent RNA helicase DDX6	0	17.795	16	4	12	4	483	54.4	8.66	10.77	4	0	1.37214e+06	329109
P05026	ATP1B1	Sodium/potassium-transporting ATPase subunit beta-1	0	17.759	17	4	6	4	303	35	8.53	9.14	4	0	982748	1.59946e+06
O15355	PPM1G	Protein phosphatase 1G	0	17.747	13	3	3	3	546	59.2	4.36	3.13	3	0	254044
P62306	SNRPF	Small nuclear ribonucleoprotein F	0	17.743	41	2	19	2	86	9.7	4.67	43.33	2	0	1.82531e+06	2.94412e+06
Q29RF7	PDS5A	Sister chromatid cohesion protein PDS5 homolog A	0	17.649	6	5	8	5	1337	150.7	7.91	3.85	5	0	1.54717e+06	891543
Q9Y6V7	DDX49	Probable ATP-dependent RNA helicase DDX49	0	17.646	17	4	9	4	483	54.2	9.06	7.9	4	0	583113	636299
O15504	NUP42	Nucleoporin NUP42	0	17.618	14	4	10	4	423	44.8	9.19	13.11	4	0	781075	1.29715e+06
P78332	RBM6	RNA-binding protein 6	0	17.595	8	7	9	7	1123	128.6	6.32	3.81	7	0	1.19234e+06	145939
P61254	RPL26	Large ribosomal subunit protein uL24	0	17.561	24	7	22	7	145	17.2	10.55	39.03	7	0	1.1988e+07	11492552
Q9H3R5	CENPH	Centromere protein H	0	17.56	12	2	3	2	247	28.5	5.29	6.43	2	0	193893	710936
Q9H8H2	DDX31	Probable ATP-dependent RNA helicase DDX31	0	17.513	6	3	9	3	851	94	9.99	5.47	3	0	239864	375279
Q2KHR3	QSER1	Glutamine and serine-rich protein 1	0	17.472	5	4	8	4	1735	189.9	7.08	4.38	4	0	76046.7
O43166	SIPA1L1	Signal-induced proliferation-associated 1-like protein 1	0	17.31	5	5	6	5	1804	199.9	8.19	6.8	5	0	136350	134620
P84098	RPL19	Large ribosomal subunit protein eL19	0	17.296	18	3	15	3	196	23.5	11.47	27.54	3	0	4.46813e+06	9.11793e+06
Q9UH17	APOBEC3B	DNA dC->dU-editing enzyme APOBEC-3B	0	17.277	8	3	8	3	382	45.9	6.06	8.73	3	0	83267.1	425831
Q8N7H5	PAF1	RNA polymerase II-associated factor 1 homolog	0	17.194	11	4	6	4	531	59.9	4.63	10.39	4	0	979875	227592
P53999	SUB1	Activated RNA polymerase II transcriptional coactivator p15	0	16.926	20	3	10	3	127	14.4	9.6	26.62	3	0	6.93564e+06	154992
P27348	YWHAQ	14-3-3 protein theta	0	16.923	17	4	11	2	245	27.7	4.78	20.03	4	0	362458	89994.6
Q8IYB8	SUPV3L1	ATP-dependent RNA helicase SUPV3L1, mitochondrial	0	16.805	8	4	5	4	786	87.9	7.99	6.95	4	0		402703
P63172	DYNLT1	Dynein light chain Tctex-type 1	0	16.721	19	1	4	1	113	12.4	5.08	11.93	1	0	62720	93838
Q15554	TERF2	Telomeric repeat-binding factor 2	0	16.638	10	3	5	3	542	59.6	9.35	11.61	3	0	743563	432034
Q07021	C1QBP	Complement component 1 Q subcomponent-binding protein, mitochondrial	0	16.604	21	3	9	3	282	31.3	4.84	3.35	3	0	682053	584584
Q9ULU4	ZMYND8	MYND-type zinc finger-containing chromatin reader ZMYND8	0	16.602	8	6	7	6	1186	131.6	7.2	2.46	6	0	254956	352829
O43684	BUB3	Mitotic checkpoint protein BUB3	0	16.58	10	3	4	3	328	37.1	6.84	5.15	3	0	261271	381037
O95926	SYF2	Pre-mRNA-splicing factor SYF2	0	16.524	16	2	3	2	243	28.7	8.4	14.95	2	0	833110	1.41172e+06
Q8IWA0	WDR75	WD repeat-containing protein 75	0	16.506	4	2	9	2	830	94.4	5.96	27.96	2	0	126647	181975
Q12830	BPTF	Nucleosome-remodeling factor subunit BPTF	0	16.44	2	4	5	4	3046	338.1	6.54	5.1	4	0	751831	981867
O95391	SLU7	Pre-mRNA-splicing factor SLU7	0	16.414	11	4	9	4	586	68.3	7.14	9.82	4	0	921673	716192
Q9UGU0	TCF20	Transcription factor 20	0	16.348	5	6	9	6	1960	211.6	9.04	5.85	6	0	882447	947575
P67775	PPP2CA	Serine/threonine-protein phosphatase 2A catalytic subunit alpha isoform	0	16.253	15	3	9	3	309	35.6	5.54	15.51	3	0	570411	505129
Q96P16	RPRD1A	Regulation of nuclear pre-mRNA domain-containing protein 1A	0	16.243	17	4	9	3	312	35.7	7.55	7.1	4	0	394108	221743
P15880	RPS2	Small ribosomal subunit protein uS5	0	16.197	22	5	13	5	293	31.3	10.24	14.66	5	0	2.53766e+06	3.19918e+06
Q6PD62	CTR9	RNA polymerase-associated protein CTR9 homolog	0	16.162	6	3	3	3	1173	133.4	6.77	3.43	3	0	85658.1
P62269	RPS18	Small ribosomal subunit protein uS13	0	16.152	22	4	15	4	152	17.7	10.99	23.64	4	0	2.12077e+06	2.22595e+06
Q6ZRS2	SRCAP	Helicase SRCAP	0	16.099	2	3	6	3	3230	343.3	5.96	8.41	3	0	666246	660065
P49411	TUFM	Elongation factor Tu, mitochondrial	0	16.088	11	3	7	3	455	49.8	7.61	12.82	3	0	74995	287502
Q9Y6M1	IGF2BP2	Insulin-like growth factor 2 mRNA-binding protein 2	0	16.028	11	5	8	5	599	66.1	8.46	4.5	5	0	1.99014e+06	2.50595e+06
Q92797	SYMPK	Symplekin	0	16.018	8	5	12	5	1274	141.1	6.13	3.51	5	0	1.14899e+06	854780
O15392	BIRC5	Baculoviral IAP repeat-containing protein 5	0	16.007	38	3	13	3	142	16.4	5.9	11.94	3	0	1.35045e+06	1.1953e+06
Q15084	PDIA6	Protein disulfide-isomerase A6	0	16.003	18	4	5	4	440	48.1	5.08	5.6	4	0	152794	398517
O43172	PRPF4	U4/U6 small nuclear ribonucleoprotein Prp4	0	15.952	8	3	7	3	522	58.4	7.42	7.48	3	0	786307	926980
Q15022	SUZ12	Polycomb protein SUZ12	0	15.928	7	4	8	4	739	83	8.81	10.65	4	0	1.12514e+06	326691
Q9H0U4	RAB1B	Ras-related protein Rab-1B	0	15.894	21	3	7	1	201	22.2	5.73	12.19	3	2	392755	852840
Q9UJY1	HSPB8	Heat shock protein beta-8	0	15.892	17	2	3	2	196	21.6	5.12	4.48	2	0	700731
O95425	SVIL	Supervillin	0	15.796	5	6	14	6	2214	247.6	6.98	0	6	0	90076.8	222179
P40429	RPL13A	Large ribosomal subunit protein uL13	0	15.738	14	4	12	4	203	23.6	10.93	20.13	4	0	1.41621e+06	2.04907e+06
Q86WX3	RPS19BP1	Active regulator of SIRT1	0	15.671	26	3	8	3	136	15.4	10.74	17.4	3	0	1.09199e+06	1.63223e+06
P26038	MSN	Moesin	0	15.639	14	6	11	4	577	67.8	6.4	9.96	6	0	467066	628681
P62910	RPL32	Large ribosomal subunit protein eL32	0	15.563	27	3	5	3	135	15.9	11.33	9.69	3	0	371251	1.71531e+06
P50914	RPL14	Large ribosomal subunit protein eL14	0	15.44	17	4	15	4	215	23.4	10.93	30.24	4	0	6.19771e+06	1.20245e+07
Q96EE3	SEH1L	Nucleoporin SEH1	0	15.249	13	4	7	4	360	39.6	8.09	7.12	4	0	119038	811240
P61964	WDR5	WD repeat-containing protein 5	0	15.248	10	3	8	3	334	36.6	8.27	14.45	3	0	1.2623e+06	765830
P26232	CTNNA2	Catenin alpha-2	0	15.224	5	3	7	1	953	105.2	5.71	7.99	3	0	102879	87597.9
O75569	PRKRA	Interferon-inducible double-stranded RNA-dependent protein kinase activator A	0	15.22	12	3	6	3	313	34.4	8.41	8.24	3	0	247861	457375
A0A8I5KQE6	RPSA2	Small ribosomal subunit protein uS2B	0	15.199	10	2	3	2	295	32.9	4.87	7.05	2	0	386988	544078
Q9UKF6	CPSF3	Cleavage and polyadenylation specificity factor subunit 3	0	15.165	12	5	6	5	684	77.4	5.6	5.62	5	0	558327	564416
Q99623	PHB2	Prohibitin-2	0	15.098	22	5	7	5	299	33.3	9.83	5.19	5	0	296337	2.01414e+06
P62937	PPIA	Peptidyl-prolyl cis-trans isomerase A	0	14.948	16	3	16	3	165	18	7.81	23.23	3	0	2.56185e+06	1.06607e+06
P13489	RNH1	Ribonuclease inhibitor	0	14.9	10	4	6	4	461	49.9	4.82	4.5	4	0	1.00211e+06	167383
Q9BQ75	CMSS1	Protein CMSS1	0	14.894	16	4	16	4	279	31.9	9.19	21.64	4	0	4.38437e+06	3.08348e+06
Q9H5I1	SUV39H2	Histone-lysine N-methyltransferase SUV39H2	0	14.859	16	6	15	6	410	46.7	8.19	3.52	6	0	944988	2.91602e+06
P40938	RFC3	Replication factor C subunit 3	0	14.855	13	3	8	3	356	40.5	8.34	3.84	3	0	208279	136511
Q9BV38	WDR18	WD repeat-containing protein 18	0	14.795	9	4	9	4	432	47.4	6.7	14.41	4	0	1.91708e+06	2.26228e+06
Q9C005	DPY30	Protein dpy-30 homolog	0	14.776	49	2	3	2	99	11.2	4.88	7.22	2	0	151465	68865.6
Q5VTR2	RNF20	E3 ubiquitin-protein ligase BRE1A	0	14.707	4	2	3	2	975	113.6	5.94	6.08	2	0	396438	212322
Q9P013	CWC15	Spliceosome-associated protein CWC15 homolog	0	14.707	27	5	15	5	229	26.6	5.71	21.17	5	0	1.9483e+06	1.99348e+06
Q01085	TIAL1	Nucleolysin TIAR	0	14.668	11	4	8	3	375	41.6	7.74	6.73	4	1	1.13213e+06	533064
P61160	ACTR2	Actin-related protein 2	0	14.665	10	3	8	3	394	44.7	6.74	15.2	3	0	4.02823e+06	2.9756e+06
P30405	PPIF	Peptidyl-prolyl cis-trans isomerase F, mitochondrial	0	14.662	24	2	9	2	207	22	9.38	21.18	2	0	165966	439156
Q01831	XPC	DNA repair protein complementing XP-C cells	0	14.626	6	3	9	3	940	105.9	8.9	16.35	3	0	108993	60785.7
Q16527	CSRP2	Cysteine and glycine-rich protein 2	0	14.623	24	4	16	4	193	20.9	8.62	19.3	4	0	1.44246e+06	1.53227e+06
Q15773	MLF2	Myeloid leukemia factor 2	0	14.615	22	3	8	3	248	28.1	6.9	4.72	3	0	736786	369362
Q8TEX9	IPO4	Importin-4	0	14.588	6	3	4	3	1081	118.6	4.96	5.37	3	0	24593.3
Q6VMQ6	ATF7IP	Activating transcription factor 7-interacting protein 1	0	14.504	7	5	6	5	1270	136.3	4.7	3.62	5	0	537181
Q7RTV0	PHF5A	PHD finger-like domain-containing protein 5A	0	14.469	26	3	10	3	110	12.4	8.41	19.6	3	0	4.44117e+06	8.62416e+06
Q16186	ADRM1	Proteasomal ubiquitin receptor ADRM1	0	14.417	8	2	3	2	407	42.1	5.07	8.47	2	0	1.23942e+06
O75390	CS	Citrate synthase, mitochondrial	0	14.407	7	3	7	3	466	51.7	8.32	11.12	3	0	113786	330277
Q9NXF1	TEX10	Testis-expressed protein 10	0	14.389	6	5	9	5	929	105.6	9.36	3.5	5	0	943796	279204
Q9UMY1	NOL7	Nucleolar protein 7	0	14.374	16	4	13	4	257	29.4	9.67	20.08	4	0	2.68656e+06	4.33675e+06
Q9Y333	LSM2	U6 snRNA-associated Sm-like protein LSm2	0	14.289	20	1	5	1	95	10.8	6.52	11.2	1	0	184056	776203
Q6IPU0	CENPP	Centromere protein P	0	14.259	14	3	7	3	288	33.1	6.27	12.62	3	0	253029	941245
O75717	WDHD1	WD repeat and HMG-box DNA-binding protein 1	0	14.256	7	5	9	5	1129	125.9	5.62	5.41	5	0	631464
Q96H22	CENPN	Centromere protein N	0	14.242	13	2	8	2	339	39.5	9.13	7.92	2	0	156902	354773
Q01844	EWSR1	RNA-binding protein EWS	0	14.131	6	3	6	3	656	68.4	9.33	9.64	3	0	2.55085e+06	359586
Q9H7E9	C8orf33	UPF0488 protein C8orf33	0	14.059	14	1	2	1	229	25	9.95	7.44	1	0
P06753	TPM3	Tropomyosin alpha-3 chain	0	14.027	14	4	22	1	285	32.9	4.72	37.85	4	0	890199	3.22876e+06
P17026	ZNF22	Zinc finger protein 22	0	14.016	14	3	8	3	224	25.9	10.04	5.49	3	0	1.68876e+06	5.68504e+06
P42677	RPS27	Small ribosomal subunit protein eS27	0	13.961	38	3	8	1	84	9.5	9.45	18.05	3	2	2.31797e+06	1.94448e+06
Q14566	MCM6	DNA replication licensing factor MCM6	0	13.95	5	3	7	3	821	92.8	5.41	7.15	3	0	578824	167887
Q9BTT0	ANP32E	Acidic leucine-rich nuclear phosphoprotein 32 family member E	0	13.947	26	5	14	5	268	30.7	3.85	18.43	5	0	2.70771e+06
Q9ULV3	CIZ1	Cip1-interacting zinc finger protein	0	13.884	5	4	8	4	898	100	6.11	5.84	4	0	667317	610368
P43487	RANBP1	Ran-specific GTPase-activating protein	0	13.867	31	4	5	4	201	23.3	5.29	7.74	4	0	830266	40163.6
Q15020	SART3	Squamous cell carcinoma antigen recognized by T-cells 3	0	13.849	3	2	3	2	963	109.9	5.57	5.43	2	0	451937
Q92674	CENPI	Centromere protein I	0	13.841	6	4	5	4	756	86.7	8.76	1.81	4	0	159183	534137
O60684	KPNA6	Importin subunit alpha-7	0	13.816	24	6	10	4	536	60	4.98	1.6	6	1	96688.6	293250
Q9Y232	CDYL	Chromodomain Y-like protein	0	13.8	6	3	4	3	598	66.4	9.45	6.3	3	0	674452	740952
P62304	SNRPE	Small nuclear ribonucleoprotein E	0	13.791	25	2	22	2	92	10.8	9.44	38.73	2	0	7.49473e+06	1.05626e+07
O43242	PSMD3	26S proteasome non-ATPase regulatory subunit 3	0	13.779	8	3	4	3	534	60.9	8.44	3.99	3	0	308858
Q9UBU8	MORF4L1	Mortality factor 4-like protein 1	0	13.744	14	3	5	3	362	41.4	9.28	6.95	3	0	221511	141162
Q13243	SRSF5	Serine/arginine-rich splicing factor 5	0	13.7	12	3	13	2	272	31.2	11.59	28.75	3	0	1.27985e+06	1269985
P30153	PPP2R1A	Serine/threonine-protein phosphatase 2A 65 kDa regulatory subunit A alpha isoform	0	13.592	9	4	6	4	589	65.3	5.11	0	4	0	414391	157770
Q92576	PHF3	PHD finger protein 3	0	13.573	4	4	5	4	2039	229.3	6.96	5.14	4	0	476730	396570
P54886	ALDH18A1	Delta-1-pyrroline-5-carboxylate synthase	0	13.555	13	5	6	5	795	87.2	7.12	0	5	0		203162
P31483	TIA1	Cytotoxic granule associated RNA binding protein TIA1	0	13.527	8	2	4	1	386	42.9	7.74	5.82	2	0	91564.3	71053.1
Q9H8H0	NOL11	Nucleolar protein 11	0	13.471	8	5	9	5	719	81.1	6.07	8.1	5	0	598777	2.07364e+06
Q14847	LASP1	LIM and SH3 domain protein 1	0	13.464	19	4	9	4	261	29.7	7.05	10.9	4	0	957274	37183.6
O75431	MTX2	Metaxin-2	0	13.455	20	3	10	3	263	29.7	6.29	4.39	3	0	118285	536698
Q15906	VPS72	Vacuolar protein sorting-associated protein 72 homolog	0	13.455	10	3	7	3	364	40.6	6.48	14.43	3	0	786086	519424
P33991	MCM4	DNA replication licensing factor MCM4	0	13.446	6	5	6	5	863	96.5	6.74	3.97	5	0	1.01355e+06	452296
Q6P1J9	CDC73	Parafibromin	0	13.38	15	7	9	7	531	60.5	9.61	3.68	7	0	390086	146909
O95777	LSM8	U6 snRNA-associated Sm-like protein LSm8	0	13.368	44	4	10	4	96	10.4	4.48	5.71	4	0	1.54797e+06	3.58063e+06
P28066	PSMA5	Proteasome subunit alpha type-5	0	13.329	13	2	5	2	241	26.4	4.79	11.22	2	0	887665	104282
Q13769	THOC5	THO complex subunit 5 homolog	0	13.314	8	4	9	4	683	78.5	6.87	3.2	4	0	631431	987704
P62857	RPS28	Small ribosomal subunit protein eS28	0	13.211	30	2	13	2	69	7.8	10.7	27.71	2	0	5.23587e+06	5.49021e+06
Q03164	KMT2A	Histone-lysine N-methyltransferase 2A	0	13.197	1	4	4	4	3969	431.5	9.09	1.9	4	0	626420	335581
P62491	RAB11A	Ras-related protein Rab-11A	0	13.183	45	6	9	6	216	24.4	6.57	6.15	6	0	445956	1.02974e+06
O14647	CHD2	Chromodomain-helicase-DNA-binding protein 2	0	13.16	7	7	8	7	1828	211.2	8.1	4.6	7	0	281114	440709
P80297	MT1X	Metallothionein-1X	0	13.14	52	2	8	1	61	6.1	7.96	9.85	2	0
Q9H6W3	RIOX1	Ribosomal oxygenase 1	0	13.136	7	3	6	3	641	71	6.46	9.28	3	0	437435	567150
Q8WWY3	PRPF31	U4/U6 small nuclear ribonucleoprotein Prp31	0	13.112	10	3	6	3	499	55.4	5.78	6.62	3	0	477603	481068
Q9Y6D9	MAD1L1	Mitotic spindle assembly checkpoint protein MAD1	0	13.084	8	4	5	4	718	83	5.92	3.9	4	0	499063	369012
Q9UPN3	MACF1	Microtubule-actin cross-linking factor 1, isoforms 1/2/3/4/5	0	12.959	1	4	6	3	7388	837.8	5.39	2.25	4	0	95529.6	106782
Q01518	CAP1	Adenylyl cyclase-associated protein 1	0	12.93	9	3	3	3	475	51.9	8.06	4.26	3	0	719980
Q93009	USP7	Ubiquitin carboxyl-terminal hydrolase 7	0	12.889	3	1	2	1	1102	128.2	5.55	5.64	1	0	216181
Q7Z589	EMSY	BRCA2-interacting transcriptional repressor EMSY	0	12.882	4	4	7	4	1322	141.4	9.33	6.04	4	0	392853
Q5SY16	NOL9	Polynucleotide 5'-hydroxyl-kinase NOL9	0	12.86	7	3	7	3	702	79.3	9.13	8.46	3	0	804898	323188
P49458	SRP9	Signal recognition particle 9 kDa protein	0	12.836	27	2	5	2	86	10.1	7.97	13.1	2	0	594815
Q8N488	RYBP	RING1 and YY1-binding protein	0	12.835	19	2	4	2	228	24.8	9.63	2.38	2	0	427584	197857
O15347	HMGB3	High mobility group protein B3	0	12.82	13	2	8	2	200	23	8.37	13.42	2	0	2.00443e+06	987504
Q08J23	NSUN2	RNA cytosine C(5)-methyltransferase NSUN2	0	12.788	7	3	4	3	767	86.4	6.77	0	3	0	265199
Q09472	EP300	Histone acetyltransferase p300	0	12.737	4	4	5	2	2414	264	8.5	4.5	4	0	192810
Q13868	EXOSC2	Exosome complex component RRP4	0	12.716	14	3	6	3	293	32.8	7.5	6.5	3	0	399711	1.02152e+06
O15014	ZNF609	Zinc finger protein 609	0	12.698	5	5	5	5	1411	151.1	8.03	2.2	5	0	489912	45781.8
Q10587	TEF	Thyrotroph embryonic factor	0	12.695	9	2	5	2	303	33.2	6.05	8.29	2	0	484992	470779
P61218	POLR2F	DNA-directed RNA polymerases I, II, and III subunit RPABC2	0	12.69	27	2	4	2	127	14.5	4.22	8.39	2	0	1.12489e+06	1.47564e+06
P23497	SP100	Nuclear autoantigen Sp-100	0	12.671	4	4	10	3	879	100.4	8.22	10.96	4	0	1.0392e+06	107411
Q71UM5	RPS27L	Ribosomal protein eS27-like	0	12.654	38	3	7	1	84	9.5	9.45	13.66	3	0	647705	408442
Q14781	CBX2	Chromobox protein homolog 2	0	12.596	12	4	5	4	532	56	10.01	7.68	4	0	1.2791e+06	258755
P62249	RPS16	Small ribosomal subunit protein uS9	0	12.591	19	3	13	3	146	16.4	10.21	26.14	3	0	2.20651e+06	3.32055e+06
Q5T3I0	GPATCH4	G patch domain-containing protein 4	0	12.584	12	5	6	5	446	50.4	9.63	3.2	5	0	863975	801021
Q9Y3B2	EXOSC1	Exosome complex component CSL4	0	12.5	19	3	6	3	195	21.4	8.24	11.8	3	0	422773	281482
Q9H147	DNTTIP1	Deoxynucleotidyltransferase terminal-interacting protein 1	0	12.46	19	4	4	4	329	37	8.97	2.36	4	0	262312	135939
P30041	PRDX6	Peroxiredoxin-6	0	12.291	15	3	3	3	224	25	6.38	5.69	3	0	772435
O95758	PTBP3	Polypyrimidine tract-binding protein 3	0	12.258	8	5	23	1	552	59.7	9.04	40.57	5	0
Q9P1Y6	PHRF1	PHD and RING finger domain-containing protein 1	0	12.182	2	3	4	2	1649	178.6	8.95	9.44	3	0	216872
P53814	SMTN	Smoothelin	0	12.171	9	5	5	5	917	99	9.07	0	5	0	821174	59530.2
Q6P0N0	MIS18BP1	Mis18-binding protein 1	0	12.109	5	4	7	4	1132	129	9.25	3.57	4	0	1.08921e+06	724478
Q8NBJ5	COLGALT1	Procollagen galactosyltransferase 1	0	11.998	6	4	5	4	622	71.6	7.31	4.62	4	0	87114.6	1.02912e+06
P39019	RPS19	Small ribosomal subunit protein eS19	0	11.992	21	3	4	3	145	16.1	10.32	6.2	3	0	1.6301e+06	1.56315e+06
P51911	CNN1	Calponin-1	0	11.97	12	3	3	3	297	33.2	9.07	4.58	3	0	678550	166509
Q9NXE8	CWC25	Pre-mRNA-splicing factor CWC25 homolog	0	11.913	8	3	3	3	425	49.6	10.18	0	3	0	100175
Q92878	RAD50	DNA repair protein RAD50	0	11.852	2	3	4	3	1312	153.8	6.89	1.73	3	0	295072	222442
Q86XP3	DDX42	ATP-dependent RNA helicase DDX42	0	11.842	6	4	7	4	938	102.9	7.02	10.41	4	0	516571	586146
Q9NYP9	MIS18A	Protein Mis18-alpha	0	11.829	14	2	8	2	233	25.8	5.2	12.07	2	0	192062	399098
P62820	RAB1A	Ras-related protein Rab-1A	0	11.826	21	3	7	1	205	22.7	6.21	9.22	3	0
Q14146	URB2	Unhealthy ribosome biogenesis protein 2 homolog	0	11.737	4	3	4	3	1524	170.4	7.31	2.07	3	0	103944	530450
Q9P0U3	SENP1	Sentrin-specific protease 1	0	11.693	10	4	4	4	644	73.4	8.47	3.5	4	0	458968	419152
Q96SB3	PPP1R9B	Neurabin-2	0	11.637	4	3	4	3	817	89.3	4.97	4.1	3	0	472013	977092
Q6IQ32	ADNP2	Activity-dependent neuroprotector homeobox protein 2	0	11.621	3	3	4	3	1131	122.8	9.16	2.81	3	0	667689	1.56945e+06
Q9Y580	RBM7	RNA-binding protein 7	0	11.6	21	5	12	5	266	30.5	9.57	5.2	5	0	112876	2.00675e+06
Q15007	WTAP	Pre-mRNA-splicing regulator WTAP	0	11.598	7	2	2	2	396	44.2	5.19	2.89	2	0	630682	194651
P52294	KPNA1	Importin subunit alpha-5	0	11.573	9	4	7	2	538	60.2	5.01	8.76	4	0	284937
Q9Y263	PLAA	Phospholipase A-2-activating protein	0	11.544	8	4	7	4	795	87.1	6.37	2.81	4	0	487281	626064
Q96PZ2	FAM111A	Serine protease FAM111A	0	11.525	8	3	4	3	611	70.2	8.53	4.36	3	0	151436	456080
P63000	RAC1	Ras-related C3 botulinum toxin substrate 1	0	11.524	23	4	7	4	192	21.4	8.5	3.86	4	0	1.55489e+06	1.84106e+06
P62312	LSM6	U6 snRNA-associated Sm-like protein LSm6	0	11.52	46	2	4	2	80	9.1	9.58	6.77	2	0	369623	963184
P49207	RPL34	Large ribosomal subunit protein eL34	0	11.488	28	4	15	4	117	13.3	11.47	22.18	4	0	8.68044e+06	1.49513e+07
Q8WUZ0	BCL7C	B-cell CLL/lymphoma 7 protein family member C	0	11.443	29	2	2	2	217	23.5	5.2	2.99	2	0	253040
Q9HCK8	CHD8	Chromodomain-helicase-DNA-binding protein 8	0	11.426	4	4	5	4	2581	290.3	6.47	1.75	4	0	110552	76113.2
Q96QE3	ATAD5	ATPase family AAA domain-containing protein 5	0	11.359	2	3	4	3	1844	207.4	9.19	3.66	3	0	242400	63760.8
Q15291	RBBP5	Retinoblastoma-binding protein 5	0	11.318	12	3	9	3	538	59.1	5.1	9.88	3	0	701400	209425
Q13901	C1D	Nuclear nucleic acid-binding protein C1D	0	11.235	23	1	2	1	141	16	9.03	8.06	1	0	145487	123122
Q92917	GPKOW	G-patch domain and KOW motifs-containing protein	0	11.228	8	3	3	3	476	52.2	6.15	2.59	3	0	205980	167700
P42766	RPL35	Large ribosomal subunit protein uL29	0	11.217	20	3	20	3	123	14.5	11.05	39.42	3	0	4.89754e+06	5.33728e+06
P37802	TAGLN2	Transgelin-2	0	11.192	23	4	6	4	199	22.4	8.25	1.74	4	0	151360	86519
Q8NEY8	PPHLN1	Periphilin-1	0	11.185	9	5	6	5	458	52.7	9.11	4.23	5	0	1.7549e+06	766271
P35250	RFC2	Replication factor C subunit 2	0	11.139	10	3	5	3	354	39.1	6.44	9.63	3	0	626204	545964
P62877	RBX1	E3 ubiquitin-protein ligase RBX1	0	11.104	18	1	3	1	108	12.3	6.96	8.66	1	0	292958	631983
Q96DT7	ZBTB10	Zinc finger and BTB domain-containing protein 10	0	11.093	8	3	4	3	871	94.8	5.16	3.28	3	0	186297
Q9NRF9	POLE3	DNA polymerase epsilon subunit 3	0	11.088	31	3	6	3	147	16.8	4.74	1.72	3	0	386440	80753.2
Q9UKJ3	GPATCH8	G patch domain-containing protein 8	0	11.05	5	5	7	5	1502	164.1	8.66	1.9	5	0	107677
Q9NV56	MRGBP	MRG/MORF4L-binding protein	0	11.039	14	2	6	2	204	22.4	5.83	12.08	2	0	599878	292655
Q9NYB0	TERF2IP	Telomeric repeat-binding factor 2-interacting protein 1	0	10.964	10	2	7	2	399	44.2	4.73	3.15	2	0	530272	75871.3
P23588	EIF4B	Eukaryotic translation initiation factor 4B	0	10.963	7	2	3	2	611	69.1	5.73	7.19	2	0	176504	318008
Q9UPN9	TRIM33	E3 ubiquitin-protein ligase TRIM33	0	10.94	6	3	4	3	1127	122.5	6.67	1.8	3	0	106873
Q04917	YWHAH	14-3-3 protein eta	0	10.932	13	3	9	1	246	28.2	4.84	15.14	3	0
Q96JP5	ZFP91	E3 ubiquitin-protein ligase ZFP91	0	10.927	8	2	7	2	570	63.4	7.36	4.81	2	0	635428	213919
Q9HAF1	MEAF6	Chromatin modification-related protein MEAF6	0	10.894	25	3	3	3	191	21.6	9.32	2.76	3	0	75167.1
Q8N8U2	CDYL2	Chromodomain Y-like protein 2	0	10.881	6	3	4	3	506	56.5	8.79	1.92	3	0	120815	479258
Q92889	ERCC4	DNA repair endonuclease XPF	0	10.875	4	2	6	2	916	104.4	6.93	7.07	2	0	364013	64219.2
Q15056	EIF4H	Eukaryotic translation initiation factor 4H	0	10.853	17	2	3	2	248	27.4	7.23	9.17	2	0	541120	444674
Q9UM54	MYO6	Unconventional myosin-VI	0	10.852	2	2	6	2	1294	149.6	8.53	3.8	2	0	154405	390195
Q9UKL0	RCOR1	REST corepressor 1	0	10.799	7	2	3	2	485	53.3	7.03	2.99	2	0	472377	265675
Q8IY67	RAVER1	Ribonucleoprotein PTB-binding 1	0	10.798	12	4	6	4	606	63.8	8.48	8.91	4	0	998152	421220
P62308	SNRPG	Small nuclear ribonucleoprotein G	0	10.772	33	3	16	3	76	8.5	8.88	25.63	3	0	931219	4.9276e+06
Q15758	SLC1A5	Neutral amino acid transporter B(0)	0	10.726	6	2	9	2	541	56.6	5.48	11.28	2	0	1.10972e+06	1.38341e+06
O60884	DNAJA2	DnaJ homolog subfamily A member 2	0	10.713	9	3	7	3	412	45.7	6.48	0	3	0	668366	169101
Q9P2I0	CPSF2	Cleavage and polyadenylation specificity factor subunit 2	0	10.71	4	3	5	3	782	88.4	5.11	2.68	3	0	394770	484620
P46776	RPL27A	Large ribosomal subunit protein uL15	0	10.685	15	2	9	2	148	16.6	11	25.93	2	0	4.04053e+06	6.40816e+06
Q8IWZ8	SUGP1	SURP and G-patch domain-containing protein 1	0	10.612	5	2	2	2	645	72.4	7.61	3.88	2	0	166361	584062
Q96L91	EP400	E1A-binding protein p400	0	10.61	1	2	4	2	3159	343.3	9.19	7.97	2	0	593847	368271
P17676	CEBPB	CCAAT/enhancer-binding protein beta	0	10.575	8	2	3	2	345	36.1	8.31	6.45	2	0	61224.9	185054
P10321	HLA-C	HLA class I histocompatibility antigen, C alpha chain	0	10.531	7	1	2	1	366	40.6	6.04	3.17	1	0
P46778	RPL21	Large ribosomal subunit protein eL21	0	10.485	18	2	14	2	160	18.6	10.49	9.17	2	0	663880	470366
O00629	KPNA4	Importin subunit alpha-3	0	10.484	9	2	6	2	521	57.9	4.96	6.61	2	0	271478	180111
Q8TF68	ZNF384	Zinc finger protein 384	0	10.43	10	2	9	2	577	63.2	8.95	2.47	2	0	200512	258249
Q8WUB8	PHF10	PHD finger protein 10	0	10.391	8	3	7	3	498	56	6.62	1.92	3	0	650411	540335
Q9NP66	HMG20A	High mobility group protein 20A	0	10.349	15	3	11	3	347	40.1	6.49	14.32	3	0	355000	203863
P35222	CTNNB1	Catenin beta-1	0	10.349	8	4	6	4	781	85.4	5.86	4.06	4	0	633308	990030
P35998	PSMC2	26S proteasome regulatory subunit 7	0	10.344	10	3	3	3	433	48.6	5.95	2.13	3	0	282301
Q15652	JMJD1C	Probable JmjC domain-containing histone demethylation protein 2C	0	10.304	2	3	4	3	2540	284.3	7.87	0	3	0	1.95281e+06	3.67502e+06
O60287	URB1	Nucleolar pre-ribosomal-associated protein 1	0	10.296	3	3	5	3	2271	254.2	6.47	0	3	0		128424
Q9Y4Z0	LSM4	U6 snRNA-associated Sm-like protein LSm4	0	10.285	18	3	12	3	139	15.3	9.99	10.59	3	0	1.0362e+06	1.60108e+06
Q9H0E3	SAP130	Histone deacetylase complex subunit SAP130	0	10.228	4	2	2	2	1048	110.3	9.83	3.88	2	0	388138	207121
Q99832	CCT7	T-complex protein 1 subunit eta	0	10.224	11	4	6	4	543	59.3	7.65	1.68	4	0	445847	682106
Q96GN5	CDCA7L	Cell division cycle-associated 7-like protein	0	10.216	4	1	1	1	454	52.2	5.74	3.53	1	0	87007	20273.2
P51608	MECP2	Methyl-CpG-binding protein 2	0	10.18	17	5	6	5	486	52.4	9.95	1.71	5	0	538800	753666
O60231	DHX16	Pre-mRNA-splicing factor ATP-dependent RNA helicase DHX16	0	10.18	4	3	5	2	1041	119.2	6.8	4.19	3	0
O14646	CHD1	Chromodomain-helicase-DNA-binding protein 1	0	10.17	3	4	4	4	1710	196.6	7.14	0	4	0	611697	660848
P07992	ERCC1	DNA excision repair protein ERCC-1	0	10.167	11	2	3	2	297	32.5	6.25	2.9	2	0	427607	161262
Q96HR8	NAF1	H/ACA ribonucleoprotein complex non-core subunit NAF1	0	10.159	3	1	2	1	494	53.7	4.87	3.66	1	0
Q53GG5	PDLIM3	PDZ and LIM domain protein 3	0	10.154	9	2	4	2	364	39.2	6.89	4.74	2	0	300149	33702.6
Q16666	IFI16	Gamma-interferon-inducible protein 16	0	10.146	8	4	6	4	785	88.2	9.28	2.32	4	0	685393	1621.48
P05204	HMGN2	Non-histone chromosomal protein HMG-17	0	10.143	39	3	7	3	90	9.4	9.99	14.57	3	0	2.83e+06
Q5SRE5	NUP188	Nucleoporin NUP188	0	10.116	2	3	9	3	1749	195.9	6.73	13.65	3	0	407615	209393
Q96BK5	PINX1	PIN2/TERF1-interacting telomerase inhibitor 1	0	10.096	16	4	4	4	328	37	9.6	4.27	4	0	520817	949250
Q9ULL5	PRR12	Proline-rich protein 12	0	10.089	3	3	3	3	2036	210.9	7.87	1.93	3	0
Q96NC0	ZMAT2	Zinc finger matrin-type protein 2	0	10.066	16	2	9	2	199	23.6	9.01	4.99	2	0		627851
Q9UK45	LSM7	U6 snRNA-associated Sm-like protein LSm7	0	9.995	25	2	8	2	103	11.6	5.27	9.37	2	0	117413	1.23294e+06
P62244	RPS15A	Small ribosomal subunit protein uS8	0	9.972	20	3	7	3	130	14.8	10.13	10.75	3	0	3.17015e+06	2.40718e+06
P11279	LAMP1	Lysosome-associated membrane glycoprotein 1	0	9.962	6	2	6	2	417	44.9	8.75	4.28	2	0	952058	1.13912e+06
Q14739	LBR	Delta(14)-sterol reductase LBR	0	9.941	4	2	5	2	615	70.7	9.36	4.98	2	0	121438	172643
Q9H9Y2	RPF1	Ribosome production factor 1	0	9.912	15	2	7	2	349	40.1	10.01	4.38	2	0	227902	233137
Q6IE81	JADE1	Protein Jade-1	0	9.89	3	2	3	2	842	95.5	7.91	4.06	2	0		398290
P41134	ID1	DNA-binding protein inhibitor ID-1	0	9.883	28	2	2	2	155	16.1	6.99	0	2	0	173475
P61604	HSPE1	10 kDa heat shock protein, mitochondrial	0	9.867	33	3	5	3	102	10.9	8.92	6.09	3	0	457373	1.04446e+06
P29323	EPHB2	Ephrin type-B receptor 2	0	9.838	3	2	3	2	1055	117.4	6.55	2.19	2	0		220443
Q15003	NCAPH	Condensin complex subunit 2	0	9.823	6	2	2	2	741	82.5	5.06	3.45	2	0		199529
Q9Y6I4	USP3	Ubiquitin carboxyl-terminal hydrolase 3	0	9.799	5	2	2	2	520	58.9	8.18	4.09	2	0	113282
O95400	CD2BP2	CD2 antigen cytoplasmic tail-binding protein 2	0	9.786	13	3	4	3	341	37.6	4.61	5.44	3	0	679439
Q969Q0	RPL36AL	Ribosomal protein eL42-like	0	9.773	24	3	13	3	106	12.5	10.65	12.94	3	0	1.9953e+06	6.58671e+06
Q9NPG3	UBN1	Ubinuclein-1	0	9.704	3	4	5	4	1134	121.4	9.33	1.99	4	0	110496
Q14247	CTTN	Src substrate cortactin	0	9.694	11	4	5	4	550	61.5	5.4	2.38	4	0	299000	348453
Q8NFH4	NUP37	Nucleoporin Nup37	0	9.656	16	4	7	4	326	36.7	5.92	4.11	4	0	230111	878466
P62266	RPS23	Small ribosomal subunit protein uS12	0	9.576	15	2	5	2	143	15.8	10.49	10.59	2	0	672199	486780
Q14331	FRG1	Protein FRG1	0	9.564	4	3	4	3	883	97.8	7.88	0	3	0	193683	135616
Q9Y2K7	KDM2A	Lysine-specific demethylase 2A	0	9.555	3	3	4	3	1162	132.7	7.58	4.74	3	0	714376	161374
Q92610	ZNF592	Zinc finger protein 592	0	9.534	8	4	4	4	1267	137.4	7.84	0	4	0	374605	141471
P29590	PML	Protein PML	0	9.516	4	3	4	3	882	97.5	6.21	4.08	3	0	575817
O95639	CPSF4	Cleavage and polyadenylation specificity factor subunit 4	0	9.495	16	3	6	3	269	30.2	8.31	12.26	3	0	1.03052e+06	376016
P59998	ARPC4	Actin-related protein 2/3 complex subunit 4	0	9.491	19	3	9	3	168	19.7	8.43	10.04	3	0	958215	1.82894e+06
O95104	SCAF4	SR-related and CTD-associated factor 4	0	9.483	5	3	4	2	1147	125.8	9.55	2.38	3	0
P23396	RPS3	Small ribosomal subunit protein uS3	0	9.453	16	3	7	3	243	26.7	9.66	12.74	3	0	1.68569e+06	1.32513e+06
Q15004	PCLAF	PCNA-associated factor	0	9.446	34	3	6	3	111	12	9.83	1.64	3	0	349644	476268
Q9Y3A2	UTP11	Probable U3 small nucleolar RNA-associated protein 11	0	9.428	21	5	7	5	253	30.4	10.15	0	5	0	1.09577e+06	2.52883e+06
Q9Y3U8	RPL36	Large ribosomal subunit protein eL36	0	9.416	30	3	10	3	105	12.2	11.59	7.74	3	0	2.68607e+06	3.02693e+06
Q9BWJ5	SF3B5	Splicing factor 3B subunit 5	0	9.393	40	3	15	3	86	10.1	6.35	12.25	3	0	2.12381e+06	4156998
Q9Y657	SPIN1	Spindlin-1	0	9.364	8	2	4	2	262	29.6	6.96	6.25	2	0	388687	276394
P61313	RPL15	Large ribosomal subunit protein eL15	0	9.356	10	2	8	2	204	24.1	11.62	12.63	2	0	1.29299e+06	2.5326e+06
P50991	CCT4	T-complex protein 1 subunit delta	0	9.354	11	3	5	3	539	57.9	7.83	0	3	0	65881.6	208829
Q6NYC8	PPP1R18	Phostensin	0	9.347	7	2	2	2	613	67.9	5.4	0	2	0	83087.6	201370
Q7Z2W4	ZC3HAV1	Zinc finger CCCH-type antiviral protein 1	0	9.339	6	3	4	3	902	101.4	8.4	2.31	3	0	400314	504815
Q8IUH3	RBM45	RNA-binding protein 45	0	9.289	5	2	3	2	476	53.5	7.17	3.45	2	0	223102	334317
P40937	RFC5	Replication factor C subunit 5	0	9.203	9	2	3	2	340	38.5	7.2	0	2	0	329761	264660
Q9H5V9	STEEP1	STING ER exit protein	0	9.172	11	2	2	2	222	25.6	8.73	3.44	2	0	225043	527919
Q9NY12	GAR1	H/ACA ribonucleoprotein complex subunit 1	0	9.102	12	2	12	2	217	22.3	10.92	28.06	2	0	553867	543952
Q8TAA3	PSMA8	Proteasome subunit alpha-type 8	0	9.098	14	2	4	2	256	28.5	8.98	2.24	2	0
Q6ZUT1	NKAPD1	Uncharacterized protein NKAPD1	0	9.017	7	2	3	2	292	34.1	9.73	5.49	2	0	164524	255186
O14519	CDK2AP1	Cyclin-dependent kinase 2-associated protein 1	0	8.985	18	2	2	2	115	12.4	9.38	3.76	2	0	2.17029e+06	4.66115e+06
Q9NRL2	BAZ1A	Bromodomain adjacent to zinc finger domain protein 1A	0	8.97	4	4	7	4	1556	178.6	6.6	3.8	4	0	2.55867e+06	4.51721e+06
Q96HS1	PGAM5	Serine/threonine-protein phosphatase PGAM5, mitochondrial	0	8.959	11	3	6	3	289	32	8.68	4.56	3	0	655375	1.47132e+06
Q9UNQ2	DIMT1	Probable dimethyladenosine transferase	0	8.928	6	2	8	2	313	35.2	9.99	13.81	2	0	333025	570843
Q9UHA3	RSL24D1	Probable ribosome biogenesis protein RLP24	0	8.926	17	2	7	2	163	19.6	9.98	11.61	2	0	1.27208e+06	1.12134e+06
P47755	CAPZA2	F-actin-capping protein subunit alpha-2	0	8.925	10	2	11	1	286	32.9	5.85	12.13	2	0	87358.3
Q9UIF8	BAZ2B	Bromodomain adjacent to zinc finger domain protein 2B	0	8.882	1	1	1	1	2168	240.3	6.54	3.52	1	0	75271.3	112698
P86790	CCZ1B	Vacuolar fusion protein CCZ1 homolog B	0	8.874	4	1	1	1	482	55.8	6.48	3.42	1	0	266702	117010
Q13283	G3BP1	Ras GTPase-activating protein-binding protein 1	0	8.868	6	2	2	2	466	52.1	5.52	2.47	2	0	80996.5	606221
Q15326	ZMYND11	Zinc finger MYND domain-containing protein 11	0	8.841	7	3	5	3	602	70.9	8.53	2.14	3	0	265510	172050
Q13352	ITGB3BP	Centromere protein R	0	8.813	20	2	3	2	177	20.2	9.07	4.82	2	0	398388	496926
P35232	PHB1	Prohibitin 1	0	8.775	15	3	8	3	272	29.8	5.76	4.19	3	0	323611	886969
Q9H0C8	ILKAP	Integrin-linked kinase-associated serine/threonine phosphatase 2C	0	8.773	18	3	3	3	392	42.9	7.09	0	3	0	49007.5	13248.9
P52298	NCBP2	Nuclear cap-binding protein subunit 2	0	8.765	12	2	9	2	156	18	8.21	21.06	2	0	1.6943e+06	2.13355e+06
Q9NUQ6	SPATS2L	SPATS2-like protein	0	8.706	4	2	2	2	558	61.7	9.64	2.36	2	0	171540	145813
P33992	MCM5	DNA replication licensing factor MCM5	0	8.696	8	3	4	3	734	82.2	8.37	4.24	3	0	199297	77560.3
P54198	HIRA	Protein HIRA	0	8.686	4	2	4	2	1017	111.8	8.07	6.51	2	0	238395	234517
Q8N5L8	RPP25L	Ribonuclease P protein subunit p25-like protein	0	8.669	39	4	5	4	163	17.6	10.3	0	4	0	673005	539644
P35244	RPA3	Replication protein A 14 kDa subunit	0	8.634	24	2	7	2	121	13.6	5.08	2.23	2	0	522034	25855.9
Q6P6C2	ALKBH5	RNA demethylase ALKBH5	0	8.616	14	3	4	3	394	44.2	9.09	1.83	3	0	50347.8	193115
Q9H3U1	UNC45A	Protein unc-45 homolog A	0	8.605	5	4	5	4	944	103	6.07	2.45	4	0	188196
Q8NFH3	NUP43	Nucleoporin Nup43	0	8.594	4	1	3	1	380	42.1	5.63	10.12	1	0	189202	497001
Q99615	DNAJC7	DnaJ homolog subfamily C member 7	0	8.589	7	2	2	2	494	56.4	6.96	4.11	2	0	327841	112990
Q9NVX2	NLE1	Notchless protein homolog 1	0	8.553	5	2	5	2	485	53.3	7.34	5.69	2	0	44253.1	548457
P09496	CLTA	Clathrin light chain A	0	8.553	10	3	5	3	248	27.1	4.51	7.85	3	0	617715	1.32808e+06
P18827	SDC1	Syndecan-1	0	8.552	5	1	2	1	310	32.4	4.63	5.46	1	0		313154
Q9BTC0	DIDO1	Death-inducer obliterator 1	0	8.547	3	3	5	3	2240	243.7	7.88	1.92	3	0
Q9UN81	L1RE1	LINE-1 retrotransposable element ORF1 protein	0	8.419	9	2	3	2	338	40	9.51	5.47	2	0	85723.5
P53350	PLK1	Serine/threonine-protein kinase PLK1	0	8.384	3	1	3	1	603	68.2	8.91	5.4	1	0	288072	382991
Q6IBW4	NCAPH2	Condensin-2 complex subunit H2	0	8.265	4	1	2	1	605	68.2	4.74	7.77	1	0	242379	99671.5
O75362	ZNF217	Zinc finger protein 217	0	8.231	4	2	3	2	1048	115.2	8.48	1.81	2	0
P54727	RAD23B	UV excision repair protein RAD23 homolog B	0	8.218	11	2	3	2	409	43.1	4.84	5.95	2	0	109059	96398.9
P04899	GNAI2	Guanine nucleotide-binding protein G(i) subunit alpha-2	0	8.205	8	2	4	1	355	40.4	5.54	0	2	0		91271.8
Q9UKN8	GTF3C4	General transcription factor 3C polypeptide 4	0	8.181	10	4	5	4	822	91.9	6.65	1.89	4	0	130794
Q8N1G2	CMTR1	Cap-specific mRNA (nucleoside-2'-O-)-methyltransferase 1	0	8.131	3	2	3	2	835	95.3	7.05	2.16	2	0	197091	271182
P30040	ERP29	Endoplasmic reticulum resident protein 29	0	8.12	23	4	4	4	261	29	7.31	2.16	4	0	524311	362142
Q8N9M1	C19orf47	Uncharacterized protein C19orf47	0	8.052	5	2	2	2	422	44.7	10.11	2.33	2	0	246745	370755
Q9NVU7	SDAD1	Protein SDA1 homolog	0	8.035	4	3	4	3	687	79.8	9.25	3.38	3	0	184072	260157
P16220	CREB1	Cyclic AMP-responsive element-binding protein 1	0	8.012	13	2	2	2	327	35.1	5.27	0	2	0	191379	485664
Q86V48	LUZP1	Leucine zipper protein 1	0	7.961	3	2	2	2	1076	120.2	8.5	1.92	2	0
P81605	DCD	Dermcidin	0	7.958	20	2	2	2	110	11.3	6.54	1.77	2	0	148151	892616
Q92547	TOPBP1	DNA topoisomerase 2-binding protein 1	0	7.944	3	2	3	2	1522	170.6	6.96	2.28	2	0
P35612	ADD2	Beta-adducin	0	7.871	3	2	6	1	726	80.8	5.92	4.1	2	0		125993
P50895	BCAM	Basal cell adhesion molecule	0	7.867	4	2	3	2	628	67.4	5.81	1.73	2	0	48031.2	141746
P62851	RPS25	Small ribosomal subunit protein eS25	0	7.862	24	3	9	3	125	13.7	10.11	11.72	3	0	2338877	2.37961e+06
O75530	EED	Polycomb protein EED	0	7.857	7	3	7	3	441	50.2	7.03	1.61	3	0	530711	176485
Q92793	CREBBP	CREB-binding protein	0	7.844	3	5	7	3	2442	265.2	8.53	2.53	5	1	260060
P30414	NKTR	NK-tumor recognition protein	0	7.822	3	2	3	2	1462	165.6	9.99	2.07	2	0		62978.8
O75955	FLOT1	Flotillin-1	0	7.813	3	1	2	1	427	47.3	7.49	5.66	1	0	241417	441052
Q9NPD3	EXOSC4	Exosome complex component RRP41	0	7.801	10	2	4	2	245	26.4	6.52	7.82	2	0	1.28491e+06	1.26337e+06
Q9BTY7	HGH1	Protein HGH1 homolog	0	7.757	5	1	1	1	390	42.1	4.81	2.94	1	0	101264
Q9Y2V2	CARHSP1	Calcium-regulated heat-stable protein 1	0	7.753	24	2	3	2	147	15.9	8.21	2.75	2	0	418460
P18077	RPL35A	Large ribosomal subunit protein eL33	0	7.743	21	3	9	3	110	12.5	11.06	9.72	3	0	2.20396e+06	6.11851e+06
Q9BRX5	GINS3	DNA replication complex GINS protein PSF3	0	7.664	11	2	4	2	216	24.5	5.34	2.49	2	0	102951	75978.7
Q9BX40	LSM14B	Protein LSM14 homolog B	0	7.639	10	2	2	2	385	42	9.69	2.49	2	0	428564	174591
P21926	CD9	CD9 antigen	0	7.618	11	1	6	1	228	25.4	7.15	8.21	1	0	139056	161204
P35226	BMI1	Polycomb complex protein BMI-1	0	7.613	10	3	5	3	326	36.9	8.63	0	3	0	608212	479771
O00231	PSMD11	26S proteasome non-ATPase regulatory subunit 11	0	7.609	9	3	3	3	422	47.4	6.48	2.38	3	0	197007	28266.3
P17980	PSMC3	26S proteasome regulatory subunit 6A	0	7.599	8	2	2	2	439	49.2	5.24	0	2	0	404750	61300.9
P09234	SNRPC	U1 small nuclear ribonucleoprotein C	0	7.571	8	1	5	1	159	17.4	9.67	13.92	1	0	721990	923472
P67870	CSNK2B	Casein kinase II subunit beta	0	7.564	16	2	4	2	215	24.9	5.55	3.55	2	0
O75818	RPP40	Ribonuclease P protein subunit p40	0	7.559	6	1	2	1	363	41.8	6.67	2.53	1	0
Q6IAA8	LAMTOR1	Ragulator complex protein LAMTOR1	0	7.557	8	1	1	1	161	17.7	5.15	2.28	1	0	107465	175165
P40939	HADHA	Trifunctional enzyme subunit alpha, mitochondrial	0	7.501	5	2	3	2	763	82.9	9.04	1.75	2	0
Q8IWI9	MGA	MAX gene-associated protein	0	7.466	2	4	7	4	3065	336	6.9	1.98	4	0	267583	123645
P01111	NRAS	GTPase NRas	0	7.399	13	2	2	2	189	21.2	5.17	1.86	2	0	117283	121953
P55145	MANF	Mesencephalic astrocyte-derived neurotrophic factor	0	7.392	15	2	5	2	182	20.7	8.69	2.41	2	0	227990	404400
Q9UJV9	DDX41	Probable ATP-dependent RNA helicase DDX41	0	7.356	5	3	3	3	622	69.8	6.84	3.44	3	0
Q8NDX6	ZNF740	Zinc finger protein 740	0	7.34	12	1	2	1	193	21.8	9.19	2.44	1	0	203213
Q8N884	CGAS	Cyclic GMP-AMP synthase	0	7.337	5	1	2	1	522	58.8	9.48	3.1	1	0	299666	300160
Q8IYL3	C1orf174	UPF0688 protein C1orf174	0	7.326	6	1	2	1	243	26	6.9	2.22	1	0	178091	316489
Q8IV63	VRK3	Inactive serine/threonine-protein kinase VRK3	0	7.32	6	2	2	2	474	52.8	9.04	0	2	0		157540
Q9NX63	CHCHD3	MICOS complex subunit MIC19	0	7.319	5	1	1	1	227	26.1	8.28	2.48	1	0	1.95204e+06	419825
Q96EP5	DAZAP1	DAZ-associated protein 1	0	7.316	4	1	3	1	407	43.4	8.56	6.75	1	0	989714	612011
P55201	BRPF1	Peregrin	0	7.301	2	2	2	1	1214	137.4	7.93	1.76	2	0
Q9BW19	KIFC1	Kinesin-like protein KIFC1	0	7.265	8	3	4	3	673	73.7	8.98	0	3	0	218822	98927.1
Q9BUQ8	DDX23	Probable ATP-dependent RNA helicase DDX23	0	7.264	4	3	3	3	820	95.5	9.55	1.62	3	0	176616	110962
P35241	RDX	Radixin	0	7.263	4	3	6	1	583	68.5	6.37	7.71	3	0	113986	229885
Q9UL15	BAG5	BAG family molecular chaperone regulator 5	0	7.209	3	1	1	1	447	51.2	6.05	2.39	1	0	132218	37878
Q14192	FHL2	Four and a half LIM domains protein 2	0	7.19	6	1	2	1	279	32.2	7.55	4.46	1	0	241362
Q86WB0	ZC3HC1	Zinc finger C3HC-type protein 1	0	7.163	7	2	2	2	502	55.2	5.62	2.49	2	0
Q9GZS1	POLR1E	DNA-directed RNA polymerase I subunit RPA49	0	7.162	5	2	4	2	419	47.2	8.94	4.47	2	0	553641	798420
Q6UX04	CWC27	Spliceosome-associated protein CWC27 homolog	0	7.162	7	2	3	2	472	53.8	5.8	2.03	2	0	151270
Q96PU8	QKI	KH domain-containing RNA-binding protein QKI	0	7.101	9	2	5	2	341	37.6	8.56	2.03	2	0	273172
Q02543	RPL18A	Large ribosomal subunit protein eL20	0	7.014	7	1	5	1	176	20.7	10.71	11.36	1	0	1.07042e+06	1.59208e+06
P21127	CDK11B	Cyclin-dependent kinase 11B	0	7.011	2	2	3	2	795	92.6	5.54	2.05	2	0	404617
P39687	ANP32A	Acidic leucine-rich nuclear phosphoprotein 32 family member A	0	7.001	12	1	1	1	249	28.6	4.09	2.56	1	0
Q9Y388	RBMX2	RNA-binding motif protein, X-linked 2	0	6.98	7	2	4	2	322	37.3	9.83	1.79	2	0	375715	149278
Q03468	ERCC6	DNA excision repair protein ERCC-6	0	6.958	3	2	2	2	1493	168.3	8.09	2.23	2	0	77252.9
Q9UDY2	TJP2	Tight junction protein ZO-2	0	6.914	5	3	3	3	1190	133.9	7.4	1.61	3	0	112668	206792
Q9HCI7	MSL2	E3 ubiquitin-protein ligase MSL2	0	6.842	4	2	2	2	577	62.5	7.8	2.07	2	0
P08572	COL4A2	Collagen alpha-2(IV) chain	0	6.829	2	2	2	2	1712	167.4	8.66	1.67	2	0	115388	277686
Q9UPN6	SCAF8	SR-related and CTD-associated factor 8	0	6.829	2	2	2	1	1271	140.4	8.29	0	2	0	123215
Q15853	USF2	Upstream stimulatory factor 2	0	6.804	5	2	3	2	346	36.9	5.1	0	2	0		70314.8
Q15436	SEC23A	Protein transport protein Sec23A	0	6.769	4	2	2	2	765	86.1	7.08	1.92	2	0
Q9BQ52	ELAC2	Zinc phosphodiesterase ELAC protein 2	0	6.756	4	1	1	1	826	92.2	7.9	2.59	1	0
Q8IVM0	CCDC50	Coiled-coil domain-containing protein 50	0	6.702	6	2	2	2	306	35.8	6.65	1.74	2	0
Q96L73	NSD1	Histone-lysine N-methyltransferase, H3 lysine-36 specific	0	6.697	2	3	3	3	2696	296.5	8.03	0	3	0	90406.9	48742.3
Q15054	POLD3	DNA polymerase delta subunit 3	0	6.671	6	2	3	2	466	51.4	9.35	2.36	2	0	503732
Q9BWU0	SLC4A1AP	Kanadaptin	0	6.669	5	2	2	2	796	88.8	5.19	0	2	0	103537	36325.9
Q6RI45	BRWD3	Bromodomain and WD repeat-containing protein 3	0	6.651	1	1	3	1	1802	203.5	7.84	3.6	1	0	32668.8	53581.8
P49116	NR2C2	Nuclear receptor subfamily 2 group C member 2	0	6.606	4	2	4	2	596	65.4	6.28	3.77	2	0	279263	112107
P62195	PSMC5	26S proteasome regulatory subunit 8	0	6.591	7	2	2	2	406	45.6	7.55	0	2	0	86853.6
Q9ULD4	BRPF3	Bromodomain and PHD finger-containing protein 3	0	6.584	2	2	3	1	1205	135.7	6.58	1.76	2	0
Q9UBB9	TFIP11	Tuftelin-interacting protein 11	0	6.571	6	4	4	4	837	96.8	5.67	0	4	0	362008	121910
Q9UBG0	MRC2	C-type mannose receptor 2	0	6.561	2	2	4	2	1479	166.6	5.83	0	2	0	160545	513125
P15408	FOSL2	Fos-related antigen 2	0	6.559	4	1	4	1	326	35.2	7.49	7.54	1	0	475076	1.32058e+06
Q9UKA9	PTBP2	Polypyrimidine tract-binding protein 2	0	6.559	8	3	21	1	531	57.5	8.66	32.17	3	0	53017.6	59659.1
P52815	MRPL12	Large ribosomal subunit protein bL12m	0	6.509	23	2	2	2	198	21.3	8.87	2.17	2	0	55882
P15927	RPA2	Replication protein A 32 kDa subunit	0	6.504	19	2	4	2	270	29.2	6.15	2.16	2	0	184703
Q8WVC0	LEO1	RNA polymerase-associated protein LEO1	0	6.5	2	1	2	1	666	75.4	4.51	1.76	1	0	248282	41726.5
Q9UQR1	ZNF148	Zinc finger protein 148	0	6.5	5	2	2	2	794	88.9	6.48	0	2	0	195171	148999
Q7Z333	SETX	Probable helicase senataxin	0	6.492	1	2	2	2	2677	302.7	7.17	2.59	2	0	122720	74112.9
P32119	PRDX2	Peroxiredoxin-2	0	6.464	18	3	6	3	198	21.9	5.97	1.68	3	0	239610	572896
P63279	UBE2I	SUMO-conjugating enzyme UBC9	0	6.453	25	3	7	3	158	18	8.66	2.02	3	0	224354	491266
Q9NRX4	PHPT1	14 kDa phosphohistidine phosphatase	0	6.422	17	1	2	1	125	13.8	6.07	0	1	0
Q7Z7K6	CENPV	Centromere protein V	0	6.411	5	1	3	1	275	29.9	9.73	4.98	1	0	232179	253464
O95602	POLR1A	DNA-directed RNA polymerase I subunit RPA1	0	6.402	3	3	4	3	1720	194.7	7.03	0	3	0
Q96RE7	NACC1	Nucleus accumbens-associated protein 1	0	6.393	2	1	2	1	527	57.2	5.74	2.09	1	0	348712
P25786	PSMA1	Proteasome subunit alpha type-1	0	6.383	5	1	1	1	263	29.5	6.61	2.6	1	0	336856
P61026	RAB10	Ras-related protein Rab-10	0	6.358	11	2	4	1	200	22.5	8.38	1.89	2	0	52596.8	71733.5
P56545	CTBP2	C-terminal-binding protein 2	0	6.316	7	2	2	2	445	48.9	6.95	1.68	2	0	208296	242951
Q9NRG0	CHRAC1	Chromatin accessibility complex protein 1	0	6.305	20	1	1	1	131	14.7	5.1	2.64	1	0	285252	146413
P41208	CETN2	Centrin-2	0	6.279	8	1	1	1	172	19.7	5	2.13	1	0	181795	113760
P20042	EIF2S2	Eukaryotic translation initiation factor 2 subunit 2	0	6.202	4	1	2	1	333	38.4	5.8	2.01	1	0	136530
P60468	SEC61B	Protein transport protein Sec61 subunit beta	0	6.182	17	1	4	1	96	10	11.56	4.96	1	0
Q8TAD8	SNIP1	Smad nuclear-interacting protein 1	0	6.151	5	2	2	2	396	45.8	9.99	3.39	2	0	292925	243410
Q99986	VRK1	Serine/threonine-protein kinase VRK1	0	6.123	4	1	2	1	396	45.4	8.91	4.61	1	0	225889	279382
P46781	RPS9	Small ribosomal subunit protein uS4	0	6.121	8	2	8	2	194	22.6	10.65	5.38	2	0	1.47306e+06	2.18016e+06
O60739	EIF1B	Eukaryotic translation initiation factor 1b	0	6.079	27	2	2	2	113	12.8	7.37	0	2	0
Q4G0J3	LARP7	La-related protein 7	0	6.055	2	1	3	1	582	66.9	9.55	3.85	1	0	123151	142781
P08754	GNAI3	Guanine nucleotide-binding protein G(i) subunit alpha-3	0	6.037	7	2	6	1	354	40.5	5.69	0	2	1	307973	504080
P20226	TBP	TATA-box-binding protein	0	6.03	7	2	5	2	339	37.7	9.79	6.96	2	0		309864
P33176	KIF5B	Kinesin-1 heavy chain	0	6.027	2	2	2	1	963	109.6	6.51	0	2	1	113696	86329.1
Q9HCE3	ZNF532	Zinc finger protein 532	0	6.017	3	2	3	2	1301	141.6	8.65	0	2	0	83898.2	79986.7
P10515	DLAT	Dihydrolipoyllysine-residue acetyltransferase component of pyruvate dehydrogenase complex, mitochondrial	0	6	3	1	1	1	647	69	7.84	2.32	1	0	177379	225094
Q9BRL6	SRSF8	Serine/arginine-rich splicing factor 8	0	5.976	9	2	7	1	282	32.3	11.72	2.4	2	0	126692
Q06265	EXOSC9	Exosome complex component RRP45	0	5.972	3	1	1	1	439	48.9	5.29	2.63	1	0	315380	907660
Q6KB66	KRT80	Keratin, type II cytoskeletal 80	0	5.965	7	3	25	2	452	50.5	5.67	0	3	0	557581	1.72376e+06
Q06587	RING1	E3 ubiquitin-protein ligase RING1	0	5.956	8	2	2	2	406	42.4	5.62	0	2	0
Q8NFD5	ARID1B	AT-rich interactive domain-containing protein 1B	0	5.923	1	2	2	2	2319	243.8	6.9	1.72	2	0		338796
O60732	MAGEC1	Melanoma-associated antigen C1	0	5.922	2	2	4	1	1142	123.6	4.3	0	2	0
Q9UPP1	PHF8	Histone lysine demethylase PHF8	0	5.915	3	3	4	3	1060	117.8	8.72	0	3	0	248254	182783
P02462	COL4A1	Collagen alpha-1(IV) chain	0	5.879	1	1	1	1	1669	160.5	8.28	2.26	1	0
Q92879	CELF1	CUGBP Elav-like family member 1	0	5.875	3	1	1	1	486	52	8.46	2.34	1	0	191723
Q8WUQ7	CACTIN	Splicing factor Cactin	0	5.859	2	2	4	2	758	88.6	9.14	4.07	2	0	266315	543792
P43358	MAGEA4	Melanoma-associated antigen 4	0	5.857	10	3	3	2	317	34.9	4.69	0	3	1	376511	56983.2
P53582	METAP1	Methionine aminopeptidase 1	0	5.854	13	3	10	3	386	43.2	7.17	0	3	0
Q96QR8	PURB	Transcriptional activator protein Pur-beta	0	5.84	18	2	4	2	312	33.2	5.43	2.08	2	0		263142
P06576	ATP5F1B	ATP synthase subunit beta, mitochondrial	0	5.831	4	1	1	1	529	56.5	5.4	2.08	1	0	30942.9	104028
Q9Y383	LUC7L2	Putative RNA-binding protein Luc7-like 2	0	5.815	6	2	2	1	392	46.5	10.01	2.15	2	1	511684	238772
Q9BPW8	NIPSNAP1	Protein NipSnap homolog 1	0	5.814	8	2	2	2	284	33.3	9.31	0	2	0	53356.9	109950
Q9NRZ9	HELLS	Lymphoid-specific helicase	0	5.798	2	2	3	2	838	97	7.93	1.79	2	0	124043	327426
Q9GZU8	PSME3IP1	PSME3-interacting protein	0	5.793	10	2	2	2	254	28.9	5.45	0	2	0	82774.9
P50750	CDK9	Cyclin-dependent kinase 9	0	5.785	5	2	3	1	372	42.8	8.79	0	2	0	1.45085e+06
Q52LJ0	FAM98B	Protein FAM98B	0	5.763	3	1	1	1	433	45.5	8.69	2.31	1	0	150689	120587
Q13112	CHAF1B	Chromatin assembly factor 1 subunit B	0	5.758	4	2	2	2	559	61.5	7.5	1.91	2	0	273673	323972
Q01105	SET	Protein SET	0	5.75	4	1	2	1	290	33.5	4.32	0	1	0	447509	131394
Q15369	ELOC	Elongin-C	0	5.739	13	1	2	1	112	12.5	4.78	2.09	1	0	176263
Q9Y625	GPC6	Glypican-6	0	5.723	5	2	3	2	555	62.7	5.41	0	2	0	53036.9	444296
P46783	RPS10	Small ribosomal subunit protein eS10	0	5.682	5	1	5	1	165	18.9	10.15	4.31	1	0	218658	220296
Q12926	ELAVL2	ELAV-like protein 2	0	5.643	7	2	6	1	359	39.5	9.13	12.79	2	0
Q9Y6X3	MAU2	MAU2 chromatid cohesion factor homolog	0	5.635	6	1	2	1	613	69	7.25	2.85	1	0
Q01658	DR1	Protein Dr1	0	5.633	7	1	3	1	176	19.4	4.75	2.31	1	0	244961	200325
Q8IVF2	AHNAK2	Protein AHNAK2	0	5.629	3	2	3	1	5795	616.2	5.36	1.89	2	0	334630	360620
Q6WCQ1	MPRIP	Myosin phosphatase Rho-interacting protein	0	5.615	4	3	4	3	1025	116.5	6.21	0	3	0
Q9NQ29	LUC7L	Putative RNA-binding protein Luc7-like 1	0	5.606	7	2	2	1	371	43.7	9.92	0	2	0
P02751	FN1	Fibronectin	0	5.595	1	2	5	2	2477	272.2	5.5	1.66	2	0	105655	160231
O14556	GAPDHS	Glyceraldehyde-3-phosphate dehydrogenase, testis-specific	0	5.58	4	2	11	1	408	44.5	8.19	16.55	2	0
Q8TBF4	ZCRB1	Zinc finger CCHC-type and RNA-binding motif-containing protein 1	0	5.573	9	1	2	1	217	24.6	8.53	2.64	1	0	37288.5	140859
P01889	HLA-B	HLA class I histocompatibility antigen, B alpha chain	0	5.565	4	1	1	1	362	40.4	5.85	1.61	1	0
Q9BX66	SORBS1	Sorbin and SH3 domain-containing protein 1	0	5.559	4	3	3	3	1292	142.4	6.84	0	3	0	126373	74376.2
P09132	SRP19	Signal recognition particle 19 kDa protein	0	5.55	10	1	1	1	144	16.1	9.85	1.79	1	0
Q02447	SP3	Transcription factor Sp3	0	5.536	2	1	3	1	781	81.9	5.26	4.39	1	0
Q6ZUT6	CCDC9B	Coiled-coil domain-containing protein 9B	0	5.531	6	2	2	2	534	57.3	9.13	1.79	2	0
Q9H8G2	CAAP1	Caspase activity and apoptosis inhibitor 1	0	5.524	12	2	2	2	361	38.3	4.72	0	2	0	104853	101207
Q96FZ2	HMCES	Abasic site processing protein HMCES	0	5.521	3	1	1	1	354	40.5	8.15	2.1	1	0
Q9P2N5	RBM27	RNA-binding protein 27	0	5.519	2	2	2	2	1060	118.6	9.19	1.8	2	0	227840	79117.8
Q9BXS6	NUSAP1	Nucleolar and spindle-associated protein 1	0	5.483	3	1	2	1	441	49.4	9.91	3.79	1	0	134040	182234
Q13308	PTK7	Inactive tyrosine-protein kinase 7	0	5.451	2	2	2	2	1070	118.3	7.09	1.92	2	0	134995	364874
Q9Y266	NUDC	Nuclear migration protein nudC	0	5.451	5	2	2	2	331	38.2	5.38	0	2	0	61453.2	436592
Q96HA1	POM121	Nuclear envelope pore membrane protein POM 121	0	5.406	2	2	3	2	1249	127.6	10.56	2.23	2	0
Q9UHF7	TRPS1	Zinc finger transcription factor Trps1	0	5.404	2	2	3	2	1281	141.4	7.58	0	2	0	125019
P07237	P4HB	Protein disulfide-isomerase	0	5.401	5	2	4	2	508	57.1	4.87	3.49	2	0	171086	201183
Q9BU64	CENPO	Centromere protein O	0	5.4	4	1	1	1	300	33.8	7.71	0	1	0	46155.9	193746
Q9H254	SPTBN4	Spectrin beta chain, non-erythrocytic 4	0	5.362	1	2	7	1	2564	288.8	6.01	9.66	2	0
P19532	TFE3	Transcription factor E3	0	5.356	8	3	6	3	575	61.5	5.58	1.86	3	0	851562	194574
Q96DH6	MSI2	RNA-binding protein Musashi homolog 2	0	5.345	9	2	2	2	328	35.2	8.48	0	2	0	96161.1	118188
Q5D862	FLG2	Filaggrin-2	0	5.335	1	1	1	1	2391	247.9	8.31	1.88	1	0
P60903	S100A10	Protein S100-A10	0	5.327	18	1	10	1	97	11.2	7.37	24.11	1	0	1.14255e+06	1.34447e+06
P19022	CDH2	Cadherin-2	0	5.325	2	1	1	1	906	99.7	4.81	2.43	1	0
O60869	EDF1	Endothelial differentiation-related factor 1	0	5.303	17	2	4	2	148	16.4	9.95	2.06	2	0	112161	210066
P29558	RBMS1	RNA-binding motif, single-stranded-interacting protein 1	0	5.302	7	2	3	2	406	44.5	8.79	0	2	0	93402.2	155095
O95619	YEATS4	YEATS domain-containing protein 4	0	5.292	12	1	1	1	227	26.5	8.41	0	1	0	97890.1	91396.4
P62847	RPS24	Small ribosomal subunit protein eS24	0	5.265	11	2	3	2	133	15.4	10.78	2.2	2	0	1.07211e+06	1.17172e+06
O15145	ARPC3	Actin-related protein 2/3 complex subunit 3	0	5.243	6	1	3	1	178	20.5	8.59	6.44	1	0	313671	360736
Q53H47	SETMAR	Histone-lysine N-methyltransferase SETMAR	0	5.241	6	2	2	2	684	78	7.14	2.05	2	0	248720	247828
O75190	DNAJB6	DnaJ homolog subfamily B member 6	0	5.24	4	1	1	1	326	36.1	9.16	2.14	1	0
Q9NVF7	FBXO28	F-box only protein 28	0	5.225	10	2	2	2	368	41.1	9.55	0	2	0
Q96FS4	SIPA1	Signal-induced proliferation-associated protein 1	0	5.219	3	2	2	2	1042	112.1	6.6	2.03	2	0	993910	688014
Q6SPF0	SAMD1	Sterile alpha motif domain-containing protein 1	0	5.189	4	2	2	2	538	56	7.58	2.16	2	0	210356
P23511	NFYA	Nuclear transcription factor Y subunit alpha	0	5.182	5	1	4	1	347	36.9	8.94	0	1	0	107463	112251
Q15185	PTGES3	Prostaglandin E synthase 3	0	5.15	13	2	3	2	160	18.7	4.54	0	2	0	177595
O75925	PIAS1	E3 SUMO-protein ligase PIAS1	0	5.135	2	1	1	1	651	71.8	7.3	2.41	1	0	332590	46012.1
Q8IWS0	PHF6	PHD finger protein 6	0	5.128	4	1	2	1	365	41.3	8.68	2.83	1	0	370130
P09884	POLA1	DNA polymerase alpha catalytic subunit	0	5.119	2	1	2	1	1462	165.8	5.85	3.27	1	0	140974	23988.6
Q9NVN8	GNL3L	Guanine nucleotide-binding protein-like 3-like protein	0	5.09	4	2	2	1	582	65.5	8.44	1.79	2	0
O00170	AIP	AH receptor-interacting protein	0	5.041	4	1	2	1	330	37.6	6.42	2.57	1	0	121565
Q9UQ80	PA2G4	Proliferation-associated protein 2G4	0	5.017	3	1	1	1	394	43.8	6.55	2.24	1	0	97741.5	266567
O00268	TAF4	Transcription initiation factor TFIID subunit 4	0	5.002	5	3	5	3	1085	110	9.94	0	3	0	140137	66127.1
Q92620	DHX38	Pre-mRNA-splicing factor ATP-dependent RNA helicase PRP16	0	4.997	1	1	3	1	1227	140.4	6.54	2.48	1	0	197964	220410
P98169	ZXDB	Zinc finger X-linked protein ZXDB	0	4.989	5	2	2	2	803	84.7	6.92	0	2	0	106679
P78371	CCT2	T-complex protein 1 subunit beta	0	4.986	2	1	2	1	535	57.5	6.46	1.99	1	0	216040	219367
Q5SNT2	TMEM201	Transmembrane protein 201	0	4.981	2	1	1	1	666	72.2	9.22	1.97	1	0	103278	88961.8
Q9Y4I1	MYO5A	Unconventional myosin-Va	0	4.98	1	1	1	1	1855	215.3	8.48	1.65	1	0
Q7Z3B3	KANSL1	KAT8 regulatory NSL complex subunit 1	0	4.976	6	3	3	3	1105	120.9	8.75	0	3	0	70677.4
P07737	PFN1	Profilin-1	0	4.96	9	1	1	1	140	15	8.27	1.82	1	0	256771
Q9NS91	RAD18	E3 ubiquitin-protein ligase RAD18	0	4.944	5	2	3	2	495	56.2	7.58	4.13	2	0	799290	350507
Q68E01	INTS3	Integrator complex subunit 3	0	4.941	3	2	3	2	1043	118	5.8	2.32	2	0
Q9Y3F4	STRAP	Serine-threonine kinase receptor-associated protein	0	4.932	16	3	3	3	350	38.4	5.12	0	3	0
Q9UJX2	CDC23	Cell division cycle protein 23 homolog	0	4.922	5	1	1	1	597	68.8	7.02	0	1	0
A6NFI3	ZNF316	Zinc finger protein 316	0	4.887	2	1	1	1	1004	108.4	5.31	0	1	0	130616	51962.4
Q9Y2L1	DIS3	Exosome complex exonuclease RRP44	0	4.886	4	2	2	2	958	108.9	7.14	0	2	0	313918	125083
Q8NC51	SERBP1	SERPINE1 mRNA-binding protein 1	0	4.878	10	3	7	3	408	44.9	8.65	1.62	3	0	846576	566530
P62861	FAU	Ubiquitin-like FUBI-ribosomal protein eS30 fusion protein	0	4.861	8	1	7	1	133	14.4	10.17	11.45	1	0	2.53741e+06	3.58481e+06
Q8NDT2	RBM15B	Putative RNA-binding protein 15B	0	4.843	3	2	5	1	890	97.1	9.85	1.65	2	0	76760.3	86631.1
Q5TKA1	LIN9	Protein lin-9 homolog	0	4.836	6	2	2	2	542	61.9	9.04	0	2	0	136401	40507.6
Q9BY67	CADM1	Cell adhesion molecule 1	0	4.832	3	1	2	1	442	48.5	5.07	4.32	1	0	83330	144295
P55036	PSMD4	26S proteasome non-ATPase regulatory subunit 4	0	4.797	3	1	3	1	377	40.7	4.79	1.76	1	0	293277
Q9HC52	CBX8	Chromobox protein homolog 8	0	4.786	7	2	3	2	389	43.4	9.91	2.13	2	0	282908	95804.5
Q96GM8	TOE1	Target of EGR1 protein 1	0.001	4.778	9	2	2	2	510	56.5	7.18	0	2	0
Q9H9Y6	POLR1B	DNA-directed RNA polymerase I subunit RPA2	0.001	4.766	2	2	2	1	1135	128.1	7.83	1.84	2	0	666252	837127
P49721	PSMB2	Proteasome subunit beta type-2	0.001	4.764	9	1	2	1	201	22.8	7.02	0	1	0	47395.4
O14974	PPP1R12A	Protein phosphatase 1 regulatory subunit 12A	0.001	4.763	3	2	2	2	1030	115.2	5.4	2.09	2	0	63167.6	69479.3
Q16891	IMMT	MICOS complex subunit MIC60	0.001	4.755	3	2	3	2	758	83.6	6.48	3.97	2	0	129836	131352
O75487	GPC4	Glypican-4	0.001	4.751	3	1	1	1	556	62.4	6.68	0	1	0
P49023	PXN	Paxillin	0.001	4.75	3	1	1	1	591	64.5	6.19	2.48	1	0	39658.4
Q8TCS8	PNPT1	Polyribonucleotide nucleotidyltransferase 1, mitochondrial	0.001	4.737	4	2	2	2	783	85.9	7.77	0	2	0		215087
Q9P0L0	VAPA	Vesicle-associated membrane protein-associated protein A	0.001	4.734	5	1	2	1	249	27.9	8.62	0	1	0	134023	430980
P54132	BLM	RecQ-like DNA helicase BLM	0.001	4.728	2	2	3	2	1417	158.9	7.49	0	2	0	256933	41039.7
Q5VUA4	ZNF318	Zinc finger protein 318	0.001	4.725	2	3	5	3	2279	251	7.2	0	3	0	160572	27271.9
Q96QC0	PPP1R10	Serine/threonine-protein phosphatase 1 regulatory subunit 10	0.001	4.718	6	2	4	2	940	99	9.17	0	2	0	129578	107839
Q9NW08	POLR3B	DNA-directed RNA polymerase III subunit RPC2	0.001	4.717	2	1	1	1	1133	127.7	8.5	2.13	1	0
Q9UBL3	ASH2L	Set1/Ash2 histone methyltransferase complex subunit ASH2	0.001	4.687	6	2	2	2	628	68.7	5.69	0	2	0	193147	54175
Q08209	PPP3CA	Protein phosphatase 3 catalytic subunit alpha	0.001	4.658	3	1	1	1	521	58.7	5.86	1.7	1	0	269143
Q969V6	MRTFA	Myocardin-related transcription factor A	0.001	4.627	3	2	2	2	931	98.9	5.86	0	2	0	228452
Q9GZN1	ACTR6	Actin-related protein 6	0.001	4.615	4	1	2	1	396	45.8	5.03	1.82	1	0	397282	266277
Q9UBI6	GNG12	Guanine nucleotide-binding protein G(I)/G(S)/G(O) subunit gamma-12	0.001	4.613	15	1	3	1	72	8	8.97	2.49	1	0	514695	577558
P0DMV0	CT45A7	Cancer/testis antigen family 45 member A7	0.001	4.612	2	1	2	1	504	57.6	7.84	1.97	1	0	254130	168811
Q96C00	ZBTB9	Zinc finger and BTB domain-containing protein 9	0.001	4.608	3	1	1	1	473	50.6	6.76	1.88	1	0	369052	186311
Q00341	HDLBP	Vigilin	0.001	4.604	2	2	3	2	1268	141.4	6.87	1.84	2	0	83207.4	217604
Q9NZB2	FAM120A	Constitutive coactivator of PPAR-gamma-like protein 1	0.001	4.584	2	2	2	2	1118	121.8	8.88	0	2	0	38215.8	98004
A0A096LP55	UQCRHL	Cytochrome b-c1 complex subunit 6-like, mitochondrial	0.001	4.576	36	2	2	2	91	10.7	4.44	0	2	0		84239.9
Q9NRG9	AAAS	Aladin	0.001	4.576	5	2	7	2	546	59.5	7.5	0	2	0
Q9Y4E5	ZNF451	E3 SUMO-protein ligase ZNF451	0.001	4.575	5	2	2	2	1061	121.4	6.77	0	2	0
O60282	KIF5C	Kinesin heavy chain isoform 5C	0.001	4.557	3	2	2	1	957	109.4	6.19	0	2	0
Q9ULD9	ZNF608	Zinc finger protein 608	0.001	4.554	1	1	1	1	1512	162.1	8.79	1.89	1	0	207353	123745
Q86Y97	KMT5C	Histone-lysine N-methyltransferase KMT5C	0.001	4.536	2	1	1	1	462	52.1	9.83	0	1	0	33753.6	20483.8
P46779	RPL28	Large ribosomal subunit protein eL28	0.001	4.502	14	2	2	2	137	15.7	12.02	0	2	0	89501
O75150	RNF40	E3 ubiquitin-protein ligase BRE1B	0.001	4.497	2	2	2	2	1001	113.6	6.29	0	2	0	81408	91429
Q02809	PLOD1	Procollagen-lysine,2-oxoglutarate 5-dioxygenase 1	0.001	4.49	2	1	1	1	727	83.5	6.95	1.62	1	0
Q9BR76	CORO1B	Coronin-1B	0.001	4.486	2	1	2	1	489	54.2	5.88	4.11	1	0	187878	164044
Q8IX18	DHX40	Probable ATP-dependent RNA helicase DHX40	0.001	4.479	2	1	2	1	779	88.5	8.65	2.12	1	0	111559	27807.2
Q02040	AKAP17A	A-kinase anchor protein 17A	0.001	4.472	2	1	1	1	695	80.7	9.73	1.62	1	0	120394	222769
O15144	ARPC2	Actin-related protein 2/3 complex subunit 2	0.001	4.47	6	2	2	2	300	34.3	7.36	0	2	0
Q96FK6	WDR89	WD repeat-containing protein 89	0.001	4.469	7	2	2	2	387	43.2	6.13	0	2	0	94274.1	249610
Q6UVK1	CSPG4	Chondroitin sulfate proteoglycan 4	0.001	4.459	1	2	2	2	2322	250.4	5.47	0	2	0	62737.7	152011
Q9NZ63	C9orf78	Splicing factor C9orf78	0.001	4.436	7	2	2	2	289	33.7	6.74	0	2	0
Q04726	TLE3	Transducin-like enhancer protein 3	0.001	4.41	4	2	2	2	772	83.4	7.2	1.99	2	0	317420
O15143	ARPC1B	Actin-related protein 2/3 complex subunit 1B	0.001	4.4	3	1	1	1	372	40.9	8.35	2.27	1	0	320854	615886
P25686	DNAJB2	DnaJ homolog subfamily B member 2	0.001	4.395	8	1	1	1	324	35.6	5.95	0	1	0	76087.9
O60318	MCM3AP	Germinal-center associated nuclear protein	0.001	4.39	2	2	2	2	1980	218.3	6.39	0	2	0
P28340	POLD1	DNA polymerase delta catalytic subunit	0.001	4.363	3	2	5	2	1107	123.6	7.03	1.64	2	0	162057
P23193	TCEA1	Transcription elongation factor A protein 1	0.001	4.357	4	1	1	1	301	33.9	8.38	0	1	0
Q6IQ49	SDE2	Splicing regulator SDE2	0.001	4.343	7	2	2	2	451	49.7	6.05	2.27	2	0
Q15008	PSMD6	26S proteasome non-ATPase regulatory subunit 6	0.001	4.328	6	2	2	2	389	45.5	5.62	0	2	0	347387
Q9Y5N6	ORC6	Origin recognition complex subunit 6	0.001	4.312	4	1	1	1	252	28.1	8.66	2.04	1	0	285106
Q9NYV4	CDK12	Cyclin-dependent kinase 12	0.001	4.31	2	2	3	1	1490	164.1	9.44	0	2	0
P25789	PSMA4	Proteasome subunit alpha type-4	0.001	4.302	7	2	2	2	261	29.5	7.72	1.82	2	0	265657
O75937	DNAJC8	DnaJ homolog subfamily C member 8	0.001	4.301	26	3	3	3	253	29.8	9.06	1.78	3	0	773185	776043
Q9UGY1	NOL12	Nucleolar protein 12	0.001	4.27	7	1	4	1	213	24.6	10.23	6.55	1	0	231481	432044
O43719	HTATSF1	HIV Tat-specific factor 1	0.001	4.27	6	3	3	3	755	85.8	4.4	0	3	0	80966.7
Q7Z4V5	HDGFL2	Hepatoma-derived growth factor-related protein 2	0.001	4.221	2	1	2	1	671	74.3	7.49	0	1	0	122515
Q7LBC6	KDM3B	Lysine-specific demethylase 3B	0.001	4.219	1	1	1	1	1761	191.5	7.18	1.88	1	0	217531
P02511	CRYAB	Alpha-crystallin B chain	0.001	4.2	11	2	2	2	175	20.1	7.33	0	2	0	360815
Q5UIP0	RIF1	Telomere-associated protein RIF1	0.001	4.198	2	3	4	3	2472	274.3	5.52	0	3	0
Q13129	RLF	Zinc finger protein Rlf	0.001	4.192	1	1	1	1	1914	217.8	6.77	1.83	1	0	97654.7	105493
O60870	KIN	DNA/RNA-binding protein KIN17	0.001	4.19	8	3	3	3	393	45.3	8.95	0	3	0	44639.4	63625.6
Q96IZ0	PAWR	PRKC apoptosis WT1 regulator protein	0.001	4.184	11	2	3	2	340	36.5	5.41	0	2	0		97538.7
P62875	POLR2L	DNA-directed RNA polymerases I, II, and III subunit RPABC5	0.001	4.18	13	1	4	1	67	7.6	7.77	4.05	1	0
Q9Y399	MRPS2	Small ribosomal subunit protein uS2m	0.001	4.142	4	1	1	1	296	33.2	9.26	0	1	0		175997
Q96NB3	ZNF830	Zinc finger protein 830	0.001	4.133	10	2	4	2	372	42	5.31	0	2	0	92374.6	85432
P62879	GNB2	Guanine nucleotide-binding protein G(I)/G(S)/G(T) subunit beta-2	0.001	4.125	4	1	2	1	340	37.3	6	2.04	1	0	84476.9	368258
Q86SQ0	PHLDB2	Pleckstrin homology-like domain family B member 2	0.001	4.113	3	2	2	2	1253	142.1	7.43	2.09	2	0	102330
P25685	DNAJB1	DnaJ homolog subfamily B member 1	0.001	4.108	3	1	2	1	340	38	8.63	2	1	0
Q9BUA3	SPINDOC	Spindlin interactor and repressor of chromatin-binding protein	0.001	4.1	5	1	1	1	381	41	5.01	0	1	0
P82970	HMGN5	High mobility group nucleosome-binding domain-containing protein 5	0.001	4.094	4	1	4	1	282	31.5	4.55	7.64	1	0	572330	549008
Q53GS7	GLE1	mRNA export factor GLE1	0.001	4.091	2	1	3	1	698	79.8	7.43	0	1	0		177056
Q9HCE1	MOV10	Helicase MOV-10	0.001	4.077	1	1	1	1	1003	113.6	8.82	0	1	0
P63010	AP2B1	AP-2 complex subunit beta	0.001	4.07	1	1	1	1	937	104.5	5.38	1.81	1	0
P55084	HADHB	Trifunctional enzyme subunit beta, mitochondrial	0.001	4.062	3	1	1	1	474	51.3	9.41	2.18	1	0	60988.8	266974
P63220	RPS21	Small ribosomal subunit protein eS21	0.001	4.048	12	1	1	1	83	9.1	8.5	1.93	1	0	232202	377208
Q8WV22	NSMCE1	Non-structural maintenance of chromosomes element 1 homolog	0.001	3.993	3	1	4	1	266	30.8	7.47	3.82	1	0	441912	511504
Q96CP2	FLYWCH2	FLYWCH family member 2	0.001	3.977	19	2	2	2	140	14.6	8.46	0	2	0	138749	87690
P40227	CCT6A	T-complex protein 1 subunit zeta	0.001	3.958	2	1	1	1	531	58	6.68	0	1	0	164376	298234
Q8N0S6	CENPL	Centromere protein L	0.001	3.952	6	2	2	2	344	39	6.52	0	2	0
Q92973	TNPO1	Transportin-1	0.001	3.933	1	1	2	1	898	102.3	4.98	1.74	1	0	246752	126223
P11802	CDK4	Cyclin-dependent kinase 4	0.001	3.925	8	2	3	1	303	33.7	7.01	0	2	0	114708
Q8N567	ZCCHC9	Zinc finger CCHC domain-containing protein 9	0.001	3.917	8	2	4	2	271	30.5	9.17	1.64	2	0
P78346	RPP30	Ribonuclease P protein subunit p30	0.001	3.916	4	1	2	1	268	29.3	8.91	3.51	1	0	283280	156707
E9PRG8	C11orf98	Uncharacterized protein C11orf98	0.001	3.916	17	2	2	2	123	14.2	11.53	2.7	2	0	361442	576848
Q9NTZ6	RBM12	RNA-binding protein 12	0.001	3.912	2	1	1	1	932	97.3	8.63	0	1	0	130257
Q99519	NEU1	Sialidase-1	0.001	3.903	3	1	1	1	415	45.4	5.88	1.85	1	0	73781.2	209202
Q68DK7	MSL1	Male-specific lethal 1 homolog	0.002	3.889	9	2	2	2	614	67.1	8.92	0	2	0	97071.2
Q9UJU6	DBNL	Drebrin-like protein	0.002	3.884	3	1	1	1	430	48.2	5.05	0	1	0
Q96T60	PNKP	Bifunctional polynucleotide phosphatase/kinase	0.002	3.882	2	1	1	1	521	57	8.46	0	1	0
Q15398	DLGAP5	Disks large-associated protein 5	0.002	3.875	3	2	3	2	846	95.1	9	0	2	0	307863
P23634	ATP2B4	Plasma membrane calcium-transporting ATPase 4	0.002	3.874	2	2	2	1	1241	137.8	6.6	0	2	0	67625.3	84858.1
Q8NC56	LEMD2	LEM domain-containing protein 2	0.002	3.871	2	1	2	1	503	56.9	9	1.93	1	0	160027	249519
Q9HCJ3	RAVER2	Ribonucleoprotein PTB-binding 2	0.002	3.847	3	1	1	1	691	74.3	7.47	0	1	0
Q9NX07	TRNAU1AP	tRNA selenocysteine 1-associated protein 1	0.002	3.846	7	1	2	1	287	32.5	4.74	0	1	0
Q16720	ATP2B3	Plasma membrane calcium-transporting ATPase 3	0.002	3.828	3	2	2	1	1220	134.1	5.62	0	2	0
P29375	KDM5A	Lysine-specific demethylase 5A	0.002	3.811	1	1	1	1	1690	192	6.49	0	1	0
Q9H160	ING2	Inhibitor of growth protein 2	0.002	3.775	7	2	3	1	280	32.8	7.9	4.07	2	0
Q6NW34	NEPRO	Nucleolus and neural progenitor protein	0.002	3.775	2	1	1	1	567	64.5	9.74	0	1	0
Q8NFC6	BOD1L1	Biorientation of chromosomes in cell division protein 1-like 1	0.002	3.766	1	2	2	2	3051	330.3	5.08	0	2	0	175785	152058
Q13029	PRDM2	PR domain zinc finger protein 2	0.002	3.763	2	2	7	2	1718	188.8	7.31	0	2	0
P0CJ78	ZNF865	Zinc finger protein 865	0.002	3.754	2	1	1	1	1059	111	9.19	0	1	0
Q5JPI3	C3orf38	Uncharacterized protein C3orf38	0.002	3.752	6	1	1	1	329	37.5	6.47	0	1	0	66030.2	241396
Q9BVC3	DSCC1	Sister chromatid cohesion protein DCC1	0.002	3.749	7	1	1	1	393	44.8	5.17	0	1	0
Q9NWV8	BABAM1	BRISC and BRCA1-A complex member 1	0.002	3.727	7	1	1	1	329	36.5	4.64	0	1	0	93236.1
Q7L2J0	MEPCE	7SK snRNA methylphosphate capping enzyme	0.002	3.708	5	1	2	1	689	74.3	9.57	0	1	0		125403
Q15021	NCAPD2	Condensin complex subunit 1	0.002	3.705	1	1	1	1	1401	157.1	6.61	1.87	1	0	42896.9	63382.1
Q9BQ15	NABP2	SOSS complex subunit B1	0.002	3.694	10	1	2	1	211	22.3	9.06	0	1	0	129958	112219
Q9NPE3	NOP10	H/ACA ribonucleoprotein complex subunit 3	0.002	3.692	23	1	1	1	64	7.7	9.99	0	1	0		229885
Q14147	DHX34	Probable ATP-dependent RNA helicase DHX34	0.002	3.688	2	1	1	1	1143	128	7.56	0	1	0
P14625	HSP90B1	Endoplasmin	0.002	3.666	2	1	2	1	803	92.4	4.84	0	1	0	24769.4	30880.2
O60568	PLOD3	Multifunctional procollagen lysine hydroxylase and glycosyltransferase LH3	0.002	3.666	4	2	2	2	738	84.7	6.05	0	2	0		60972.3
Q8NBT2	SPC24	Kinetochore protein Spc24	0.002	3.665	9	1	4	1	197	22.4	4.7	0	1	0	55460.8	16202.6
P04843	RPN1	Dolichyl-diphosphooligosaccharide--protein glycosyltransferase subunit 1	0.002	3.664	4	2	3	2	607	68.5	6.38	0	2	0	453802	425973
O75182	SIN3B	Paired amphipathic helix protein Sin3b	0.002	3.657	4	2	2	2	1162	133	6.93	0	2	0	57338.2
P25208	NFYB	Nuclear transcription factor Y subunit beta	0.002	3.653	6	1	5	1	207	22.8	4.59	0	1	0	251875	251591
Q9BQE9	BCL7B	B-cell CLL/lymphoma 7 protein family member B	0.002	3.647	16	1	1	1	202	22.2	4.75	0	1	0	87606.5	97629.9
P78318	IGBP1	Immunoglobulin-binding protein 1	0.002	3.641	3	1	1	1	339	39.2	5.38	0	1	0	311244
P60866	RPS20	Small ribosomal subunit protein uS10	0.002	3.633	15	2	2	2	119	13.4	9.94	0	2	0	483199	542525
P23258	TUBG1	Tubulin gamma-1 chain	0.002	3.608	2	1	1	1	451	51.1	6.14	0	1	0	162903
Q9H0E9	BRD8	Bromodomain-containing protein 8	0.002	3.604	3	1	3	1	1235	135.3	4.6	0	1	0	138783	59265.5
Q96F63	CCDC97	Coiled-coil domain-containing protein 97	0.002	3.604	7	1	2	1	343	38.9	4.59	0	1	0	88367.1
O94913	PCF11	Pre-mRNA cleavage complex 2 protein Pcf11	0.002	3.597	1	1	1	1	1555	172.9	8.48	0	1	0	91094.8	77131.5
Q9H116	GZF1	GDNF-inducible zinc finger protein 1	0.002	3.594	3	1	1	1	711	80.4	7.87	0	1	0
P31271	HOXA13	Homeobox protein Hox-A13	0.002	3.577	5	2	2	2	388	39.7	9.13	0	2	0	255194	497080
P49642	PRIM1	DNA primase small subunit	0.002	3.573	2	1	1	1	420	49.9	8.21	0	1	0	243186
O43670	ZNF207	BUB3-interacting and GLEBS motif-containing protein ZNF207	0.002	3.569	3	1	2	1	478	50.7	9.1	2.21	1	0
Q01196	RUNX1	Runt-related transcription factor 1	0.002	3.567	7	2	3	2	453	48.7	9.35	0	2	0
Q70CQ2	USP34	Ubiquitin carboxyl-terminal hydrolase 34	0.002	3.56	1	2	2	2	3546	404	5.82	0	2	0
Q9P227	ARHGAP23	Rho GTPase-activating protein 23	0.002	3.554	2	2	11	2	1491	162.1	9.19	0	2	0	2.2315e+06	3590125
P63272	SUPT4H1	Transcription elongation factor SPT4	0.002	3.55	8	1	1	1	117	13.2	8.06	1.81	1	0	293144	522848
Q13416	ORC2	Origin recognition complex subunit 2	0.002	3.542	2	1	1	1	577	65.9	6.51	0	1	0	281501	126207
P30101	PDIA3	Protein disulfide-isomerase A3	0.002	3.51	2	1	1	1	505	56.7	6.35	0	1	0	64093.3	81468.4
Q99608	NDN	Necdin	0.003	3.489	3	1	1	1	321	36.1	8.78	2.7	1	0	246107
Q8N0Y2	ZNF444	Zinc finger protein 444	0.003	3.483	5	1	1	1	327	35.2	8.56	1.73	1	0	74459.9	34671.2
P49753	ACOT2	Acyl-coenzyme A thioesterase 2, mitochondrial	0.003	3.476	2	1	71	1	483	53.2	8.47	0	1	0	4.41328e+07	4.48083e+07
Q96AG4	LRRC59	Leucine-rich repeat-containing protein 59	0.003	3.476	5	1	1	1	307	34.9	9.57	0	1	0
Q8NCD3	HJURP	Holliday junction recognition protein	0.003	3.468	4	2	2	2	748	83.5	9.31	0	2	0
P62333	PSMC6	26S proteasome regulatory subunit 10B	0.003	3.427	3	1	1	1	389	44.1	7.49	0	1	0	176074	55557
Q16656	NRF1	Nuclear respiratory factor 1	0.003	3.423	8	1	2	1	503	53.5	5.05	0	1	0	154241
Q9Y2J2	EPB41L3	Band 4.1-like protein 3	0.003	3.42	1	1	2	1	1087	120.6	5.19	0	1	0	161285	97247.4
Q9BVW5	TIPIN	TIMELESS-interacting protein	0.003	3.417	4	1	1	1	301	34.5	4.82	0	1	0		93983.6
Q9P0U4	CXXC1	CXXC-type zinc finger protein 1	0.003	3.389	2	1	1	1	656	75.7	8.24	2.68	1	0
Q56A73	SPIN4	Spindlin-4	0.003	3.386	3	1	1	1	249	28.6	7.66	1.74	1	0
P55010	EIF5	Eukaryotic translation initiation factor 5	0.003	3.385	2	1	1	1	431	49.2	5.58	1.74	1	0
Q9Y6X8	ZHX2	Zinc fingers and homeoboxes protein 2	0.003	3.365	1	1	1	1	837	92.3	6.86	0	1	0
P04818	TYMS	Thymidylate synthase	0.003	3.357	3	1	3	1	313	35.7	7.01	3.34	1	0	297674
P42892	ECE1	Endothelin-converting enzyme 1	0.003	3.35	2	1	4	1	770	87.1	5.88	0	1	0	66496.7	99743.5
Q96EY1	DNAJA3	DnaJ homolog subfamily A member 3, mitochondrial	0.003	3.346	3	1	1	1	480	52.5	9.26	1.71	1	0	87165.1	170886
P78364	PHC1	Polyhomeotic-like protein 1	0.003	3.342	2	1	1	1	1004	105.5	9.03	0	1	0
O60244	MED14	Mediator of RNA polymerase II transcription subunit 14	0.003	3.341	2	2	2	2	1454	160.5	8.73	0	2	0
Q9UI30	TRMT112	Multifunctional methyltransferase subunit TRM112-like protein	0.003	3.3	10	1	2	1	125	14.2	5.26	3.69	1	0
Q86SE9	PCGF5	Polycomb group RING finger protein 5	0.003	3.266	4	1	1	1	256	29.7	6.52	0	1	0
Q9BRJ7	NUDT16L1	Tudor-interacting repair regulator protein	0.003	3.265	5	1	1	1	211	23.3	8.91	0	1	0	54325.7	274064
P52943	CRIP2	Cysteine-rich protein 2	0.003	3.247	15	1	2	1	208	22.5	8.72	0	1	0	133114	88261.5
Q86Y91	KIF18B	Kinesin-like protein KIF18B	0.003	3.229	2	1	2	1	852	93	8.62	0	1	0	86134.9	41217.1
O14578	CIT	Citron Rho-interacting kinase	0.003	3.208	2	2	2	2	2027	231.3	6.57	1.96	2	0
Q00403	GTF2B	Transcription initiation factor IIB	0.003	3.206	5	1	1	1	316	34.8	8.35	0	1	0	60203.1
Q9Y285	FARSA	Phenylalanine--tRNA ligase alpha subunit	0.003	3.205	2	1	1	1	508	57.5	7.8	0	1	0	82321.6	80202
Q9Y5B6	PAXBP1	PAX3- and PAX7-binding protein 1	0.003	3.181	1	1	1	1	917	104.7	5.68	0	1	0	156347	145619
A1KXE4	FAM168B	Myelin-associated neurite-outgrowth inhibitor	0.003	3.177	9	1	1	1	195	20.3	9.23	0	1	0
Q8NDX5	PHC3	Polyhomeotic-like protein 3	0.003	3.176	1	1	1	1	983	106.1	6.62	0	1	0	77298.2
Q8WUM4	PDCD6IP	Programmed cell death 6-interacting protein	0.003	3.167	4	1	2	1	868	96	6.52	0	1	0	94389.1
P61970	NUTF2	Nuclear transport factor 2	0.003	3.162	6	1	1	1	127	14.5	5.38	1.87	1	0	253223
P31431	SDC4	Syndecan-4	0.003	3.153	6	1	1	1	198	21.6	4.5	0	1	0
O00505	KPNA3	Importin subunit alpha-4	0.003	3.133	6	1	3	1	521	57.8	4.94	0	1	0	86234.3	96552.4
Q6NZY4	ZCCHC8	Zinc finger CCHC domain-containing protein 8	0.003	3.125	2	1	2	1	707	78.5	4.87	0	1	0
Q9NUL3	STAU2	Double-stranded RNA-binding protein Staufen homolog 2	0.003	3.122	2	1	1	1	570	62.6	9.61	0	1	0	158994	415664
P14923	JUP	Junction plakoglobin	0.003	3.122	1	1	1	1	745	81.7	6.14	0	1	0	90976.7	215307
Q9NY27	PPP4R2	Serine/threonine-protein phosphatase 4 regulatory subunit 2	0.003	3.12	3	1	1	1	417	46.9	4.54	0	1	0	151460	376050
Q9C086	INO80B	INO80 complex subunit B	0.004	3.116	10	2	3	2	356	38.6	9.61	0	2	0	375366	500435
Q9BR77	CCDC77	Coiled-coil domain-containing protein 77	0.004	3.085	4	1	1	1	488	57.5	8.72	0	1	0
Q9Y6X9	MORC2	ATPase MORC2	0.004	3.078	1	1	1	1	1032	117.8	8.38	0	1	0
Q96IZ7	RSRC1	Serine/Arginine-related protein 53	0.004	3.062	4	1	1	1	334	38.7	11.08	0	1	0
Q96SB4	SRPK1	SRSF protein kinase 1	0.004	3.052	2	1	1	1	655	74.3	6.16	0	1	0
Q9BXW9	FANCD2	Fanconi anemia group D2 protein	0.004	3.051	2	1	1	1	1451	164	5.88	0	1	0
P11171	EPB41	Protein 4.1	0.004	3.05	2	1	1	1	864	97	5.58	0	1	0	90051.1
P22670	RFX1	MHC class II regulatory factor RFX1	0.004	3.033	3	1	1	1	979	104.7	6.29	0	1	0
Q8IX21	SLF2	SMC5-SMC6 complex localization factor protein 2	0.004	3.004	3	2	2	2	1173	131.8	8.97	0	2	0
P60953	CDC42	Cell division control protein 42 homolog	0.004	3.003	9	1	2	1	191	21.2	6.55	0	1	0
Q00577	PURA	Transcriptional activator protein Pur-alpha	0.004	2.984	8	1	2	1	322	34.9	6.44	0	1	0		107301
Q96DX8	RTP4	Receptor-transporting protein 4	0.004	2.979	4	1	212	1	246	27.8	8.22	47.02	1	0	1.89813e+07	5.60164e+07
Q53GS9	USP39	Ubiquitin carboxyl-terminal hydrolase 39	0.005	2.971	2	1	2	1	565	65.3	8.91	1.71	1	0
Q04206	RELA	Transcription factor p65	0.005	2.959	9	1	1	1	551	60.2	5.68	0	1	0
O94901	SUN1	SUN domain-containing protein 1	0.005	2.957	4	2	2	2	785	87.1	6.93	0	2	0
O14908	GIPC1	PDZ domain-containing protein GIPC1	0.005	2.955	17	2	2	2	333	36	6.28	0	2	0	32156.3
Q9UJZ1	STOML2	Stomatin-like protein 2, mitochondrial	0.005	2.948	4	1	1	1	356	38.5	7.39	0	1	0
P26006	ITGA3	Integrin alpha-3	0.005	2.943	4	2	2	2	1051	116.5	6.77	1.63	2	0	136894	326933
Q1ED39	KNOP1	Lysine-rich nucleolar protein 1	0.005	2.936	4	1	1	1	458	51.6	9.86	0	1	0
P04632	CAPNS1	Calpain small subunit 1	0.005	2.931	3	1	1	1	268	28.3	5.2	0	1	0	59162.5
Q8WZ42	TTN	Titin	0.005	2.926	0	4	4	4	34350	3813.7	6.35	0	4	0
Q9BYW2	SETD2	Histone-lysine N-methyltransferase SETD2	0.005	2.91	2	2	2	2	2564	287.4	6.14	0	2	0	175617
Q14444	CAPRIN1	Caprin-1	0.005	2.898	2	1	1	1	709	78.3	5.25	0	1	0
Q9NS56	TOPORS	E3 ubiquitin-protein ligase Topors	0.005	2.898	4	3	3	3	1045	119.1	9.51	0	3	0	99965.7
P53985	SLC16A1	Monocarboxylate transporter 1	0.005	2.881	3	1	1	1	500	53.9	8.66	0	1	0
P62633	CNBP	CCHC-type zinc finger nucleic acid binding protein	0.005	2.881	5	1	1	1	177	19.5	7.71	0	1	0	329828	251754
A6NKH3	RPL37AP8	Putative ribosomal protein eL43-like	0.005	2.879	9	1	3	1	93	10.6	10.2	3.83	1	0	307368	487125
Q14320	FAM50A	Protein FAM50A	0.005	2.877	9	2	3	2	339	40.2	6.83	1.99	2	0
P08686	CYP21A2	Steroid 21-hydroxylase	0.005	2.866	3	1	2	1	494	55.9	7.81	3.97	1	0
Q5TF21	SOGA3	Protein SOGA3	0.005	2.864	2	2	6	2	947	103.1	6.06	0	2	0
Q86UY6	NAA40	N-alpha-acetyltransferase 40	0.005	2.863	7	1	2	1	237	27.2	7.39	0	1	0
P48509	CD151	CD151 antigen	0.005	2.859	6	2	3	2	253	28.3	7.47	0	2	0	957462	1.22038e+06
Q8IVH2	FOXP4	Forkhead box protein P4	0.005	2.842	2	1	1	1	680	73.4	6.4	1.72	1	0
P43246	MSH2	DNA mismatch repair protein Msh2	0.005	2.824	2	2	2	2	934	104.7	5.77	1.67	2	0	612387	147145
Q8NCF5	NFATC2IP	NFATC2-interacting protein	0.005	2.822	4	1	1	1	419	45.8	6.6	0	1	0
O43175	PHGDH	D-3-phosphoglycerate dehydrogenase	0.005	2.786	3	1	1	1	533	56.6	6.71	0	1	0
O94842	TOX4	TOX high mobility group box family member 4	0.005	2.785	2	1	1	1	621	66.2	5.06	0	1	0	133768
Q13098	GPS1	COP9 signalosome complex subunit 1	0.005	2.768	6	1	1	1	491	55.5	6.74	0	1	0	66741.3
Q8WXA9	SREK1	Splicing regulatory glutamine/lysine-rich protein 1	0.005	2.767	3	1	2	1	508	59.3	10.39	0	1	0
P17987	TCP1	T-complex protein 1 subunit alpha	0.006	2.741	2	1	1	1	556	60.3	6.11	0	1	0
Q8WYB5	KAT6B	Histone acetyltransferase KAT6B	0.006	2.728	2	2	2	2	2073	231.2	5.96	0	2	0
P30260	CDC27	Cell division cycle protein 27 homolog	0.006	2.723	2	2	2	2	824	91.8	7.02	0	2	0
Q14160	SCRIB	Protein scribble homolog	0.006	2.722	2	1	1	1	1630	174.8	5.07	0	1	0
P46939	UTRN	Utrophin	0.006	2.718	1	2	2	2	3433	394.2	5.33	0	2	0	25741	327202
Q9Y2Z9	COQ6	Ubiquinone biosynthesis monooxygenase COQ6, mitochondrial	0.006	2.708	2	1	23	1	468	50.8	7.3	58.65	1	0		4.16781e+06
Q9P2E9	RRBP1	Ribosome-binding protein 1	0.006	2.701	2	1	1	1	1410	152.4	8.6	0	1	0
O00411	POLRMT	DNA-directed RNA polymerase, mitochondrial	0.006	2.7	2	1	1	1	1230	138.5	8.98	0	1	0		67758.4
Q15542	TAF5	Transcription initiation factor TFIID subunit 5	0.006	2.688	5	2	3	2	800	86.8	5.64	0	2	0	20150.2	44951.8
Q92692	NECTIN2	Nectin-2	0.006	2.658	1	1	1	1	538	57.7	4.82	2.43	1	0	103924	227662
O60504	SORBS3	Vinexin	0.006	2.647	2	1	1	1	671	75.3	9.45	0	1	0
O60281	ZNF292	Zinc finger protein 292	0.006	2.643	1	2	2	2	2723	304.6	7.39	0	2	0
Q05519	SRSF11	Serine/arginine-rich splicing factor 11	0.006	2.639	4	1	1	1	484	53.5	10.52	0	1	0
O43447	PPIH	Peptidyl-prolyl cis-trans isomerase H	0.006	2.62	5	1	1	1	177	19.2	8.07	0	1	0	78700.1	150973
Q9C0B1	FTO	Alpha-ketoglutarate-dependent dioxygenase FTO	0.006	2.616	4	1	2	1	505	58.2	5.22	0	1	0
P49759	CLK1	Dual specificity protein kinase CLK1	0.006	2.612	5	2	2	2	484	57.3	8.87	0	2	0	541892	740941
Q6N022	TENM4	Teneurin-4	0.006	2.608	0	1	119	1	2769	307.8	6.55	0	1	0	1.68239e+07	6.44236e+06
Q6ZN30	BNC2	Zinc finger protein basonuclin-2	0.006	2.606	1	1	1	1	1099	122.3	6.52	0	1	0
P50552	VASP	Vasodilator-stimulated phosphoprotein	0.006	2.6	11	2	3	2	380	39.8	8.94	0	2	0	163456	32283.3
O00592	PODXL	Podocalyxin	0.006	2.578	2	1	2	1	558	58.6	5.49	0	1	0	250644	616696
P78356	PIP4K2B	Phosphatidylinositol 5-phosphate 4-kinase type-2 beta	0.006	2.578	4	1	1	1	416	47.3	7.33	0	1	0
P05114	HMGN1	Non-histone chromosomal protein HMG-14	0.006	2.577	10	1	1	1	100	10.7	9.6	0	1	0
P10599	TXN	Thioredoxin	0.006	2.574	12	1	2	1	105	11.7	4.92	0	1	0	271904	78541.4
Q96EY4	TMA16	Translation machinery-associated protein 16	0.006	2.556	4	1	1	1	203	23.8	9.26	0	1	0	308191
A6NHZ5	LRRC14B	Leucine-rich repeat-containing protein 14B	0.006	2.552	2	1	195	1	514	56.7	7.17	11.43	1	0	2.18483e+09	2.5564e+09
Q9NZZ3	CHMP5	Charged multivesicular body protein 5	0.006	2.549	12	1	1	1	219	24.6	4.83	0	1	0	65076.8
P30566	ADSL	Adenylosuccinate lyase	0.006	2.532	3	1	1	1	484	54.9	7.11	0	1	0	74137.8	279800
Q5C9Z4	NOM1	Nucleolar MIF4G domain-containing protein 1	0.006	2.529	2	1	1	1	860	96.2	8.1	0	1	0
Q92794	KAT6A	Histone acetyltransferase KAT6A	0.006	2.526	1	1	1	1	2004	224.9	5.68	0	1	0	85848.3	200339
P06733	ENO1	Alpha-enolase	0.006	2.521	2	1	1	1	434	47.1	7.39	0	1	0
Q96LT9	RNPC3	RNA-binding region-containing protein 3	0.006	2.517	4	2	2	2	517	58.5	7.72	0	2	0
Q86U38	NOP9	Nucleolar protein 9	0.006	2.513	5	2	2	2	636	69.4	7.28	0	2	0
Q92614	MYO18A	Unconventional myosin-XVIIIa	0.006	2.493	0	1	1	1	2054	233	6.3	0	1	0
Q96G25	MED8	Mediator of RNA polymerase II transcription subunit 8	0.006	2.455	5	1	2	1	268	29.1	7.44	0	1	0
Q9UBD5	ORC3	Origin recognition complex subunit 3	0.006	2.453	2	1	2	1	711	82.2	7.61	0	1	0	80342.1	12274.1
Q6PIU2	NCEH1	Neutral cholesterol ester hydrolase 1	0.006	2.448	2	1	2	1	408	45.8	7.23	0	1	0	26521	135845
P36969	GPX4	Phospholipid hydroperoxide glutathione peroxidase	0.006	2.435	6	1	1	1	197	22.2	8.37	0	1	0	92591.8
Q8IYA6	CKAP2L	Cytoskeleton-associated protein 2-like	0.007	2.401	4	2	3	2	745	83.5	9.83	0	2	0
Q8N4P3	HDDC3	Guanosine-3',5'-bis(diphosphate) 3'-pyrophosphohydrolase MESH1	0.007	2.4	9	1	1	1	179	20.3	6.74	0	1	0
Q70Z53	FRA10AC1	Protein FRA10AC1	0.007	2.394	5	1	2	1	315	37.5	8.1	3.88	1	0	230274	190494
Q16594	TAF9	Transcription initiation factor TFIID subunit 9	0.007	2.388	3	1	1	1	264	29	8.66	0	1	0	462125
Q9BT78	COPS4	COP9 signalosome complex subunit 4	0.007	2.371	5	1	1	1	406	46.2	5.83	0	1	0
Q9H9A7	RMI1	RecQ-mediated genome instability protein 1	0.007	2.369	4	1	1	1	625	70.1	4.96	0	1	0	65388.5
Q2TAL8	QRICH1	Transcriptional regulator QRICH1	0.007	2.363	1	1	2	1	776	86.4	5.87	0	1	0	161615	32686.8
P63173	RPL38	Large ribosomal subunit protein eL38	0.007	2.341	17	1	1	1	70	8.2	10.1	0	1	0		96197.8
Q9UFW8	CGGBP1	CGG triplet repeat-binding protein 1	0.007	2.335	6	1	1	1	167	18.8	8.95	0	1	0	180441	166795
Q9Y4B4	RAD54L2	Helicase ARIP4	0.007	2.314	1	1	1	1	1467	162.7	6.09	0	1	0
O75592	MYCBP2	E3 ubiquitin-protein ligase MYCBP2	0.007	2.29	0	2	2	2	4678	513.3	7.02	2.46	2	0	687588	2.35924e+06
Q9H7Z6	KAT8	Histone acetyltransferase KAT8	0.008	2.285	2	1	1	1	458	52.4	8.27	0	1	0	192743
Q6IN84	MRM1	rRNA methyltransferase 1, mitochondrial	0.008	2.275	5	1	2	1	353	38.6	7.94	0	1	0	2.21015e+06	3.4642e+06
Q15843	NEDD8	NEDD8	0.008	2.273	11	1	4	1	81	9.1	8.43	1.73	1	0
Q02487	DSC2	Desmocollin-2	0.009	2.268	1	1	3	1	901	99.9	5.34	4.42	1	0	8.03181e+06	2.31292e+07
Q07954	LRP1	Prolow-density lipoprotein receptor-related protein 1	0.009	2.263	1	2	2	2	4544	504.3	5.39	0	2	0	108483	82964.9
Q5ZPR3	CD276	CD276 antigen	0.009	2.25	5	1	1	1	534	57.2	4.91	0	1	0
Q9UNA0	ADAMTS5	A disintegrin and metalloproteinase with thrombospondin motifs 5	0.009	2.248	4	2	11	2	930	101.7	8.85	0	2	0		1289640
E9PAV3	NACA	Nascent polypeptide-associated complex subunit alpha, muscle-specific form	0.009	2.247	1	1	1	1	2078	205.3	9.58	1.97	1	0	168204	24024.7
Q15691	MAPRE1	Microtubule-associated protein RP/EB family member 1	0.011	2.224	3	1	1	1	268	30	5.14	0	1	0	93118.8	125430
Q9Y2G8	DNAJC16	DnaJ homolog subfamily C member 16	0.011	2.22	1	1	2	1	782	90.5	7.12	0	1	0	2.06618e+06	3.58242e+06
Q8NDF8	TENT4B	Terminal nucleotidyltransferase 4B	0.011	2.216	3	1	1	1	572	63.2	8.98	0	1	0
Q96N46	TTC14	Tetratricopeptide repeat protein 14	0.011	2.215	2	1	1	1	770	88.3	8.63	0	1	0
Q9BZL1	UBL5	Ubiquitin-like protein 5	0.012	2.19	12	1	1	1	73	8.5	8.44	0	1	0	419893	1389042
O15164	TRIM24	Transcription intermediary factor 1-alpha	0.012	2.189	1	1	1	1	1050	116.8	7.11	0	1	0		81890.4
O43583	DENR	Density-regulated protein	0.013	2.177	4	1	1	1	198	22.1	5.3	1.76	1	0	297478	167383
P52739	ZNF131	Zinc finger protein 131	0.013	2.15	8	2	3	2	623	71.4	5.19	0	2	0
Q8IXM2	BAP18	Chromatin complexes subunit BAP18	0.013	2.15	17	1	1	1	172	17.9	7.33	0	1	0
Q8IUD2	ERC1	ELKS/Rab6-interacting/CAST family member 1	0.013	2.146	2	1	1	1	1116	128	5.97	0	1	0
Q9NPQ8	RIC8A	Synembryn-A	0.013	2.144	4	1	1	1	531	59.7	5.33	0	1	0
Q8IZ69	TRMT2A	tRNA (uracil-5-)-methyltransferase homolog A	0.013	2.14	2	1	1	1	625	68.7	7.94	0	1	0	106442
Q9HCH0	NCKAP5L	Nck-associated protein 5-like	0.013	2.135	3	1	4	1	1334	139.4	8.06	0	1	0
Q04637	EIF4G1	Eukaryotic translation initiation factor 4 gamma 1	0.013	2.133	1	1	1	1	1599	175.4	5.33	0	1	0
Q14004	CDK13	Cyclin-dependent kinase 13	0.013	2.128	1	2	3	1	1512	164.8	9.69	0	2	0
Q13442	PDAP1	28 kDa heat- and acid-stable phosphoprotein	0.013	2.123	4	1	1	1	181	20.6	8.87	0	1	0
Q6MZP7	LIN54	Protein lin-54 homolog	0.013	2.122	2	1	1	1	749	79.4	9.01	0	1	0
Q99814	EPAS1	Endothelial PAS domain-containing protein 1	0.013	2.096	1	1	3	1	870	96.4	6.28	0	1	0	184068	318107
Q9H3P2	NELFA	Negative elongation factor A	0.014	2.083	8	1	1	1	528	57.2	9.03	0	1	0
Q6P9B9	INTS5	Integrator complex subunit 5	0.014	2.079	2	1	1	1	1019	107.9	7.05	0	1	0
Q9NVR2	INTS10	Integrator complex subunit 10	0.014	2.061	1	1	1	1	710	82.2	7.44	0	1	0
Q7Z410	TMPRSS9	Transmembrane protease serine 9	0.014	2.06	3	2	2	2	1059	113.9	8.07	0	2	0
Q5TGY3	AHDC1	Transcription factor Gibbin	0.014	2.06	1	1	1	1	1603	168.2	9.04	0	1	0
Q92993	KAT5	Histone acetyltransferase KAT5	0.014	2.059	2	1	1	1	513	58.5	8.48	0	1	0	145267	83337.2
P49450	CENPA	Histone H3-like centromeric protein A	0.014	2.058	11	2	3	2	140	16	11.71	1.71	2	0	75687.6	67416.2
Q5T200	ZC3H13	Zinc finger CCCH domain-containing protein 13	0.016	2.04	1	1	1	1	1668	196.5	9.42	0	1	0
Q96AP0	ACD	Adrenocortical dysplasia protein homolog	0.016	2.035	2	1	2	1	458	48.9	5.3	1.67	1	0	318156	132700
Q9Y496	KIF3A	Kinesin-like protein KIF3A	0.017	2.021	3	2	2	1	699	80	6.54	0	2	0
Q69YQ0	SPECC1L	Cytospin-A	0.017	2.018	1	1	1	1	1117	124.5	5.76	0	1	0
P13682	ZNF35	Zinc finger protein 35	0.017	1.996	3	1	3	1	527	59.1	8.09	0	1	0	1.66534e+06	462664
Q8WY36	BBX	HMG box transcription factor BBX	0.017	1.991	1	1	1	1	941	105.1	8.79	0	1	0
Q9UPV0	CEP164	Centrosomal protein of 164 kDa	0.017	1.99	2	2	2	2	1460	164.2	5.36	0	2	0	86736.1
Q5U651	RASIP1	Ras-interacting protein 1	0.017	1.987	1	1	1	1	963	103.4	7.96	1.71	1	0
Q9H211	CDT1	DNA replication factor Cdt1	0.018	1.975	2	1	1	1	546	60.4	9.77	0	1	0
Q14831	GRM7	Metabotropic glutamate receptor 7	0.018	1.971	2	1	1	1	915	102.2	7.88	0	1	0
Q6BDS2	BLTP3A	Bridge-like lipid transfer protein family member 3A	0.019	1.943	1	2	15	1	1440	159.4	6.14	14.44	2	0
Q8WUA2	PPIL4	Peptidyl-prolyl cis-trans isomerase-like 4	0.019	1.936	3	1	1	1	492	57.2	5.92	0	1	0
P06744	GPI	Glucose-6-phosphate isomerase	0.019	1.932	4	1	2	1	558	63.1	8.32	0	1	0		57624.5
Q9BYE7	PCGF6	Polycomb group RING finger protein 6	0.019	1.919	5	1	2	1	350	39	4.97	0	1	0
P11717	IGF2R	Cation-independent mannose-6-phosphate receptor	0.019	1.919	1	1	1	1	2491	274.2	5.94	0	1	0
Q9HBE1	PATZ1	POZ-, AT hook-, and zinc finger-containing protein 1	0.019	1.908	2	1	2	1	687	74	8.35	0	1	0
P17540	CKMT2	Creatine kinase S-type, mitochondrial	0.021	1.848	1	1	1	1	419	47.5	8.19	0	1	0	297749	358220
O60841	EIF5B	Eukaryotic translation initiation factor 5B	0.021	1.84	1	1	1	1	1220	138.7	5.49	0	1	0
Q5T481	RBM20	RNA-binding protein 20	0.021	1.838	3	2	5	1	1227	134.2	5.69	3.62	2	0
Q9UIW2	PLXNA1	Plexin-A1	0.021	1.824	1	1	1	1	1896	210.9	6.92	0	1	0
Q15911	ZFHX3	Zinc finger homeobox protein 3	0.021	1.815	1	2	2	2	3703	404.2	6.2	0	2	0	259986	366654
Q12972	PPP1R8	Nuclear inhibitor of protein phosphatase 1	0.022	1.805	6	1	1	1	351	38.5	7.37	0	1	0
Q6AHZ1	ZNF518A	Zinc finger protein 518A	0.024	1.777	2	1	2	1	1483	166.7	9.28	0	1	0	70008.6	39201.6
Q9BYT8	NLN	Neurolysin, mitochondrial	0.025	1.771	2	1	1	1	704	80.6	6.64	0	1	0
P25490	YY1	Transcriptional repressor protein YY1	0.025	1.75	5	1	1	1	414	44.7	6.25	0	1	0
Q9NWF9	RNF216	E3 ubiquitin-protein ligase RNF216	0.025	1.747	2	1	1	1	866	99.3	4.91	0	1	0
Q9Y4A5	TRRAP	Transformation/transcription domain-associated protein	0.025	1.743	0	1	2	1	3859	437.3	8.19	0	1	0
Q9UPT8	ZC3H4	Zinc finger CCCH domain-containing protein 4	0.025	1.734	1	1	1	1	1303	140.2	6.27	0	1	0
Q15910	EZH2	Histone-lysine N-methyltransferase EZH2	0.025	1.732	5	1	1	1	746	85.3	7.02	0	1	0
Q9NRN5	OLFML3	Olfactomedin-like protein 3	0.025	1.727	6	1	1	1	406	46	6.57	0	1	0
P09067	HOXB5	Homeobox protein Hox-B5	0.025	1.725	9	1	3	1	269	29.4	8.98	0	1	0
Q99081	TCF12	Transcription factor 12	0.025	1.725	2	1	1	1	682	72.9	7.02	0	1	0
O15078	CEP290	Centrosomal protein of 290 kDa	0.025	1.724	1	2	4	2	2479	290.2	5.95	0	2	0	11370190	31217500
Q8NFW8	CMAS	N-acylneuraminate cytidylyltransferase	0.025	1.719	4	1	2	1	434	48.3	7.93	0	1	0	270220	145375
P34932	HSPA4	Heat shock 70 kDa protein 4	0.025	1.719	2	1	1	1	840	94.3	5.19	0	1	0	63454
Q96S55	WRNIP1	ATPase WRNIP1	0.025	1.716	1	1	1	1	665	72.1	6.1	0	1	0	129360
P15260	IFNGR1	Interferon gamma receptor 1	0.025	1.715	3	1	2	1	489	54.4	4.91	0	1	0
P85037	FOXK1	Forkhead box protein K1	0.025	1.712	1	1	2	1	733	75.4	9.32	0	1	0
Q8IY92	SLX4	Structure-specific endonuclease subunit SLX4	0.025	1.687	1	2	2	2	1834	199.9	6.06	0	2	0
Q96QT6	PHF12	PHD finger protein 12	0.025	1.68	2	1	1	1	1004	109.6	7.74	0	1	0	71701.3
Q6NW29	RWDD4	RWD domain-containing protein 4	0.025	1.673	8	1	3	1	188	21.2	5.31	0	1	0		318447
Q7L014	DDX46	Probable ATP-dependent RNA helicase DDX46	0.025	1.663	1	1	1	1	1031	117.3	9.29	0	1	0	144540	98697.3
Q9Y248	GINS2	DNA replication complex GINS protein PSF2	0.026	1.646	4	1	1	1	185	21.4	5.44	0	1	0
Q8WVJ2	NUDCD2	NudC domain-containing protein 2	0.027	1.637	7	1	2	1	157	17.7	5.07	0	1	0
O95218	ZRANB2	Zinc finger Ran-binding domain-containing protein 2	0.026	1.629	3	1	2	1	330	37.4	10.01	0	1	0
Q86U44	METTL3	N6-adenosine-methyltransferase catalytic subunit	0.026	1.626	6	1	1	1	580	64.4	6.42	0	1	0
A1L390	PLEKHG3	Pleckstrin homology domain-containing family G member 3	0.026	1.621	1	1	1	1	1219	134.3	6.55	0	1	0
Q9C0B0	UNK	RING finger protein unkempt homolog	0.026	1.617	4	1	5	1	810	88	6.86	0	1	0
Q9H875	PRKRIP1	PRKR-interacting protein 1	0.026	1.614	4	1	1	1	184	21	9.79	0	1	0	393350080	1.63046e+06
P82650	MRPS22	Small ribosomal subunit protein mS22	0.026	1.612	3	1	1	1	360	41.3	7.9	0	1	0		168653
P30154	PPP2R1B	Serine/threonine-protein phosphatase 2A 65 kDa regulatory subunit A beta isoform	0.026	1.608	3	1	1	1	601	66.2	4.94	0	1	0	108977
Q7Z3G6	PRICKLE2	Prickle-like protein 2	0.026	1.599	2	1	16	1	844	95.6	7.36	0	1	0	776475	287964
Q8TAK5	GABPB2	GA-binding protein subunit beta-2	0.026	1.58	7	1	2	1	448	48.6	5.26	0	1	0
Q8WXH0	SYNE2	Nesprin-2	0.026	1.574	0	1	1	1	6885	795.9	5.36	0	1	0	37189.9	36530.2
O95071	UBR5	E3 ubiquitin-protein ligase UBR5	0.026	1.569	1	1	1	1	2799	309.2	5.85	0	1	0
Q15052	ARHGEF6	Rho guanine nucleotide exchange factor 6	0.027	1.559	1	1	1	1	776	87.4	6.05	0	1	0		47927.6
P55199	ELL	RNA polymerase II elongation factor ELL	0.027	1.557	2	1	1	1	621	68.2	9.33	0	1	0	89833.6
Q15942	ZYX	Zyxin	0.027	1.553	3	1	1	1	572	61.2	6.67	0	1	0	102778
Q96JI7	SPG11	Spatacsin	0.028	1.54	1	1	3	1	2443	278.7	5.97	0	1	0	937445	2.20016e+06
Q01804	OTUD4	OTU domain-containing protein 4	0.028	1.536	2	1	22	1	1114	124	6.71	0	1	0
Q7Z4V0	ZNF438	Zinc finger protein 438	0.03	1.531	1	1	3	1	828	91.8	9.39	1.65	1	0	501229	417165
Q66GS9	CEP135	Centrosomal protein of 135 kDa	0.029	1.529	1	1	1	1	1140	133.4	6.21	0	1	0	197402	765990
Q9NR48	ASH1L	Histone-lysine N-methyltransferase ASH1L	0.03	1.522	1	1	1	1	2969	332.6	9.39	0	1	0
P20393	NR1D1	Nuclear receptor subfamily 1 group D member 1	0.03	1.511	5	1	1	1	614	66.8	8.5	0	1	0	211952	215885
Q562E7	WDR81	WD repeat-containing protein 81	0.03	1.509	0	1	3	1	1941	211.6	5.58	0	1	0	4.58555e+06	34528.6
P78310	CXADR	Coxsackievirus and adenovirus receptor	0.03	1.504	4	1	1	1	365	40	7.56	0	1	0	87362.4	83586.4
Q9Y5M8	SRPRB	Signal recognition particle receptor subunit beta	0.03	1.501	7	1	1	1	271	29.7	9.04	0	1	0
O60942	RNGTT	mRNA-capping enzyme	0.03	1.501	2	1	1	1	597	68.5	8.13	0	1	0
P61966	AP1S1	AP-1 complex subunit sigma-1A	0.03	1.496	10	1	1	1	158	18.7	5.73	0	1	0
Q96ST2	IWS1	Protein IWS1 homolog	0.03	1.492	2	1	1	1	819	91.9	4.69	0	1	0
Q2VWA4	SKOR2	SKI family transcriptional corepressor 2	0.03	1.491	2	1	1	1	1015	105.7	6.61	0	1	0
Q6UXN9	WDR82	WD repeat-containing protein 82	0.03	1.491	6	1	1	1	313	35.1	7.69	0	1	0
Q9Y2H1	STK38L	Serine/threonine-protein kinase 38-like	0.031	1.474	2	1	1	1	464	54	6.81	0	1	0
P61927	RPL37	Large ribosomal subunit protein eL37	0.034	1.461	6	1	2	1	97	11.1	11.74	1.65	1	0	1.5449e+06	1.34493e+06
Q9NS87	KIF15	Kinesin-like protein KIF15	0.034	1.44	1	1	6	1	1388	160.1	6	0	1	0
Q3KQU3	MAP7D1	MAP7 domain-containing protein 1	0.035	1.44	2	1	1	1	841	92.8	10.11	0	1	0
Q9BPX3	NCAPG	Condensin complex subunit 3	0.035	1.434	1	1	1	1	1015	114.3	5.59	0	1	0
P13995	MTHFD2	Bifunctional methylenetetrahydrofolate dehydrogenase/cyclohydrolase, mitochondrial	0.035	1.429	6	1	1	1	350	37.9	8.73	0	1	0
P48634	PRRC2A	Protein PRRC2A	0.037	1.412	1	1	2	1	2157	228.7	9.45	0	1	0	3.07283e+06	1.04965e+06
P19623	SRM	Spermidine synthase	0.037	1.407	6	1	1	1	302	33.8	5.49	0	1	0
Q14118	DAG1	Dystroglycan 1	0.037	1.407	3	1	2	1	895	97.4	8.56	0	1	0
O75319	DUSP11	RNA/RNP complex-1-interacting phosphatase	0.037	1.405	2	1	1	1	377	43.7	9.29	0	1	0
O43663	PRC1	Protein regulator of cytokinesis 1	0.037	1.403	2	1	1	1	620	71.6	6.68	0	1	0
O15066	KIF3B	Kinesin-like protein KIF3B	0.038	1.394	1	1	1	1	747	85.1	7.69	0	1	0
Q93074	MED12	Mediator of RNA polymerase II transcription subunit 12	0.038	1.389	1	1	1	1	2177	242.9	7.05	0	1	0	58056.1	40894.2
Q96B54	ZNF428	Zinc finger protein 428	0.038	1.379	7	1	1	1	188	20.5	4.17	0	1	0
Q502W7	CCDC38	Coiled-coil domain-containing protein 38	0.038	1.378	1	1	2	1	563	65.3	8.75	1.69	1	0
Q9BQF6	SENP7	Sentrin-specific protease 7	0.038	1.376	1	1	1	1	1050	119.6	6.61	0	1	0
P36952	SERPINB5	Serpin B5	0.038	1.37	7	1	2	1	375	42.1	6.05	0	1	0
Q8N7X0	ADGB	Androglobin	0.039	1.368	0	1	2	1	1667	189.6	8.31	1.81	1	0	1.16415e+06	1.06824e+06
Q6UXX5	ITIH6	Inter-alpha-trypsin inhibitor heavy chain H6	0.039	1.365	1	1	1	1	1313	143.1	9.01	0	1	0
Q5HYJ3	FAM76B	Protein FAM76B	0.039	1.36	3	1	1	1	339	38.7	9.25	0	1	0	183996
Q9BTD8	RBM42	RNA-binding protein 42	0.041	1.347	4	1	1	1	480	50.4	9.63	0	1	0
Q8IXI1	RHOT2	Mitochondrial Rho GTPase 2	0.041	1.345	4	1	1	1	618	68.1	5.86	0	1	0
Q96C28	ZNF707	Zinc finger protein 707	0.041	1.345	3	1	1	1	371	43.1	9.61	0	1	0		14437.1
A3KN83	SBNO1	Protein strawberry notch homolog 1	0.041	1.338	3	2	2	2	1393	154.2	7.88	0	2	0
Q9P287	BCCIP	BRCA2 and CDKN1A-interacting protein	0.041	1.336	5	1	2	1	314	36	4.61	0	1	0	146335
Q53TS8	C2CD6	Cation channel sperm-associated targeting subunit tau	0.042	1.326	1	1	2	1	1820	208.9	7.62	0	1	0
Q9Y2I6	NINL	Ninein-like protein	0.043	1.318	1	1	1	1	1382	156.2	5.06	0	1	0	215552	750616
Q13505	MTX1	Metaxin-1	0.045	1.304	3	1	1	1	466	51.4	9.79	0	1	0
O75083	WDR1	WD repeat-containing protein 1	0.046	1.301	1	1	1	1	606	66.2	6.65	0	1	0
Q07912	TNK2	Activated CDC42 kinase 1	0.047	1.298	3	1	3	1	1038	114.5	7.25	0	1	0
P86452	ZBED6	Zinc finger BED domain-containing protein 6	0.047	1.298	4	1	3	1	979	109.9	6.55	0	1	0	101040	58286
Q5T9A4	ATAD3B	ATPase family AAA domain-containing protein 3B	0.047	1.294	4	1	1	1	648	72.5	9.2	0	1	0
Q496Y0	LONRF3	LON peptidase N-terminal domain and RING finger protein 3	0.047	1.289	1	1	1	1	759	84.4	7.25	0	1	0	221540	509181
P49406	MRPL19	Large ribosomal subunit protein bL19m	0.047	1.288	6	1	1	1	292	33.5	9.5	0	1	0	146837	251960
Q16533	SNAPC1	snRNA-activating protein complex subunit 1	0.047	1.284	5	1	1	1	368	43	9.51	0	1	0	73611.5
Q96QE2	SLC2A13	Proton myo-inositol cotransporter	0.047	1.282	6	1	1	1	648	70.3	5.96	0	1	0
Q5SXH7	PLEKHS1	Pleckstrin homology domain-containing family S member 1	0.048	1.273	3	1	2	1	465	52.4	5.2	0	1	0
O94759	TRPM2	Transient receptor potential cation channel subfamily M member 2	0.048	1.268	1	1	1	1	1503	171.1	7.5	0	1	0
Q5EE01	CENPW	Centromere protein W	0.048	1.266	11	1	1	1	88	10.1	11.3	0	1	0	499905	896468
Q70JA7	CHSY3	Chondroitin sulfate synthase 3	0.049	1.265	1	1	1	1	882	100.2	8.75	0	1	0	128089	183925
Q9UNN5	FAF1	FAS-associated factor 1	0.049	1.265	1	1	2	1	650	73.9	4.88	1.6	1	0	892424	531313
Q6P4R8	NFRKB	Nuclear factor related to kappa-B-binding protein	0.05	1.262	1	1	1	1	1795	194.6	8.73	0	1	0
Q8WXG9	ADGRV1	Adhesion G-protein coupled receptor V1	0.05	1.261	0	1	2	1	6306	692.6	4.64	0	1	0
P31153	MAT2A	S-adenosylmethionine synthase isoform type-2	0.05	1.261	2	1	4	1	395	43.6	6.48	0	1	0
O94983	CAMTA2	Calmodulin-binding transcription activator 2	0.05	1.259	1	1	1	1	1202	131.4	7.3	0	1	0		123783
Q9Y315	DERA	Deoxyribose-phosphate aldolase	0.051	1.252	7	1	1	1	318	35.2	8.94	0	1	0
Q8N531	FBXL6	F-box/LRR-repeat protein 6	0.053	1.25	4	1	1	1	539	58.5	9.29	0	1	0	51229.1
O00257	CBX4	E3 SUMO-protein ligase CBX4	0.053	1.249	4	1	1	1	560	61.3	9.36	0	1	0	87104.7
Q6PJ69	TRIM65	E3 ubiquitin-protein ligase TRIM65	0.053	1.245	1	1	4	1	517	57.3	6.7	0	1	0
P21796	VDAC1	Voltage-dependent anion-selective channel protein 1	0.053	1.242	5	1	1	1	283	30.8	8.54	0	1	0
P00387	CYB5R3	NADH-cytochrome b5 reductase 3	0.053	1.242	4	1	1	1	301	34.2	7.59	0	1	0	75080.6	322932
Q15172	PPP2R5A	Serine/threonine-protein phosphatase 2A 56 kDa regulatory subunit alpha isoform	0.053	1.241	1	1	3	1	486	56.2	6.71	0	1	0	1.16415e+06	1.06824e+06
O15460	P4HA2	Prolyl 4-hydroxylase subunit alpha-2	0.054	1.237	5	1	1	1	535	60.9	5.71	0	1	0
O60902	SHOX2	Short stature homeobox protein 2	0.054	1.234	12	1	1	1	331	34.9	8.82	0	1	0
Q8IY82	DRC7	Dynein regulatory complex subunit 7	0.054	1.226	1	1	4	1	874	103.4	5.67	0	1	0		1.8109e+06
Q9BYK8	HELZ2	Helicase with zinc finger domain 2	0.054	1.223	0	1	6	1	2649	294.5	7.49	0	1	0
Q9BWV2	SPATA9	Spermatogenesis-associated protein 9	0.055	1.22	5	1	3	1	254	28.7	9.48	0	1	0
P61769	B2M	Beta-2-microglobulin	0.055	1.217	8	1	1	1	119	13.7	6.52	0	1	0
Q8TDX7	NEK7	Serine/threonine-protein kinase Nek7	0.055	1.217	5	2	3	2	1369	152.3	6.8	0	2	0
P62191	PSMC1	26S proteasome regulatory subunit 4	0.056	1.213	2	1	2	1	440	49.2	6.21	0	1	0	185662
O15047	SETD1A	Histone-lysine N-methyltransferase SETD1A	0.056	1.212	1	1	1	1	1707	185.9	5.14	0	1	0
Q8TE96	DQX1	ATP-dependent RNA helicase DQX1	0.056	1.209	1	1	2	1	717	79.4	5.02	1.7	1	0
P29400	COL4A5	Collagen alpha-5(IV) chain	0.057	1.206	2	2	4	2	1685	160.9	7.62	0	2	0
Q13045	FLII	Protein flightless-1 homolog	0.057	1.204	2	1	1	1	1269	144.7	6.05	0	1	0
P52747	ZNF143	Zinc finger protein 143	0.056	1.2	1	1	2	1	638	68.9	6.05	0	1	0
Q99614	TTC1	Tetratricopeptide repeat protein 1	0.057	1.194	3	1	1	1	292	33.5	4.84	1.73	1	0
Q9UDY6	TRIM10	Tripartite motif-containing protein 10	0.057	1.194	1	1	1	1	481	55	5.97	0	1	0	109052	225918
Q96JF6	ZNF594	Zinc finger protein 594	0.057	1.192	3	1	1	1	807	93.8	8.7	0	1	0
Q9UKA4	AKAP11	A-kinase anchor protein 11	0.058	1.182	1	1	1	1	1901	210.4	5.39	0	1	0
Q9UMS6	SYNPO2	Synaptopodin-2	0.058	1.181	2	1	1	1	1093	117.4	8.57	0	1	0		1676332
Q008S8	ECT2L	Epithelial cell-transforming sequence 2 oncogene-like	0.059	1.175	1	1	5	1	904	104.8	8.4	0	1	0		760010
P04275	VWF	von Willebrand factor	0.059	1.172	1	1	1	1	2813	309.1	5.48	0	1	0
P78362	SRPK2	SRSF protein kinase 2	0.06	1.167	3	1	1	1	688	77.5	4.97	0	1	0
Q13671	RIN1	Ras and Rab interactor 1	0.06	1.164	4	1	1	1	783	84	8.02	0	1	0
Q9NX74	DUS2	tRNA-dihydrouridine(20) synthase [NAD(P)+]-like	0.061	1.162	2	1	1	1	493	55	7.11	0	1	0
Q9H7L9	SUDS3	Sin3 histone deacetylase corepressor complex component SDS3	0.062	1.159	3	1	2	1	328	38.1	5.66	0	1	0	287889	488141
O94972	TRIM37	E3 ubiquitin-protein ligase TRIM37	0.062	1.158	4	1	1	1	964	107.8	5.15	0	1	0
Q96EY9	ADAT3	Probable inactive tRNA-specific adenosine deaminase-like protein 3	0.062	1.156	3	1	2	1	351	38	7.88	0	1	0	884478	2.53508e+06
Q16878	CDO1	Cysteine dioxygenase type 1	0.063	1.154	7	2	2	2	200	23	6.6	0	2	0
Q9BWW7	SCRT1	Transcriptional repressor scratch 1	0.063	1.153	4	1	1	1	348	35.5	9.47	0	1	0
Q6IWH7	ANO7	Anoctamin-7	0.063	1.149	1	1	1	1	933	105.5	7.87	0	1	0	1.66991e+06	2075049
Q68CZ2	TNS3	Tensin-3	0.063	1.146	1	1	1	1	1445	155.2	6.81	0	1	0
Q9UNS1	TIMELESS	Protein timeless homolog	0.063	1.145	3	2	3	2	1208	138.6	5.4	0	2	0
Q9UJV3	MID2	Probable E3 ubiquitin-protein ligase MID2	0.064	1.142	3	1	6	1	735	83.2	7.39	0	1	0	38784.7	72584.2
Q92611	EDEM1	ER degradation-enhancing alpha-mannosidase-like protein 1	0.064	1.14	2	1	14	1	657	73.7	6.92	0	1	0
Q9HBM1	SPC25	Kinetochore protein Spc25	0.064	1.137	5	1	1	1	224	26.1	8	0	1	0	85765.3
Q8IZL2	MAML2	Mastermind-like protein 2	0.064	1.137	2	1	2	1	1156	125.1	9.42	0	1	0	1.42122e+06	469539
Q16775	HAGH	Hydroxyacylglutathione hydrolase, mitochondrial	0.064	1.136	3	1	1	1	308	33.8	8.12	0	1	0	32119.7	103501
P25942	CD40	Tumor necrosis factor receptor superfamily member 5	0.064	1.135	3	1	1	1	277	30.6	5.76	0	1	0	223907	185762
Q9NX78	TMEM260	Protein O-mannosyl-transferase TMEM260	0.064	1.135	3	1	1	1	707	79.5	8.4	0	1	0
Q8N6N3	C1orf52	UPF0690 protein C1orf52	0.065	1.134	9	1	1	1	182	20.6	5.21	0	1	0
Q9BTK6	PAGR1	PAXIP1-associated glutamate-rich protein 1	0.065	1.132	3	1	2	1	254	27.7	4.46	0	1	0	300720	548446
Q9BUL5	PHF23	PHD finger protein 23	0.065	1.13	3	1	1	1	403	43.8	5.78	0	1	0
P21579	SYT1	Synaptotagmin-1	0.065	1.129	3	1	5	1	422	47.5	8.12	0	1	0
A0A0B4J272	TRAV24	T cell receptor alpha variable 24	0.066	1.128	20	1	2	1	114	12.9	5.78	0	1	0	252715
O00471	EXOC5	Exocyst complex component 5	0.065	1.126	2	1	1	1	708	81.8	6.71	0	1	0
Q96N23	CFAP54	Cilia- and flagella-associated protein 54	0.066	1.117	1	1	1	1	3096	351.7	8.1	0	1	0
Q05516	ZBTB16	Zinc finger and BTB domain-containing protein 16	0.067	1.116	4	1	30	1	673	74.2	6.47	0	1	0
Q96BZ8	LENG1	Leukocyte receptor cluster member 1	0.067	1.112	4	1	1	1	264	30.5	9.8	0	1	0
P11441	UBL4A	Ubiquitin-like protein 4A	0.068	1.109	5	1	1	1	157	17.8	8.66	0	1	0	2.23579e+06	97805.8
Q6UB35	MTHFD1L	Monofunctional C1-tetrahydrofolate synthase, mitochondrial	0.068	1.108	2	1	1	1	978	105.7	8.06	0	1	0
Q6P995	FAM171B	Protein FAM171B	0.068	1.101	1	1	1	1	826	92.1	8.65	0	1	0	4.08855e+06	12203787
P42858	HTT	Huntingtin	0.068	1.098	1	1	2	1	3142	347.4	6.2	0	1	0
Q9UKK3	PARP4	Protein mono-ADP-ribosyltransferase PARP4	0.068	1.096	1	1	1	1	1724	192.5	5.66	0	1	0
Q9NU22	MDN1	Midasin	0.07	1.092	0	1	3	1	5596	632.4	5.68	0	1	0	44675.4	35248.1
Q13145	BAMBI	BMP and activin membrane-bound inhibitor homolog	0.072	1.088	11	1	1	1	260	29.1	7.75	0	1	0	178201	96546.3
P63151	PPP2R2A	Serine/threonine-protein phosphatase 2A 55 kDa regulatory subunit B alpha isoform	0.072	1.086	4	1	1	1	447	51.7	6.2	0	1	0
P20585	MSH3	DNA mismatch repair protein Msh3	0.072	1.085	1	1	1	1	1137	127.3	8.02	0	1	0
Q12882	DPYD	Dihydropyrimidine dehydrogenase [NADP(+)]	0.072	1.083	2	2	3	2	1025	111.3	7.05	0	2	0
Q99996	AKAP9	A-kinase anchor protein 9	0.072	1.081	0	1	1	1	3907	452.7	4.98	0	1	0
Q9P109	GCNT4	Beta-1,3-galactosyl-O-glycosyl-glycoprotein beta-1,6-N-acetylglucosaminyltransferase 4	0.072	1.08	2	1	1	1	453	53	8.25	0	1	0	63547.7	69184.1
O14879	IFIT3	Interferon-induced protein with tetratricopeptide repeats 3	0.073	1.071	7	1	2	1	490	56	5.2	0	1	0
P51665	PSMD7	26S proteasome non-ATPase regulatory subunit 7	0.073	1.07	3	1	1	1	324	37	6.77	0	1	0	507762	524768
Q99683	MAP3K5	Mitogen-activated protein kinase kinase kinase 5	0.073	1.064	0	1	2	1	1796	199.7	6.81	0	1	0	5.59429e+06	7336860
Q13459	MYO9B	Unconventional myosin-IXb	0.073	1.064	1	1	2	1	2157	243.2	8.75	0	1	0
Q9UIR0	BTNL2	Butyrophilin-like protein 2	0.074	1.061	6	1	1	1	455	50.4	5.07	0	1	0
P35520	CBS	Cystathionine beta-synthase	0.074	1.061	2	1	1	1	551	60.5	6.65	0	1	0
Q5T6F2	UBAP2	Ubiquitin-associated protein 2	0.075	1.06	1	1	1	1	1119	117	7.34	0	1	0
Q8NE28	STKLD1	Serine/threonine kinase-like domain-containing protein STKLD1	0.075	1.056	4	1	1	1	680	75.6	5.27	0	1	0	309594	1.03141e+06
O00459	PIK3R2	Phosphatidylinositol 3-kinase regulatory subunit beta	0.075	1.055	4	1	1	1	728	81.5	6.43	0	1	0
Q9Y5R2	MMP24	Matrix metalloproteinase-24	0.077	1.047	2	1	1	1	645	73.2	9.23	0	1	0
A4D0V7	CPED1	Cadherin-like and PC-esterase domain-containing protein 1	0.077	1.047	1	1	1	1	1026	117.4	8.09	0	1	0
P56179	DLX6	Homeobox protein DLX-6	0.077	1.045	13	1	1	1	175	19.7	9.95	0	1	0
Q8NH80	OR10D3	Olfactory receptor 10D3	0.08	1.038	9	1	1	1	312	34.8	7.97	0	1	0
O94991	SLITRK5	SLIT and NTRK-like protein 5	0.081	1.036	1	1	1	1	958	107.4	6.95	0	1	0
P00505	GOT2	Aspartate aminotransferase, mitochondrial	0.081	1.035	4	1	1	1	430	47.5	9.01	0	1	0
P15923	TCF3	Transcription factor E2-alpha	0.081	1.031	3	1	1	1	654	67.6	6.47	0	1	0	19187.1
O95714	HERC2	E3 ubiquitin-protein ligase HERC2	0.081	1.029	0	1	1	1	4834	526.9	6.28	0	1	0
O43286	B4GALT5	Beta-1,4-galactosyltransferase 5	0.081	1.029	5	1	1	1	388	45.1	8.15	0	1	0
Q8NEA6	GLIS3	Zinc finger protein GLIS3	0.081	1.028	1	1	2	1	775	83.6	8.07	0	1	0
O43502	RAD51C	DNA repair protein RAD51 homolog 3	0.081	1.028	10	1	1	1	376	42.2	6.74	0	1	0
Q8NF91	SYNE1	Nesprin-1	0.081	1.027	0	1	1	1	8797	1010.5	5.53	0	1	0
O94826	TOMM70	Mitochondrial import receptor subunit TOM70	0.081	1.026	3	1	1	1	608	67.4	7.12	0	1	0	13703.2	30216.7
Q13613	MTMR1	Myotubularin-related protein 1	0.081	1.022	1	1	1	1	665	74.6	7.14	0	1	0	382631	1.04011e+06
B3KS81	SRRM5	Serine/arginine repetitive matrix protein 5	0.081	1.021	2	1	1	1	715	80.3	12.06	0	1	0
Q06203	PPAT	Amidophosphoribosyltransferase	0.082	1.018	4	1	1	1	517	57.4	6.76	0	1	0
Q7RTR2	NLRC3	NLR family CARD domain-containing protein 3	0.082	1.018	1	1	2	1	1065	114.6	8.29	0	1	0
Q15545	TAF7	Transcription initiation factor TFIID subunit 7	0.082	1.018	3	1	1	1	349	40.2	5.2	0	1	0
Q92560	BAP1	Ubiquitin carboxyl-terminal hydrolase BAP1	0.082	1.014	3	1	1	1	729	80.3	6.84	0	1	0
A7XYQ1	SOBP	Sine oculis-binding protein homolog	0.082	1.009	3	1	1	1	873	92.6	7.68	0	1	0
A6NKB5	PCNX2	Pecanex-like protein 2	0.083	1.008	1	1	2	1	2137	237.1	6.76	0	1	0
P29317	EPHA2	Ephrin type-A receptor 2	0.084	1.006	1	1	1	1	976	108.2	6.23	0	1	0
O43320	FGF16	Fibroblast growth factor 16	0.085	0.996	18	1	1	1	207	23.7	9.16	0	1	0		420259
O95171	SCEL	Sciellin	0.085	0.993	1	1	1	1	688	77.5	9.38	0	1	0
P07942	LAMB1	Laminin subunit beta-1	0.085	0.992	2	1	3	1	1786	197.9	4.94	0	1	0
Q9UI36	DACH1	Dachshund homolog 1	0.086	0.988	3	1	3	1	758	78.5	8.51	0	1	0
Q9Y467	SALL2	Sal-like protein 2	0.086	0.987	2	1	1	1	1007	105.2	6.3	0	1	0	57649
Q9BRQ6	CHCHD6	MICOS complex subunit MIC25	0.086	0.984	7	1	1	1	235	26.4	8.85	0	1	0
Q9Y421	FAM32A	Protein FAM32A	0.087	0.983	12	1	1	1	112	13.2	9.99	0	1	0
Q6GYQ0	RALGAPA1	Ral GTPase-activating protein subunit alpha-1	0.086	0.979	1	1	2	1	2036	229.7	6.19	0	1	0	119394	1573199
Q9UBW5	BIN2	Bridging integrator 2	0.087	0.978	6	1	1	1	565	61.8	5.15	0	1	0
Q8TC44	POC1B	POC1 centriolar protein homolog B	0.087	0.975	8	1	1	1	478	53.6	7.24	0	1	0
Q96PE1	ADGRA2	Adhesion G protein-coupled receptor A2	0.088	0.974	2	1	1	1	1338	142.6	8.44	0	1	0	471684	183735
Q96JH8	RADIL	Ras-associating and dilute domain-containing protein	0.088	0.973	1	1	2	1	1075	117.4	7.09	0	1	0	206757
Q9HAK2	EBF2	Transcription factor COE2	0.088	0.973	2	1	2	1	575	62.6	9.06	0	1	0	313736	343397
O14777	NDC80	Kinetochore protein NDC80 homolog	0.088	0.97	3	1	1	1	642	73.9	5.6	0	1	0
Q96NY7	CLIC6	Chloride intracellular channel protein 6	0.088	0.969	6	1	1	1	704	73	4.37	0	1	0
O15084	ANKRD28	Serine/threonine-protein phosphatase 6 regulatory ankyrin repeat subunit A	0.088	0.967	3	1	2	1	1053	112.9	6.25	0	1	0
Q8N976	5 SV	Putative uncharacterized protein FLJ38264	0.089	0.964	25	1	1	1	141	14.9	7.05	0	1	0
Q9BY89	KIAA1671	Uncharacterized protein KIAA1671	0.089	0.964	1	1	1	1	1806	196.6	8.47	0	1	0	168721	122793
Q9UIW0	VAX2	Ventral anterior homeobox 2	0.089	0.961	3	1	1	1	290	30.9	9.47	0	1	0
Q8NGX6	OR10R2	Olfactory receptor 10R2	0.089	0.958	6	1	1	1	335	37.5	8.54	0	1	0
Q63HN8	RNF213	E3 ubiquitin-protein ligase RNF213	0.089	0.956	0	1	1	1	5207	591	6.48	0	1	0
P23468	PTPRD	Receptor-type tyrosine-protein phosphatase delta	0.089	0.955	0	1	1	1	1912	214.6	6.57	0	1	0	4.03387e+06	4.30215e+06
Q86T65	DAAM2	Disheveled-associated activator of morphogenesis 2	0.089	0.953	1	1	1	1	1068	123.4	6.8	0	1	0
Q5T8P6	RBM26	RNA-binding protein 26	0.089	0.953	1	1	1	1	1007	113.5	9.16	0	1	0
Q86TS9	MRPL52	Large ribosomal subunit protein mL52	0.089	0.952	11	1	3	1	123	13.7	10.26	0	1	0	190992	365994
Q99715	COL12A1	Collagen alpha-1(XII) chain	0.089	0.951	0	1	1	1	3063	332.9	5.53	0	1	0	979898
Q15785	TOMM34	Mitochondrial import receptor subunit TOM34	0.089	0.95	5	1	1	1	309	34.5	8.98	0	1	0
Q9P2L0	WDR35	WD repeat-containing protein 35	0.09	0.95	3	1	1	1	1181	133.5	6.38	0	1	0
Q9NZ56	FMN2	Formin-2	0.09	0.946	2	1	1	1	1722	180	5.47	0	1	0
P48449	LSS	Lanosterol synthase	0.09	0.943	1	1	1	1	732	83.3	6.61	0	1	0	4949699	2.88692e+06
Q5T160	RARS2	Probable arginine--tRNA ligase, mitochondrial	0.09	0.942	2	1	1	1	578	65.5	8.21	0	1	0	27919
Q6UY18	LINGO4	Leucine-rich repeat and immunoglobulin-like domain-containing nogo receptor-interacting protein 4	0.09	0.941	3	1	1	1	593	63.7	8.18	0	1	0	5.89677e+06	7119081
Q9NNX1	TUFT1	Tuftelin	0.091	0.939	2	1	1	1	390	44.2	6	0	1	0
Q96P70	IPO9	Importin-9	0.091	0.937	2	1	1	1	1041	115.9	4.81	0	1	0
P31749	AKT1	RAC-alpha serine/threonine-protein kinase	0.091	0.937	3	1	1	1	480	55.7	6.07	0	1	0
Q9ULW6	NAP1L2	Nucleosome assembly protein 1-like 2	0.092	0.935	4	1	1	1	460	52.5	4.49	0	1	0
P78363	ABCA4	Retinal-specific phospholipid-transporting ATPase ABCA4	0.092	0.934	1	1	1	1	2273	255.8	6.29	0	1	0		83740.7
Q14919	DRAP1	Dr1-associated corepressor	0.092	0.931	5	1	1	1	205	22.3	5.17	0	1	0
P82987	ADAMTSL3	ADAMTS-like protein 3	0.092	0.929	1	1	1	1	1691	188.6	7.83	0	1	0
P04183	TK1	Thymidine kinase, cytosolic	0.092	0.926	7	1	2	1	234	25.5	8.51	0	1	0
Q9NZM1	MYOF	Myoferlin	0.094	0.921	1	1	4	1	2061	234.6	6.18	0	1	0
P18669	PGAM1	Phosphoglycerate mutase 1	0.095	0.919	7	1	1	1	254	28.8	7.18	0	1	0		25424.8
P68036	UBE2L3	Ubiquitin-conjugating enzyme E2 L3	0.096	0.917	19	1	1	1	154	17.9	8.51	0	1	0
P16389	KCNA2	Potassium voltage-gated channel subfamily A member 2	0.096	0.915	7	1	1	1	499	56.7	4.86	0	1	0
P31629	HIVEP2	Transcription factor HIVEP2	0.097	0.914	1	1	1	1	2446	268.9	6.96	0	1	0
Q9Y233	PDE10A	cAMP and cAMP-inhibited cGMP 3',5'-cyclic phosphodiesterase 10A	0.097	0.906	2	1	1	1	779	88.4	6.6	0	1	0
A8MX76	CAPN14	Calpain-14	0.097	0.904	2	1	3	1	684	79.5	8.62	0	1	0	563295	1.65202e+06
P56524	HDAC4	Histone deacetylase 4	0.097	0.902	1	1	2	1	1084	119	6.96	0	1	0
Q9H6Y2	WDR55	WD repeat-containing protein 55	0.099	0.897	2	1	1	1	383	42	4.92	0	1	0	130957	151592
O15260	SURF4	Surfeit locus protein 4	0.099	0.896	7	1	1	1	269	30.4	7.78	0	1	0
Q9Y5K6	CD2AP	CD2-associated protein	0.1	0.89	2	1	1	1	639	71.4	6.4	0	1	0
O60882	MMP20	Matrix metalloproteinase-20	0.101	0.888	6	1	2	1	483	54.4	8.87	0	1	0
Q96JG9	ZNF469	Zinc finger protein 469	0.101	0.888	0	1	1	1	3925	409.9	7.72	0	1	0
O15371	EIF3D	Eukaryotic translation initiation factor 3 subunit D	0.101	0.886	5	1	1	1	548	63.9	6.05	0	1	0	74427.5
A6NI72	NCF1B	Putative neutrophil cytosol factor 1B	0.101	0.886	2	1	3	1	391	44.8	9.13	0	1	0	1.05851e+06	767261
Q96II8	LRCH3	DISP complex protein LRCH3	0.102	0.883	6	1	1	1	777	86	6.71	0	1	0
P0C866	LINC00869	Putative uncharacterized protein encoded by LINC00869	0.102	0.883	8	1	1	1	280	30.8	5.85	0	1	0
Q9HC35	EML4	Echinoderm microtubule-associated protein-like 4	0.103	0.88	3	1	1	1	981	108.8	6.4	0	1	0
Q13685	AAMP	Angio-associated migratory cell protein	0.104	0.876	3	1	1	1	434	46.7	4.42	0	1	0
Q6UXD5	SEZ6L2	Seizure 6-like protein 2	0.104	0.875	1	1	4	1	910	97.5	4.89	0	1	0	1.46853e+06	2.57394e+06
P38935	IGHMBP2	DNA-binding protein SMUBP-2	0.105	0.866	1	1	4	1	993	109.1	8.97	0	1	0	9746364	5233456
Q6NXE6	ARMC6	Armadillo repeat-containing protein 6	0.106	0.863	4	1	2	1	501	54.1	6.24	0	1	0
Q8TDB4	MGARP	Protein MGARP	0.106	0.862	13	1	1	1	240	25.4	4.44	0	1	0
P14618	PKM	Pyruvate kinase PKM	0.107	0.861	2	1	1	1	531	57.9	7.84	0	1	0
Q9H611	PIF1	ATP-dependent DNA helicase PIF1	0.107	0.86	3	1	1	1	641	69.8	9.72	0	1	0
P05164	MPO	Myeloperoxidase	0.108	0.858	3	1	2	1	745	83.8	8.97	0	1	0
Q8TBP0	TBC1D16	TBC1 domain family member 16	0.108	0.858	4	1	1	1	767	86.3	5.82	0	1	0
Q5VTL8	PRPF38B	Pre-mRNA-splicing factor 38B	0.11	0.853	8	1	1	1	546	64.4	10.54	0	1	0
P16615	ATP2A2	Sarcoplasmic/endoplasmic reticulum calcium ATPase 2	0.11	0.852	2	1	2	1	1042	114.7	5.34	0	1	0
Q5SW79	CEP170	Centrosomal protein of 170 kDa	0.11	0.85	1	1	1	1	1584	175.2	7.11	0	1	0
Q9NUY8	TBC1D23	TBC1 domain family member 23	0.11	0.849	2	1	3	1	699	78.3	5.41	0	1	0	336558	869590
Q99594	TEAD3	Transcriptional enhancer factor TEF-5	0.111	0.847	7	1	1	1	435	48.6	8.4	0	1	0	50050.6	17504
Q8NCR3	MFI	Protein MFI	0.112	0.845	11	1	2	1	313	36.7	7.72	0	1	0
Q9UGJ0	PRKAG2	5'-AMP-activated protein kinase subunit gamma-2	0.112	0.845	2	1	1	1	569	63	9.35	0	1	0	62778.8	4299.63
P38398	BRCA1	Breast cancer type 1 susceptibility protein	0.114	0.842	1	1	1	1	1863	207.6	5.41	0	1	0
O15229	KMO	Kynurenine 3-monooxygenase	0.115	0.838	2	1	1	1	486	55.8	9.03	0	1	0
Q9BQ87	TBL1Y	F-box-like/WD repeat-containing protein TBL1Y	0.117	0.833	8	1	1	1	522	56.7	5.62	0	1	0
Q8IWV2	CNTN4	Contactin-4	0.117	0.832	1	1	12	1	1026	113.4	7.47	0	1	0
Q2M5E4	RGS21	Regulator of G-protein signaling 21	0.119	0.824	5	1	1	1	152	17.7	7.02	0	1	0	1.13808e+06	2.37413e+06
Q13952	NFYC	Nuclear transcription factor Y subunit gamma	0.12	0.823	2	1	1	1	458	50.3	6.1	0	1	0
A1Z1Q3	MACROD2	ADP-ribose glycohydrolase MACROD2	0.12	0.82	8	1	1	1	425	47.4	4.68	0	1	0		322396
Q9BYB0	SHANK3	SH3 and multiple ankyrin repeat domains protein 3	0.12	0.82	1	1	1	1	1731	184.6	8.88	0	1	0
P15882	CHN1	N-chimaerin	0.121	0.818	3	1	1	1	459	53.1	6.98	0	1	0
Q7LBR1	CHMP1B	Charged multivesicular body protein 1b	0.121	0.818	7	1	1	1	199	22.1	8.1	0	1	0
P61020	RAB5B	Ras-related protein Rab-5B	0.121	0.818	8	1	1	1	215	23.7	8.13	0	1	0	127722	181947
Q7L5Y9	MAEA	E3 ubiquitin-protein transferase MAEA	0.121	0.818	8	1	1	1	396	45.3	8.69	0	1	0
Q6ZV73	FGD6	FYVE, RhoGEF and PH domain-containing protein 6	0.121	0.817	1	1	2	1	1430	160.7	7.03	0	1	0	568185	799067
Q6PGN9	PSRC1	Proline/serine-rich coiled-coil protein 1	0.12	0.816	5	1	1	1	363	38.8	11.21	0	1	0	120925	355126
Q9HCE6	ARHGEF10L	Rho guanine nucleotide exchange factor 10-like protein	0.12	0.816	3	1	1	1	1279	140.3	5.94	0	1	0
Q3B7J2	GFOD2	Glucose-fructose oxidoreductase domain-containing protein 2	0.12	0.815	11	1	1	1	385	42.2	6.44	0	1	0
Q9UMS5	PHTF1	Protein PHTF1	0.12	0.815	1	1	1	1	762	87.2	9.6	0	1	0
P18825	ADRA2C	Alpha-2C adrenergic receptor	0.122	0.813	9	1	1	1	462	49.5	10.3	0	1	0
Q9BT49	THAP7	THAP domain-containing protein 7	0.123	0.807	6	1	1	1	309	34.4	9.39	0	1	0
Q8IZC6	COL27A1	Collagen alpha-1(XXVII) chain	0.123	0.807	0	1	1	1	1860	186.8	9.82	0	1	0
Q9Y2F5	ICE1	Little elongation complex subunit 1	0.123	0.806	2	1	1	1	2266	247.7	5.48	0	1	0	24440.2	16512.6
Q4AC94	C2CD3	C2 domain-containing protein 3	0.123	0.804	1	1	1	1	2353	260.2	7.12	0	1	0	1735050	346391
Q8WUH2	TGFBRAP1	Transforming growth factor-beta receptor-associated protein 1	0.123	0.804	3	1	1	1	860	97.1	6.55	0	1	0
Q8WW01	TSEN15	tRNA-splicing endonuclease subunit Sen15	0.123	0.804	11	1	1	1	171	18.6	4.58	0	1	0
P24752	ACAT1	Acetyl-CoA acetyltransferase, mitochondrial	0.123	0.802	3	1	1	1	427	45.2	8.85	0	1	0
Q86Y38	XYLT1	Xylosyltransferase 1	0.124	0.802	1	1	1	1	959	107.5	9.22	0	1	0	190564	232939
A8MZF0	PRR33	Proline-rich protein 33	0.124	0.802	4	1	1	1	331	35.2	8.35	0	1	0		263472
Q7Z6K5	ARPIN	Arpin	0.124	0.802	10	1	1	1	226	24.9	5.83	0	1	0
P07148	FABP1	Fatty acid-binding protein, liver	0.125	0.8	18	1	3	1	127	14.2	7.18	0	1	0
O00237	RNF103	E3 ubiquitin-protein ligase RNF103	0.125	0.799	1	1	1	1	685	79.4	5.68	0	1	0
Q8IYJ2	C10orf67	Uncharacterized protein C10orf67, mitochondrial	0.125	0.798	2	1	2	1	551	63.6	8.84	0	1	0		374804
Q9Y6N3	CLCA3P	Calcium-activated chloride channel regulator family member 3	0.125	0.796	2	1	7	1	262	30	8.21	0	1	0	157502	35954.4
A8MW92	PHF20L1	PHD finger protein 20-like protein 1	0.125	0.795	1	1	1	1	1017	114.9	6.83	0	1	0	91236.5
P21589	NT5E	5'-nucleotidase	0.125	0.795	2	1	1	1	574	63.3	7.03	0	1	0
P53621	COPA	Coatomer subunit alpha	0.125	0.793	1	1	1	1	1224	138.3	7.66	0	1	0
Q92932	PTPRN2	Receptor-type tyrosine-protein phosphatase N2	0.126	0.791	3	1	1	1	1015	111.2	5.83	0	1	0
Q9Y3E1	HDGFL3	Hepatoma-derived growth factor-related protein 3	0.126	0.79	3	1	1	1	203	22.6	7.99	0	1	0	46734	49649.2
O14672	ADAM10	Disintegrin and metalloproteinase domain-containing protein 10	0.127	0.785	1	1	1	1	748	84.1	7.77	0	1	0	75693.2	118297
Q9Y2H0	DLGAP4	Disks large-associated protein 4	0.127	0.785	2	1	1	1	992	107.9	7.08	0	1	0		423577
Q8WXI4	ACOT11	Acyl-coenzyme A thioesterase 11	0.128	0.783	1	1	49	1	607	68.4	8.35	0	1	0
Q8NFU5	IPMK	Inositol polyphosphate multikinase	0.128	0.781	2	1	3	1	416	47.2	7.64	0	1	0	2.09133e+06	2.15227e+06
Q5XX13	FBXW10	F-box/WD repeat-containing protein 10	0.128	0.78	1	1	1	1	1052	119.8	9.39	0	1	0	1.15691e+06	3.88732e+06
Q99525	H4C7	Histone H4-like protein type G	0.128	0.779	12	1	1	1	98	11	11.06	0	1	0
P09172	DBH	Dopamine beta-hydroxylase	0.128	0.779	3	1	5	1	617	69	6.42	0	1	0
O94868	FCHSD2	F-BAR and double SH3 domains protein 2	0.128	0.777	3	1	1	1	740	84.2	5.77	0	1	0
Q9C037	TRIM4	E3 ubiquitin-protein ligase TRIM4	0.128	0.773	2	1	5	1	500	57.4	8.1	0	1	0
Q9UI10	EIF2B4	Translation initiation factor eIF-2B subunit delta	0.129	0.772	2	1	1	1	523	57.5	9.38	0	1	0		74764.3
Q96S38	RPS6KC1	Ribosomal protein S6 kinase delta-1	0.129	0.771	1	1	1	1	1066	118.6	4.87	0	1	0
Q9H1I8	ASCC2	Activating signal cointegrator 1 complex subunit 2	0.129	0.771	1	1	1	1	757	86.3	5.16	0	1	0
Q8N7C7	RNF148	RING finger protein 148	0.129	0.77	5	1	1	1	305	34.4	8.19	0	1	0
Q16850	CYP51A1	Lanosterol 14-alpha demethylase	0.129	0.768	4	1	1	1	509	57.2	8.53	0	1	0
Q9H4W6	EBF3	Transcription factor COE3	0.129	0.768	5	1	1	1	596	64.8	8.66	0	1	0
Q2WGJ6	KLHL38	Kelch-like protein 38	0.129	0.767	2	1	10	1	581	65.5	7.93	0	1	0
Q9Y2Z2	MTO1	Protein MTO1 homolog, mitochondrial	0.129	0.765	5	1	2	1	717	79.9	8.31	0	1	0
Q9H159	CDH19	Cadherin-19	0.129	0.763	1	1	1	1	772	86.9	4.73	0	1	0	2.28561e+06
Q9H1A4	ANAPC1	Anaphase-promoting complex subunit 1	0.131	0.756	1	1	1	1	1944	216.4	6.3	0	1	0
O95684	CEP43	Centrosomal protein 43	0.131	0.756	2	1	2	1	399	43	4.81	0	1	0	4.18008e+06	5.32674e+06
P08648	ITGA5	Integrin alpha-5	0.131	0.755	2	1	2	1	1049	114.5	5.77	0	1	0	93935.2	106608
O14841	OPLAH	5-oxoprolinase	0.131	0.755	1	1	1	1	1288	137.4	6.58	0	1	0
Q5VYV7	SLX4IP	Protein SLX4IP	0.133	0.753	4	1	2	1	408	45.5	9.42	0	1	0	120563	44275.1
Q14191	WRN	Bifunctional 3'-5' exonuclease/ATP-dependent helicase WRN	0.134	0.749	1	1	2	1	1432	162.4	6.34	0	1	0		225614
Q9ULH1	ASAP1	Arf-GAP with SH3 domain, ANK repeat and PH domain-containing protein 1	0.134	0.749	3	1	1	1	1129	125.4	7.31	0	1	0
Q9GZS0	DNAI2	Dynein axonemal intermediate chain 2	0.135	0.747	1	1	1	1	605	68.8	4.74	1.64	1	0	61878.2
A6NHQ4	EPOP	Elongin BC and Polycomb repressive complex 2-associated protein	0.135	0.747	2	1	1	1	379	39.3	9.64	0	1	0	223603	1939943
Q9UIV8	SERPINB13	Serpin B13	0.137	0.739	6	1	3	1	391	44.2	5.71	0	1	0
O95149	SNUPN	Snurportin-1	0.138	0.738	8	1	1	1	360	41.1	6.64	0	1	0	33034.7
Q04656	ATP7A	Copper-transporting ATPase 1	0.138	0.738	1	1	2	1	1500	163.3	6.33	0	1	0
Q14643	ITPR1	Inositol 1,4,5-trisphosphate receptor type 1	0.138	0.738	0	1	1	1	2758	313.7	6.04	0	1	0		411347
Q9HB19	PLEKHA2	Pleckstrin homology domain-containing family A member 2	0.139	0.735	3	1	1	1	425	47.2	8.66	0	1	0
P58872	RHBDL3	Rhomboid-related protein 3	0.139	0.734	5	1	1	1	404	45.2	7.61	0	1	0
Q8IY22	CMIP	C-Maf-inducing protein	0.139	0.731	4	1	3	1	773	86.3	6.7	0	1	0
O15198	SMAD9	Mothers against decapentaplegic homolog 9	0.14	0.729	3	1	1	1	467	52.5	7.77	0	1	0
A4D2P6	GRID2IP	Delphilin	0.14	0.727	1	1	1	1	1211	132.2	7.4	0	1	0
Q6ZV65	FAM47E	Protein FAM47E	0.14	0.726	6	1	2	1	393	45.6	9.42	0	1	0
O75460	ERN1	Serine/threonine-protein kinase/endoribonuclease IRE1	0.141	0.724	1	1	1	1	977	109.7	6.42	0	1	0	1122300	2.58084e+06
Q15311	RALBP1	RalA-binding protein 1	0.141	0.724	1	1	1	1	655	76	5.88	0	1	0	437564	648605
P59510	ADAMTS20	A disintegrin and metalloproteinase with thrombospondin motifs 20	0.142	0.722	1	1	1	1	1910	214.6	7.21	0	1	0
Q7Z7E8	UBE2Q1	Ubiquitin-conjugating enzyme E2 Q1	0.142	0.722	5	1	1	1	422	46.1	5.1	0	1	0
Q96IU2	ZBED3	Zinc finger BED domain-containing protein 3	0.144	0.717	13	1	1	1	234	25.1	8.31	0	1	0
Q96KS0	EGLN2	Prolyl hydroxylase EGLN2	0.144	0.716	8	1	2	1	407	43.6	7.91	0	1	0
O00487	PSMD14	26S proteasome non-ATPase regulatory subunit 14	0.146	0.712	11	1	1	1	310	34.6	6.52	0	1	0
P17029	ZKSCAN1	Zinc finger protein with KRAB and SCAN domains 1	0.146	0.712	3	1	1	1	563	63.6	7.05	0	1	0
O94822	LTN1	E3 ubiquitin-protein ligase listerin	0.148	0.711	1	1	1	1	1766	200.4	6.25	0	1	0
Q9H0M4	ZCWPW1	Zinc finger CW-type PWWP domain protein 1	0.148	0.71	5	1	1	1	648	72	7.53	0	1	0
Q9H078	CLPB	Mitochondrial disaggregase	0.148	0.71	4	1	1	1	707	78.7	9.01	0	1	0	515558	94820.5
A0A087X0M5	TRBV18	T cell receptor beta variable 18	0.148	0.708	21	1	1	1	115	13	8.87	0	1	0
Q8IYE1	CCDC13	Coiled-coil domain-containing protein 13	0.148	0.708	1	1	1	1	715	80.8	8.84	0	1	0	12969014	8157775
Q8N4H0	SPATA6L	Spermatogenesis associated 6-like protein	0.148	0.708	7	1	1	1	392	45	9.13	0	1	0
Q4J6C6	PREPL	Prolyl endopeptidase-like	0.148	0.706	5	1	1	1	727	83.9	6.38	0	1	0
Q01064	PDE1B	Dual specificity calcium/calmodulin-dependent 3',5'-cyclic nucleotide phosphodiesterase 1B	0.149	0.704	2	1	1	1	536	61.3	5.52	0	1	0
Q9Y6M7	SLC4A7	Sodium bicarbonate cotransporter 3	0.15	0.702	1	1	3	1	1214	136	6.71	0	1	0
Q5R3I4	TTC38	Tetratricopeptide repeat protein 38	0.15	0.698	5	1	1	1	469	52.8	5.99	0	1	0
P47897	QARS1	Glutamine--tRNA ligase	0.15	0.697	2	1	3	1	775	87.7	7.15	0	1	0		587197
Q86TI0	TBC1D1	TBC1 domain family member 1	0.151	0.697	3	1	1	1	1168	133	6.96	0	1	0
O94813	SLIT2	Slit homolog 2 protein	0.153	0.696	1	1	1	1	1529	169.8	7.06	0	1	0
P14635	CCNB1	G2/mitotic-specific cyclin-B1	0.153	0.695	4	1	1	1	433	48.3	7.47	0	1	0
Q9Y566	SHANK1	SH3 and multiple ankyrin repeat domains protein 1	0.153	0.693	2	1	1	1	2161	224.8	8.15	0	1	0
Q01740	FMO1	Flavin-containing monooxygenase 1	0.154	0.692	3	1	3	1	532	60.3	7.2	0	1	0
Q9BXU7	USP26	Ubiquitin carboxyl-terminal hydrolase 26	0.155	0.689	2	1	1	1	913	104	8.7	0	1	0
Q8IWF2	FOXRED2	FAD-dependent oxidoreductase domain-containing protein 2	0.155	0.688	3	1	1	1	684	77.7	7.72	0	1	0
Q9NUQ2	AGPAT5	1-acyl-sn-glycerol-3-phosphate acyltransferase epsilon	0.156	0.687	6	1	1	1	364	42	9.1	0	1	0
Q7Z601	GPR142	Probable G-protein coupled receptor 142	0.156	0.686	6	1	1	1	462	51.1	9.42	0	1	0
Q9NPJ8	NXT2	NTF2-related export protein 2	0.157	0.681	5	1	1	1	142	16.2	5.48	0	1	0
Q13127	REST	RE1-silencing transcription factor	0.157	0.68	1	1	1	1	1097	121.8	6.74	0	1	0
P40616	ARL1	ADP-ribosylation factor-like protein 1	0.157	0.68	9	1	1	1	181	20.4	5.72	0	1	0
Q9NTG7	SIRT3	NAD-dependent protein deacetylase sirtuin-3, mitochondrial	0.157	0.678	2	1	1	1	399	43.5	8.7	0	1	0
Q13033	STRN3	Striatin-3	0.16	0.673	4	1	3	1	797	87.2	5.36	0	1	0
P49761	CLK3	Dual specificity protein kinase CLK3	0.161	0.672	3	1	1	1	638	73.5	9.92	0	1	0
Q9HCK1	ZDBF2	DBF4-type zinc finger-containing protein 2	0.161	0.671	1	1	1	1	2354	265.5	6.16	0	1	0
Q02575	NHLH1	Helix-loop-helix protein 1	0.16	0.67	35	1	1	1	133	14.6	8.91	0	1	0
Q96PN7	TRERF1	Transcriptional-regulating factor 1	0.163	0.666	2	1	1	1	1200	132.2	6.74	0	1	0
O75056	SDC3	Syndecan-3	0.163	0.666	9	1	4	1	442	45.5	4.69	0	1	0
Q96S15	WDR24	GATOR2 complex protein WDR24	0.164	0.665	3	1	1	1	790	88.2	6.52	0	1	0
Q5T1H1	EYS	Protein eyes shut homolog	0.165	0.663	0	1	1	1	3165	350.6	5.78	0	1	0
O75298	RTN2	Reticulon-2	0.165	0.661	7	1	1	1	545	59.2	5.31	0	1	0
P13591	NCAM1	Neural cell adhesion molecule 1	0.166	0.66	1	1	1	1	858	94.5	4.87	0	1	0
Q8N8Q9	NIPA2	Magnesium transporter NIPA2	0.166	0.66	9	1	2	1	360	39.2	8.22	0	1	0
Q9UF33	EPHA6	Ephrin type-A receptor 6	0.168	0.659	2	1	1	1	1036	116.3	6.98	0	1	0
Q99638	RAD9A	Cell cycle checkpoint control protein RAD9A	0.168	0.657	3	1	2	1	391	42.5	5.66	0	1	0
Q8N2C7	UNC80	Protein unc-80 homolog	0.168	0.657	1	1	1	1	3258	363.2	6.86	0	1	0
Q92743	HTRA1	Serine protease HTRA1	0.169	0.655	6	1	1	1	480	51.3	7.83	0	1	0
Q9Y5E9	PCDHB14	Protocadherin beta-14	0.169	0.655	2	1	1	1	798	87.5	4.96	0	1	0
P39656	DDOST	Dolichyl-diphosphooligosaccharide--protein glycosyltransferase 48 kDa subunit	0.171	0.653	2	1	1	1	456	50.8	6.55	0	1	0
Q9NVR0	KLHL11	Kelch-like protein 11	0.171	0.649	2	1	1	1	708	80.1	6.16	0	1	0
O15264	MAPK13	Mitogen-activated protein kinase 13	0.171	0.649	8	1	2	1	365	42.1	8.38	0	1	0
O94804	STK10	Serine/threonine-protein kinase 10	0.171	0.646	2	1	2	1	968	112.1	6.95	0	1	0
Q9NZN8	CNOT2	CCR4-NOT transcription complex subunit 2	0.171	0.646	1	1	2	1	540	59.7	7.66	0	1	0
Q92870	APBB2	Amyloid beta precursor protein binding family B member 2	0.171	0.645	4	1	3	1	758	83.3	6.1	0	1	0
Q8TDM6	DLG5	Disks large homolog 5	0.171	0.642	0	1	2	1	1919	213.7	7.42	0	1	0
P51854	TKTL1	Transketolase-like protein 1	0.171	0.642	1	1	1	1	596	65.3	5.86	0	1	0
Q9Y2Z4	YARS2	Tyrosine--tRNA ligase, mitochondrial	0.172	0.641	5	1	1	1	477	53.2	8.98	0	1	0
Q96ME1	FBXL18	F-box/LRR-repeat protein 18	0.172	0.641	3	1	1	1	718	78.9	8.27	0	1	0
P49959	MRE11	Double-strand break repair protein MRE11	0.172	0.64	2	1	1	1	708	80.5	5.9	0	1	0
Q8IWY8	ZSCAN29	Zinc finger and SCAN domain-containing protein 29	0.172	0.639	4	1	1	1	852	96.7	6.99	0	1	0
Q9Y2T4	PPP2R2C	Serine/threonine-protein phosphatase 2A 55 kDa regulatory subunit B gamma isoform	0.173	0.639	6	1	2	1	447	51.5	6.37	0	1	0
Q9BYG5	PARD6B	Partitioning defective 6 homolog beta	0.174	0.635	8	1	1	1	372	41.2	5.58	0	1	0
Q9BX84	TRPM6	Transient receptor potential cation channel subfamily M member 6	0.175	0.634	1	1	1	1	2022	231.6	7.77	0	1	0
Q9NZJ4	SACS	Sacsin	0.175	0.633	0	1	2	1	4579	520.8	7.05	0	1	0
Q8NCJ5	SPRYD3	SPRY domain-containing protein 3	0.175	0.633	2	1	1	1	442	49.7	6.16	0	1	0
Q2TAP0	GOLGA7B	Golgin subfamily A member 7B	0.178	0.628	8	1	2	1	167	18.3	6.01	0	1	0
Q8NF99	ZNF397	Zinc finger protein 397	0.179	0.627	1	1	1	1	534	61.1	7.27	0	1	0
Q8IZD0	SAMD14	Sterile alpha motif domain-containing protein 14	0.179	0.627	4	1	1	1	417	45	9.35	0	1	0
Q16706	MAN2A1	Alpha-mannosidase 2	0.179	0.626	2	1	1	1	1144	131.1	7.58	0	1	0
A8MV81	HIGD1C	HIG1 domain family member 1C	0.179	0.626	31	1	1	1	97	11.1	9.7	0	1	0
O00213	APBB1	Amyloid beta precursor protein binding family B member 1	0.18	0.625	3	1	1	1	710	77.2	5.06	0	1	0
Q99547	MPHOSPH6	M-phase phosphoprotein 6	0.183	0.617	5	1	1	1	160	19	5.2	0	1	0
Q7KZF4	SND1	Staphylococcal nuclease domain-containing protein 1	0.184	0.616	2	1	1	1	910	101.9	7.17	0	1	0
P31644	GABRA5	Gamma-aminobutyric acid receptor subunit alpha-5	0.183	0.615	3	1	2	1	462	52.1	9.16	0	1	0
Q9NS68	TNFRSF19	Tumor necrosis factor receptor superfamily member 19	0.184	0.614	4	1	1	1	423	46	5.47	0	1	0
A8MYJ7	TTC34	Tetratricopeptide repeat protein 34	0.184	0.614	2	1	3	1	566	60.9	7.33	0	1	0
[truncated: 148 more rows]

## Sheet: Quantitation
Accession	Gene	Description	FA/NT	Abundance: FA	Abundance: NT
P02795	MT2A	Metallothionein-2	267921	2.67921e+07
P05204	HMGN2	Non-histone chromosomal protein HMG-17	28300	2.83e+06
Q9BTT0	ANP32E	Acidic leucine-rich nuclear phosphoprotein 32 family member E	27077.1	2.70771e+06
Q9H159	CDH19	Cadherin-19	22856.1	2.28561e+06
P04732	MT1E	Metallothionein-1E	14945.8	1.49458e+06
P50750	CDK9	Cyclin-dependent kinase 9	14508.5	1.45085e+06
Q16186	ADRM1	Proteasomal ubiquitin receptor ADRM1	12394.2	1.23942e+06
Q6PJG6	BRAT1	BRCA1-associated ATM activator 1	10758.9	1.07589e+06
Q99715	COL12A1	Collagen alpha-1(XII) chain	9798.98	979898
P51858	HDGF	Hepatoma-derived growth factor	8361.21	836121
P30041	PRDX6	Peroxiredoxin-6	7724.35	772435
Q01518	CAP1	Adenylyl cyclase-associated protein 1	7199.8	719980
Q9UJY1	HSPB8	Heat shock protein beta-8	7007.31	700731
O95400	CD2BP2	CD2 antigen cytoplasmic tail-binding protein 2	6794.39	679439
P0DPB6	POLR1D	DNA-directed RNA polymerases I and III subunit RPAC2	6601.27	660128
O75717	WDHD1	WD repeat and HMG-box DNA-binding protein 1	6314.64	631464
P49458	SRP9	Signal recognition particle 9 kDa protein	5948.15	594815
P29590	PML	Protein PML	5758.17	575817
Q6VMQ6	ATF7IP	Activating transcription factor 7-interacting protein 1	5371.81	537181
Q15054	POLD3	DNA polymerase delta subunit 3	5037.32	503732
Q16594	TAF9	Transcription initiation factor TFIID subunit 9	4621.25	462125
Q15020	SART3	Squamous cell carcinoma antigen recognized by T-cells 3	4519.37	451937
Q71U36	TUBA1A	Tubulin alpha-1A chain	4240.06	424006
Q9Y2V2	CARHSP1	Calcium-regulated heat-stable protein 1	4184.6	418460
P21127	CDK11B	Cyclin-dependent kinase 11B	4046.17	404617
Q7Z589	EMSY	BRCA2-interacting transcriptional repressor EMSY	3928.53	392853
Q8IWS0	PHF6	PHD finger protein 6	3701.3	370130
P02511	CRYAB	Alpha-crystallin B chain	3608.15	360815
Q96RE7	NACC1	Nucleus accumbens-associated protein 1	3487.12	348712
Q15008	PSMD6	26S proteasome non-ATPase regulatory subunit 6	3473.87	347387
P25786	PSMA1	Proteasome subunit alpha type-1	3368.56	336856
Q04726	TLE3	Transducin-like enhancer protein 3	3174.2	317420
P78318	IGBP1	Immunoglobulin-binding protein 1	3112.44	311244
O43242	PSMD3	26S proteasome non-ATPase regulatory subunit 3	3088.58	308858
Q96EY4	TMA16	Translation machinery-associated protein 16	3081.91	308191
Q15398	DLGAP5	Disks large-associated protein 5	3078.63	307863
P04818	TYMS	Thymidylate synthase	2976.74	297674
P55036	PSMD4	26S proteasome non-ATPase regulatory subunit 4	2932.77	293277
Q9Y5N6	ORC6	Origin recognition complex subunit 6	2851.06	285106
P52294	KPNA1	Importin subunit alpha-5	2849.37	284937
P35998	PSMC2	26S proteasome regulatory subunit 7	2823.01	282301
Q96PU8	QKI	KH domain-containing RNA-binding protein QKI	2731.72	273172
Q08209	PPP3CA	Protein phosphatase 3 catalytic subunit alpha	2691.43	269143
P25789	PSMA4	Proteasome subunit alpha type-4	2656.57	265657
Q08J23	NSUN2	RNA cytosine C(5)-methyltransferase NSUN2	2651.99	265199
Q92793	CREBBP	CREB-binding protein	2600.6	260060
P07737	PFN1	Profilin-1	2567.71	256771
Q9ULX6	AKAP8L	A-kinase anchor protein 8-like	2554.31	255431
O15355	PPM1G	Protein phosphatase 1G	2540.44	254044
P61970	NUTF2	Nuclear transport factor 2	2532.23	253223
Q8WUZ0	BCL7C	B-cell CLL/lymphoma 7 protein family member C	2530.4	253040
A0A0B4J272	TRAV24	T cell receptor alpha variable 24	2527.15	252715
Q99608	NDN	Necdin	2461.07	246107
P49642	PRIM1	DNA primase small subunit	2431.86	243186
Q9BUF5	TUBB6	Tubulin beta-6 chain	2429.93	242993
Q14192	FHL2	Four and a half LIM domains protein 2	2413.62	241362
Q969V6	MRTFA	Myocardin-related transcription factor A	2284.52	228452
Q7LBC6	KDM3B	Lysine-specific demethylase 3B	2175.31	217531
Q9P1Y6	PHRF1	PHD and RING finger domain-containing protein 1	2168.72	216872
Q93009	USP7	Ubiquitin carboxyl-terminal hydrolase 7	2161.81	216181
Q6SPF0	SAMD1	Sterile alpha motif domain-containing protein 1	2103.56	210356
Q96JH8	RADIL	Ras-associating and dilute domain-containing protein	2067.57	206757
Q8NDX6	ZNF740	Zinc finger protein 740	2032.13	203213
Q8IU81	IRF2BP1	Interferon regulatory factor 2-binding protein 1	1994.68	199468
Q09472	EP300	Histone acetyltransferase p300	1928.1	192810
Q9H7Z6	KAT8	Histone acetyltransferase KAT8	1927.43	192743
Q92879	CELF1	CUGBP Elav-like family member 1	1917.23	191723
Q9H3U1	UNC45A	Protein unc-45 homolog A	1881.96	188196
Q96DT7	ZBTB10	Zinc finger and BTB domain-containing protein 10	1862.97	186297
P62191	PSMC1	26S proteasome regulatory subunit 4	1856.62	185662
P15927	RPA2	Replication protein A 32 kDa subunit	1847.03	184703
Q5HYJ3	FAM76B	Protein FAM76B	1839.96	183996
Q15185	PTGES3	Prostaglandin E synthase 3	1775.95	177595
Q15369	ELOC	Elongin-C	1762.63	176263
Q9BYW2	SETD2	Histone-lysine N-methyltransferase SETD2	1756.17	175617
P41134	ID1	DNA-binding protein inhibitor ID-1	1734.75	173475
P23258	TUBG1	Tubulin gamma-1 chain	1629.03	162903
P28340	POLD1	DNA polymerase delta catalytic subunit	1620.57	162057
Q16656	NRF1	Nuclear respiratory factor 1	1542.41	154241
Q6UX04	CWC27	Spliceosome-associated protein CWC27 homolog	1512.7	151270
Q9P287	BCCIP	BRCA2 and CDKN1A-interacting protein	1463.35	146335
P20042	EIF2S2	Eukaryotic translation initiation factor 2 subunit 2	1365.31	136530
O94842	TOX4	TOX high mobility group box family member 4	1337.68	133768
Q9UKN8	GTF3C4	General transcription factor 3C polypeptide 4	1307.94	130794
Q9NTZ6	RBM12	RNA-binding protein 12	1302.57	130257
Q96S55	WRNIP1	ATPase WRNIP1	1293.6	129360
Q9BRL6	SRSF8	Serine/arginine-rich splicing factor 8	1266.92	126692
Q9UHF7	TRPS1	Zinc finger transcription factor Trps1	1250.19	125019
Q9UPN6	SCAF8	SR-related and CTD-associated factor 8	1232.15	123215
Q7Z4V5	HDGFL2	Hepatoma-derived growth factor-related protein 2	1225.15	122515
O00170	AIP	AH receptor-interacting protein	1215.65	121565
P11802	CDK4	Cyclin-dependent kinase 4	1147.08	114708
Q9Y6I4	USP3	Ubiquitin carboxyl-terminal hydrolase 3	1132.82	113282
P52701	MSH6	DNA mismatch repair protein Msh6	1111.41	111141
Q9NPG3	UBN1	Ubinuclein-1	1104.96	110496
P30154	PPP2R1B	Serine/threonine-protein phosphatase 2A 65 kDa regulatory subunit A beta isoform	1089.77	108977
Q9UKJ3	GPATCH8	G patch domain-containing protein 8	1076.77	107677
Q9UPN9	TRIM33	E3 ubiquitin-protein ligase TRIM33	1068.73	106873
P98169	ZXDB	Zinc finger X-linked protein ZXDB	1066.79	106679
Q8IZ69	TRMT2A	tRNA (uracil-5-)-methyltransferase homolog A	1064.42	106442
Q15942	ZYX	Zyxin	1027.78	102778
Q86SQ0	PHLDB2	Pleckstrin homology-like domain family B member 2	1023.3	102330
Q9BTY7	HGH1	Protein HGH1 homolog	1012.64	101264
Q9NXE8	CWC25	Pre-mRNA-splicing factor CWC25 homolog	1001.75	100175
Q9NS56	TOPORS	E3 ubiquitin-protein ligase Topors	999.657	99965.7
Q68DK7	MSL1	Male-specific lethal 1 homolog	970.712	97071.2
Q8WUM4	PDCD6IP	Programmed cell death 6-interacting protein	943.891	94389.1
Q9NWV8	BABAM1	BRISC and BRCA1-A complex member 1	932.361	93236.1
P36969	GPX4	Phospholipid hydroperoxide glutathione peroxidase	925.918	92591.8
A8MW92	PHF20L1	PHD finger protein 20-like protein 1	912.365	91236.5
P11171	EPB41	Protein 4.1	900.511	90051.1
P55199	ELL	RNA polymerase II elongation factor ELL	898.336	89833.6
P46779	RPL28	Large ribosomal subunit protein eL28	895.01	89501
Q96F63	CCDC97	Coiled-coil domain-containing protein 97	883.671	88367.1
P47755	CAPZA2	F-actin-capping protein subunit alpha-2	873.583	87358.3
O00257	CBX4	E3 SUMO-protein ligase CBX4	871.047	87104.7
P62195	PSMC5	26S proteasome regulatory subunit 8	868.536	86853.6
Q9UPV0	CEP164	Centrosomal protein of 164 kDa	867.361	86736.1
Q9HBM1	SPC25	Kinetochore protein Spc25	857.653	85765.3
Q9UN81	L1RE1	LINE-1 retrotransposable element ORF1 protein	857.235	85723.5
Q6PD62	CTR9	RNA polymerase-associated protein CTR9 homolog	856.581	85658.1
Q9GZU8	PSME3IP1	PSME3-interacting protein	827.749	82774.9
O43719	HTATSF1	HIV Tat-specific factor 1	809.667	80966.7
Q8NDX5	PHC3	Polyhomeotic-like protein 3	772.982	77298.2
Q03468	ERCC6	DNA excision repair protein ERCC-6	772.529	77252.9
P25686	DNAJB2	DnaJ homolog subfamily B member 2	760.879	76087.9
Q2KHR3	QSER1	Glutamine and serine-rich protein 1	760.467	76046.7
Q9HAF1	MEAF6	Chromatin modification-related protein MEAF6	751.671	75167.1
O15371	EIF3D	Eukaryotic translation initiation factor 3 subunit D	744.275	74427.5
Q16533	SNAPC1	snRNA-activating protein complex subunit 1	736.115	73611.5
Q96QT6	PHF12	PHD finger protein 12	717.013	71701.3
Q7Z3B3	KANSL1	KAT8 regulatory NSL complex subunit 1	706.774	70677.4
Q13098	GPS1	COP9 signalosome complex subunit 1	667.413	66741.3
Q9H9A7	RMI1	RecQ-mediated genome instability protein 1	653.885	65388.5
Q9NZZ3	CHMP5	Charged multivesicular body protein 5	650.768	65076.8
P34932	HSPA4	Heat shock 70 kDa protein 4	634.54	63454
Q9GZS0	DNAI2	Dynein axonemal intermediate chain 2	618.782	61878.2
Q00403	GTF2B	Transcription initiation factor IIB	602.031	60203.1
P04632	CAPNS1	Calpain small subunit 1	591.625	59162.5
Q9Y467	SALL2	Sal-like protein 2	576.49	57649
O75182	SIN3B	Paired amphipathic helix protein Sin3b	573.382	57338.2
P52815	MRPL12	Large ribosomal subunit protein bL12m	558.82	55882
Q8N531	FBXL6	F-box/LRR-repeat protein 6	512.291	51229.1
P49721	PSMB2	Proteasome subunit beta type-2	473.954	47395.4
Q16666	IFI16	Gamma-interferon-inducible protein 16	422.697	685393	1621.48
P49023	PXN	Paxillin	396.584	39658.4
O95149	SNUPN	Snurportin-1	330.347	33034.7
O14908	GIPC1	PDZ domain-containing protein GIPC1	321.563	32156.3
Q5T160	RARS2	Probable arginine--tRNA ligase, mitochondrial	279.19	27919
Q8TEX9	IPO4	Importin-4	245.933	24593.3
Q9H875	PRKRIP1	PRKR-interacting protein 1	241.251	393350080	1.63046e+06
P15923	TCF3	Transcription factor E2-alpha	191.871	19187.1
Q562E7	WDR81	WD repeat-containing protein 81	132.804	4.58555e+06	34528.6
O95817	BAG3	BAG family molecular chaperone regulator 3	102.445	1.15343e+06	11259
P04792	HSPB1	Heat shock protein beta-1	46.0967	9.45828e+07	2.05184e+06
P53999	SUB1	Activated RNA polymerase II transcriptional coactivator p15	44.7485	6.93564e+06	154992
Q9BY42	RTF2	Replication termination factor 2	42.0557	1.68843e+06	40147.4
Q9Y2X9	ZNF281	Zinc finger protein 281	36.803	2.57277e+06	69906.4
P05198	EIF2S1	Eukaryotic translation initiation factor 2 subunit 1	35.1713	2.69174e+06	76532.4
Q14847	LASP1	LIM and SH3 domain protein 1	25.7446	957274	37183.6
Q9Y490	TLN1	Talin-1	23.2026	3.1262e+06	134735
P11441	UBL4A	Ubiquitin-like protein 4A	22.8595	2.23579e+06	97805.8
P07437	TUBB	Tubulin beta chain	21.4426	3.30155e+07	1.53971e+06
P43487	RANBP1	Ran-specific GTPase-activating protein	20.6721	830266	40163.6
P35244	RPA3	Replication protein A 14 kDa subunit	20.1902	522034	25855.9
Q9UNF1	MAGED2	Melanoma-associated antigen D2	19.4068	1.20046e+06	61857.7
P68371	TUBB4B	Tubulin beta-4B chain	18.5003	5.3147e+07	2.87276e+06
P61956	SUMO2	Small ubiquitin-related modifier 2	15.9862	6.18189e+07	3.867e+06
P09429	HMGB1	High mobility group protein B1	15.643	9.87154e+06	631052
Q9UGJ0	PRKAG2	5'-AMP-activated protein kinase subunit gamma-2	14.601	62778.8	4299.63
P53814	SMTN	Smoothelin	13.7943	821174	59530.2
Q13200	PSMD2	26S proteasome non-ATPase regulatory subunit 2	13.5097	621544	46007.2
P61981	YWHAG	14-3-3 protein gamma	11.2498	589804	52427.8
O15014	ZNF609	Zinc finger protein 609	10.701	489912	45781.8
Q86X51	EZHIP	EZH inhibitory protein	9.8416	2.62374e+06	266596
P23497	SP100	Nuclear autoantigen Sp-100	9.675	1.0392e+06	107411
Q9BQE3	TUBA1C	Tubulin alpha-1C chain	9.36258	4.1222e+07	4.40285e+06
P78347	GTF2I	General transcription factor II-I	9.18429	1.13407e+06	123480
Q53GG5	PDLIM3	PDZ and LIM domain protein 3	8.90581	300149	33702.6
O75607	NPM3	Nucleoplasmin-3	8.58163	1.55638e+06	181362
P28066	PSMA5	Proteasome subunit alpha type-5	8.51219	887665	104282
P78332	RBM6	RNA-binding protein 6	8.17011	1.19234e+06	145939
P31689	DNAJA1	DnaJ homolog subfamily A member 1	7.5729	2.14823e+06	283673
P39748	FEN1	Flap endonuclease 1	7.43107	8.28306e+06	1.11465e+06
O75925	PIAS1	E3 SUMO-protein ligase PIAS1	7.22832	332590	46012.1
Q01844	EWSR1	RNA-binding protein EWS	7.09384	2.55085e+06	359586
E9PAV3	NACA	Nascent polypeptide-associated complex subunit alpha, muscle-specific form	7.00129	168204	24024.7
Q9NYB0	TERF2IP	Telomeric repeat-binding factor 2-interacting protein 1	6.9891	530272	75871.3
O00231	PSMD11	26S proteasome non-ATPase regulatory subunit 11	6.96969	197007	28266.3
P50479	PDLIM4	PDZ and LIM domain protein 4	6.87501	6.03436e+06	877724
P43358	MAGEA4	Melanoma-associated antigen 4	6.60741	376511	56983.2
P17980	PSMC3	26S proteasome regulatory subunit 6A	6.60268	404750	61300.9
Q9UBD5	ORC3	Origin recognition complex subunit 3	6.54566	80342.1	12274.1
P63104	YWHAZ	14-3-3 protein zeta/delta	6.34645	3.57722e+06	563657
P54132	BLM	RecQ-like DNA helicase BLM	6.26058	256933	41039.7
P13489	RNH1	Ribonuclease inhibitor	5.98695	1.00211e+06	167383
Q8WVC0	LEO1	RNA polymerase-associated protein LEO1	5.95022	248282	41726.5
Q5VUA4	ZNF318	Zinc finger protein 318	5.88782	160572	27271.9
P09884	POLA1	DNA polymerase alpha catalytic subunit	5.87669	140974	23988.6
Q14315	FLNC	Filamin-C	5.86261	6.33942e+07	1.08133e+07
Q92889	ERCC4	DNA repair endonuclease XPF	5.66829	364013	64219.2
Q9H078	CLPB	Mitochondrial disaggregase	5.4372	515558	94820.5
Q7Z5K2	WAPL	Wings apart-like protein homolog	5.17323	690567	133489
Q9Y314	NOSIP	Nitric oxide synthase-interacting protein	5.08304	1.32962e+06	261580
P50552	VASP	Vasodilator-stimulated phosphoprotein	5.06319	163456	32283.3
Q4AC94	C2CD3	C2 domain-containing protein 3	5.00893	1735050	346391
Q2TAL8	QRICH1	Transcriptional regulator QRICH1	4.94435	161615	32686.8
Q14781	CBX2	Chromobox protein homolog 2	4.94329	1.2791e+06	258755
Q9NRF9	POLE3	DNA polymerase epsilon subunit 3	4.78544	386440	80753.2
Q9NX63	CHCHD3	MICOS complex subunit MIC19	4.64965	1.95204e+06	419825
P49916	LIG3	DNA ligase 3	4.60829	541568	117520
Q9Y2K7	KDM2A	Lysine-specific demethylase 2A	4.42685	714376	161374
Q9Y6N3	CLCA3P	Calcium-activated chloride channel regulator family member 3	4.38059	157502	35954.4
Q96CB8	INTS12	Integrator complex subunit 12	4.37814	979476	223720
P19532	TFE3	Transcription factor E3	4.37654	851562	194574
Q8N7H5	PAF1	RNA polymerase II-associated factor 1 homolog	4.3054	979875	227592
Q96GN5	CDCA7L	Cell division cycle-associated 7-like protein	4.29172	87007	20273.2
P26583	HMGB2	High mobility group protein B2	4.28857	2.98954e+06	697096
P26196	DDX6	Probable ATP-dependent RNA helicase DDX6	4.16927	1.37214e+06	329109
P43246	MSH2	DNA mismatch repair protein Msh2	4.16178	612387	147145
P51911	CNN1	Calponin-1	4.07517	678550	166509
P27348	YWHAQ	14-3-3 protein theta	4.02755	362458	89994.6
Q8IX18	DHX40	Probable ATP-dependent RNA helicase DHX40	4.01188	111559	27807.2
O60884	DNAJA2	DnaJ homolog subfamily A member 2	3.95246	668366	169101
Q96QE3	ATAD5	ATPase family AAA domain-containing protein 5	3.80172	242400	63760.8
P06493	CDK1	Cyclin-dependent kinase 1	3.78153	1.11141e+06	293904
P19338	NCL	Nucleolin	3.75423	1.30918e+08	3.48721e+07
Q9H0C8	ILKAP	Integrin-linked kinase-associated serine/threonine phosphatase 2C	3.69898	49007.5	13248.9
P13682	ZNF35	Zinc finger protein 35	3.59945	1.66534e+06	462664
Q9NR12	PDLIM7	PDZ and LIM domain protein 7	3.59117	1.037e+06	288764
P13639	EEF2	Elongation factor 2	3.5819	530458	148094
Q9UBL3	ASH2L	Set1/Ash2 histone methyltransferase complex subunit ASH2	3.56524	193147	54175
Q9UL15	BAG5	BAG family molecular chaperone regulator 5	3.49062	132218	37878
P10599	TXN	Thioredoxin	3.46192	271904	78541.4
Q14566	MCM6	DNA replication licensing factor MCM6	3.4477	578824	167887
Q15022	SUZ12	Polycomb protein SUZ12	3.44406	1.12514e+06	326691
Q8NBT2	SPC24	Kinetochore protein Spc24	3.42296	55460.8	16202.6
Q01105	SET	Protein SET	3.40586	447509	131394
Q9NXF1	TEX10	Testis-expressed protein 10	3.38031	943796	279204
Q5TKA1	LIN9	Protein lin-9 homolog	3.3673	136401	40507.6
Q15291	RBBP5	Retinoblastoma-binding protein 5	3.34917	701400	209425
Q14676	MDC1	Mediator of DNA damage checkpoint protein 1	3.27265	2.5603e+06	782332
Q15007	WTAP	Pre-mRNA-splicing regulator WTAP	3.24006	630682	194651
Q9Y618	NCOR2	Nuclear receptor corepressor 2	3.21883	2.3335e+06	724952
Q12888	TP53BP1	TP53-binding protein 1	3.19134	1.48576e+06	465561
P62333	PSMC6	26S proteasome regulatory subunit 10B	3.16925	176074	55557
Q8IZL2	MAML2	Mastermind-like protein 2	3.02683	1.42122e+06	469539
O75530	EED	Polycomb protein EED	3.00711	530711	176485
P63165	SUMO1	Small ubiquitin-related modifier 1	2.97186	1.84371e+07	6.2039e+06
Q96JP5	ZFP91	E3 ubiquitin-protein ligase ZFP91	2.97042	635428	213919
Q9UBB9	TFIP11	Tuftelin-interacting protein 11	2.96947	362008	121910
Q9HC52	CBX8	Chromobox protein homolog 8	2.95298	282908	95804.5
P48634	PRRC2A	Protein PRRC2A	2.92748	3.07283e+06	1.04965e+06
O75369	FLNB	Filamin-B	2.91672	3.32905e+07	1.14137e+07
P27695	APEX1	DNA-(apurinic or apyrimidinic site) endonuclease	2.90637	4.36219e+06	1.50091e+06
Q6P2E9	EDC4	Enhancer of mRNA-decapping protein 4	2.90371	1.38473e+06	476881
Q99615	DNAJC7	DnaJ homolog subfamily C member 7	2.9015	327841	112990
Q9P2N5	RBM27	RNA-binding protein 27	2.87975	227840	79117.8
P06748	NPM1	Nucleophosmin	2.86608	1.829e+08	6.38154e+07
Q99594	TEAD3	Transcriptional enhancer factor TEF-5	2.85938	50050.6	17504
Q9BWU0	SLC4A1AP	Kanadaptin	2.85021	103537	36325.9
Q9NX58	LYAR	Cell growth-regulating nucleolar protein	2.8005	2.89158e+06	1.03252e+06
O60341	KDM1A	Lysine-specific histone demethylase 1A	2.7829	1.09464e+06	393343
Q96HA7	TONSL	Tonsoku-like protein	2.78113	390683	140477
Q8N163	CCAR2	Cell cycle and apoptosis regulator protein 2	2.77023	9.82341e+06	3.54606e+06
O95639	CPSF4	Cleavage and polyadenylation specificity factor subunit 4	2.74064	1.03052e+06	376016
Q6PJG2	MIDEAS	Mitotic deacetylase-associated SANT domain protein	2.73715	1.3527e+06	494200
Q5VYV7	SLX4IP	Protein SLX4IP	2.72303	120563	44275.1
P23528	CFL1	Cofilin-1	2.72053	1.80721e+07	6.64285e+06
Q7Z3G6	PRICKLE2	Prickle-like protein 2	2.69643	776475	287964
Q6P1J9	CDC73	Parafibromin	2.65529	390086	146909
P07992	ERCC1	DNA excision repair protein ERCC-1	2.65163	427607	161262
Q92610	ZNF592	Zinc finger protein 592	2.64792	374605	141471
P18206	VCL	Vinculin	2.64464	1.71883e+06	649930
P30153	PPP2R1A	Serine/threonine-protein phosphatase 2A 65 kDa regulatory subunit A alpha isoform	2.62655	414391	157770
Q6N022	TENM4	Teneurin-4	2.61146	1.68239e+07	6.44236e+06
P17480	UBTF	Nucleolar transcription factor 1	2.59681	6.19624e+06	2.38609e+06
P33992	MCM5	DNA replication licensing factor MCM5	2.56957	199297	77560.3
Q96PE1	ADGRA2	Adhesion G protein-coupled receptor A2	2.5672	471684	183735
P35659	DEK	Protein DEK	2.56591	4.03315e+06	1.57182e+06
Q9Y388	RBMX2	RNA-binding motif protein, X-linked 2	2.51689	375715	149278
A6NFI3	ZNF316	Zinc finger protein 316	2.51366	130616	51962.4
Q9Y2L1	DIS3	Exosome complex exonuclease RRP44	2.50968	313918	125083
Q8N201	INTS1	Integrator complex subunit 1	2.50223	292943	117073
P49116	NR2C2	Nuclear receptor subfamily 2 group C member 2	2.49104	279263	112107
Q5SY16	NOL9	Polynucleotide 5'-hydroxyl-kinase NOL9	2.49049	804898	323188
Q9NPI1	BRD7	Bromodomain-containing protein 7	2.48177	1.05738e+06	426060
Q9BX40	LSM14B	Protein LSM14 homolog B	2.45468	428564	174591
Q14966	ZNF638	Zinc finger protein 638	2.44409	6.41426e+06	2.62439e+06
Q6IBW4	NCAPH2	Condensin-2 complex subunit H2	2.43178	242379	99671.5
P62937	PPIA	Peptidyl-prolyl cis-trans isomerase A	2.40307	2.56185e+06	1.06607e+06
Q96AP0	ACD	Adrenocortical dysplasia protein homolog	2.39757	318156	132700
Q8IY67	RAVER1	Ribonucleoprotein PTB-binding 1	2.36967	998152	421220
P62258	YWHAE	14-3-3 protein epsilon	2.34979	307868	131019
O75475	PSIP1	PC4 and SFRS1-interacting protein	2.34783	1.79518e+06	764612
Q9H0E9	BRD8	Bromodomain-containing protein 8	2.34172	138783	59265.5
Q8NEY8	PPHLN1	Periphilin-1	2.29019	1.7549e+06	766271
Q9NS91	RAD18	E3 ubiquitin-protein ligase RAD18	2.28038	799290	350507
P86790	CCZ1B	Vacuolar fusion protein CCZ1 homolog B	2.27931	266702	117010
P33991	MCM4	DNA replication licensing factor MCM4	2.24091	1.01355e+06	452296
Q13416	ORC2	Origin recognition complex subunit 2	2.23047	281501	126207
Q01130	SRSF2	Serine/arginine-rich splicing factor 2	2.22409	4.26014e+06	1.91546e+06
Q9BW19	KIFC1	Kinesin-like protein KIFC1	2.21195	218822	98927.1
Q14980	NUMA1	Nuclear mitotic apparatus protein 1	2.2041	4.94518e+07	2.24363e+07
Q9C005	DPY30	Protein dpy-30 homolog	2.19943	151465	68865.6
Q9H4L4	SENP3	Sentrin-specific protease 3	2.18487	828637	379261
Q8WXF1	PSPC1	Paraspeckle component 1	2.17276	1.42058e+06	653815
Q8IWI9	MGA	MAX gene-associated protein	2.16412	267583	123645
Q8N488	RYBP	RING1 and YY1-binding protein	2.16107	427584	197857
Q8N0Y2	ZNF444	Zinc finger protein 444	2.1476	74459.9	34671.2
Q9Y383	LUC7L2	Putative RNA-binding protein Luc7-like 2	2.14298	511684	238772
O43809	NUDT21	Cleavage and polyadenylation specificity factor subunit 5	2.12531	781459	367691
Q01085	TIAL1	Nucleolysin TIAR	2.12382	1.13213e+06	533064
O00268	TAF4	Transcription initiation factor TFIID subunit 4	2.11921	140137	66127.1
Q92945	KHSRP	Far upstream element-binding protein 2	2.11029	1.70589e+07	8083669
Q5VWN6	TASOR2	Protein TASOR 2	2.10303	502190	238794
Q86Y91	KIF18B	Kinesin-like protein KIF18B	2.08979	86134.9	41217.1
P0DMV9	HSPA1B	Heat shock 70 kDa protein 1B	2.08691	2.27398e+07	1.08964e+07
Q9NV56	MRGBP	MRG/MORF4L-binding protein	2.04978	599878	292655
O15347	HMGB3	High mobility group protein B3	2.02979	2.00443e+06	987504
P46013	MKI67	Proliferation marker protein Ki-67	2.0262	1.43861e+08	7.10005e+07
Q15773	MLF2	Myeloid leukemia factor 2	1.99476	736786	369362
Q96C00	ZBTB9	Zinc finger and BTB domain-containing protein 9	1.98084	369052	186311
P38432	COIL	Coilin	1.97886	1.13705e+06	574598
Q9GZR7	DDX24	ATP-dependent RNA helicase DDX24	1.97115	8.56733e+06	4.34637e+06
Q92973	TNPO1	Transportin-1	1.95489	246752	126223
P63241	EIF5A	Eukaryotic translation initiation factor 5A-1	1.95013	4.42972e+06	2.2715e+06
Q9NRG0	CHRAC1	Chromatin accessibility complex protein 1	1.94827	285252	146413
Q5SRE5	NUP188	Nucleoporin NUP188	1.94665	407615	209393
Q14202	ZMYM3	Zinc finger MYM-type protein 3	1.94553	3.21546e+06	1.65274e+06
P19105	MYL12A	Myosin regulatory light chain 12A	1.9446	122557	63024.4
P55072	VCP	Transitional endoplasmic reticulum ATPase	1.94228	1.81442e+07	9.34166e+06
Q14533	KRT81	Keratin, type II cuticular Hb1	1.93852	4.58232e+06	2.36382e+06
Q9H147	DNTTIP1	Deoxynucleotidyltransferase terminal-interacting protein 1	1.92964	262312	135939
P25205	MCM3	DNA replication licensing factor MCM3	1.92368	2.71609e+06	1.41192e+06
Q9Y5Q8	GTF3C5	General transcription factor 3C polypeptide 5	1.90623	782751	410628
Q9UFC0	LRWD1	Leucine-rich repeat and WD repeat-containing protein 1	1.87769	649732	346028
Q9H0E3	SAP130	Histone deacetylase complex subunit SAP130	1.87396	388138	207121
Q5VTR2	RNF20	E3 ubiquitin-protein ligase BRE1A	1.86715	396438	212322
Q03164	KMT2A	Histone-lysine N-methyltransferase 2A	1.86667	626420	335581
P38935	IGHMBP2	DNA-binding protein SMUBP-2	1.86232	9746364	5233456
Q8NFW8	CMAS	N-acylneuraminate cytidylyltransferase	1.85878	270220	145375
Q96L73	NSD1	Histone-lysine N-methyltransferase, H3 lysine-36 specific	1.85479	90406.9	48742.3
Q13145	BAMBI	BMP and activin membrane-bound inhibitor homolog	1.84575	178201	96546.3
Q9BQ67	GRWD1	Glutamate-rich WD repeat-containing protein 1	1.84427	2.96339e+06	1.60681e+06
Q96EU6	RRP36	Ribosomal RNA processing protein 36 homolog	1.83901	4.69878e+06	2.55506e+06
Q9BY77	POLDIP3	Polymerase delta-interacting protein 3	1.82984	4.49472e+06	2456352
Q99661	KIF2C	Kinesin-like protein KIF2C	1.824	1.61503e+06	885434
Q16630	CPSF6	Cleavage and polyadenylation specificity factor subunit 6	1.82277	1.98233e+06	1.08753e+06
P78346	RPP30	Ribonuclease P protein subunit p30	1.80771	283280	156707
Q13356	PPIL2	RING-type E3 ubiquitin-protein ligase PPIL2	1.80649	1.44011e+06	797187
Q01831	XPC	DNA repair protein complementing XP-C cells	1.79306	108993	60785.7
Q6AHZ1	ZNF518A	Zinc finger protein 518A	1.78586	70008.6	39201.6
Q9NPF5	DMAP1	DNA methyltransferase 1-associated protein 1	1.77927	1983663	1.11487e+06
Q9UKL0	RCOR1	REST corepressor 1	1.77803	472377	265675
Q96P16	RPRD1A	Regulation of nuclear pre-mRNA domain-containing protein 1A	1.77732	394108	221743
O43583	DENR	Density-regulated protein	1.77723	297478	167383
P08779	KRT16	Keratin, type I cytoskeletal 16	1.77009	296755	167649
P09874	PARP1	Poly [ADP-ribose] polymerase 1	1.7507	1.07028e+07	6.11342e+06
P37802	TAGLN2	Transgelin-2	1.74944	151360	86519
Q92993	KAT5	Histone acetyltransferase KAT5	1.74312	145267	83337.2
Q9NP66	HMG20A	High mobility group protein 20A	1.74136	355000	203863
Q14498	RBM39	RNA-binding protein 39	1.73992	3.64296e+06	2.09376e+06
Q29RF7	PDS5A	Sister chromatid cohesion protein PDS5 homolog A	1.73538	1.54717e+06	891543
P86452	ZBED6	Zinc finger BED domain-containing protein 6	1.73352	101040	58286
P11387	TOP1	DNA topoisomerase 1	1.73104	3.90081e+06	2.25344e+06
Q15554	TERF2	Telomeric repeat-binding factor 2	1.72107	743563	432034
Q96AE4	FUBP1	Far upstream element-binding protein 1	1.71778	1.81023e+07	1.05382e+07
P48449	LSS	Lanosterol synthase	1.71453	4949699	2.88692e+06
P11142	HSPA8	Heat shock cognate 71 kDa protein	1.69982	1.77533e+08	1.04442e+08
Q9BX66	SORBS1	Sorbin and SH3 domain-containing protein 1	1.6991	126373	74376.2
P08238	HSP90AB1	Heat shock protein HSP 90-beta	1.6892	9.17734e+06	5.43295e+06
Q9UNN5	FAF1	FAS-associated factor 1	1.67966	892424	531313
Q9ULD9	ZNF608	Zinc finger protein 608	1.67565	207353	123745
Q9BXP5	SRRT	Serrate RNA effector molecule homolog	1.67319	1.92637e+06	1.15132e+06
Q9NQW6	ANLN	Anillin	1.66188	2.88933e+06	1.73859e+06
Q8WYH8	ING5	Inhibitor of growth protein 5	1.66042	1.94308e+06	1.17023e+06
Q9Y2J2	EPB41L3	Band 4.1-like protein 3	1.65851	161285	97247.4
Q7Z333	SETX	Probable helicase senataxin	1.65585	122720	74112.9
P61964	WDR5	WD repeat-containing protein 5	1.64828	1.2623e+06	765830
Q86Y97	KMT5C	Histone-lysine N-methyltransferase KMT5C	1.64781	33753.6	20483.8
Q13263	TRIM28	Transcription intermediary factor 1-beta	1.64249	1.48004e+07	9.01095e+06
Q9BQG0	MYBBP1A	Myb-binding protein 1A	1.63845	1.61311e+07	9.8453e+06
Q5RKV6	EXOSC6	Exosome complex component MTR3	1.6284	3.51761e+06	2.16016e+06
O60716	CTNND1	Catenin delta-1	1.62059	871784	537943
Q96EP5	DAZAP1	DAZ-associated protein 1	1.61715	989714	612011
Q9Y5Q9	GTF3C3	General transcription factor 3C polypeptide 3	1.61354	1.07804e+06	668124
Q96L91	EP400	E1A-binding protein p400	1.61253	593847	368271
Q96T88	UHRF1	E3 ubiquitin-protein ligase UHRF1	1.60977	1.61937e+06	1.00596e+06
P68366	TUBA4A	Tubulin alpha-4A chain	1.60407	48557.9	30271.6
Q8WUA4	GTF3C2	General transcription factor 3C polypeptide 2	1.60078	1.53306e+06	957694
P41208	CETN2	Centrin-2	1.59806	181795	113760
Q9BUQ8	DDX23	Probable ATP-dependent RNA helicase DDX23	1.59168	176616	110962
P05455	SSB	Lupus La protein	1.59145	3.90665e+06	2.45478e+06
Q8IYE1	CCDC13	Coiled-coil domain-containing protein 13	1.58977	12969014	8157775
P35249	RFC4	Replication factor C subunit 4	1.58831	677828	426760
Q71UM5	RPS27L	Ribosomal protein eS27-like	1.5858	647705	408442
Q96CP2	FLYWCH2	FLYWCH family member 2	1.58227	138749	87690
Q9ULV4	CORO1C	Coronin-1C	1.57574	4.14185e+06	2.62852e+06
Q9UBU8	MORF4L1	Mortality factor 4-like protein 1	1.56919	221511	141162
P23246	SFPQ	Splicing factor, proline- and glutamine-rich	1.56746	7.24683e+07	4.6233e+07
O15160	POLR1C	DNA-directed RNA polymerases I and III subunit RPAC1	1.55902	209040	134084
Q9C0C2	TNKS1BP1	182 kDa tankyrase-1-binding protein	1.5514	1.12215e+06	723316
Q96KR1	ZFR	Zinc finger RNA-binding protein	1.55135	1.62486e+07	1.04738e+07
Q15326	ZMYND11	Zinc finger MYND domain-containing protein 11	1.54321	265510	172050
Q8IYB3	SRRM1	Serine/arginine repetitive matrix protein 1	1.52962	1.23059e+06	804505
Q9UBW7	ZMYM2	Zinc finger MYM-type protein 2	1.52711	422293	276531
P40938	RFC3	Replication factor C subunit 3	1.52573	208279	136511
P60842	EIF4A1	Eukaryotic initiation factor 4A-I	1.52369	318487	209024
Q15906	VPS72	Vacuolar protein sorting-associated protein 72 homolog	1.51338	786086	519424
P52943	CRIP2	Cysteine-rich protein 2	1.50817	133114	88261.5
O00629	KPNA4	Importin subunit alpha-3	1.50728	271478	180111
P0DMV0	CT45A7	Cancer/testis antigen family 45 member A7	1.50541	254130	168811
Q6P0N0	MIS18BP1	Mis18-binding protein 1	1.50344	1.08921e+06	724478
Q9Y3B2	EXOSC1	Exosome complex component CSL4	1.50196	422773	281482
P21291	CSRP1	Cysteine and glycine-rich protein 1	1.49821	1.26036e+06	841243
Q8NC51	SERBP1	SERPINE1 mRNA-binding protein 1	1.49432	846576	566530
Q9GZN1	ACTR6	Actin-related protein 6	1.49199	397282	266277
Q9BUJ2	HNRNPUL1	Heterogeneous nuclear ribonucleoprotein U-like protein 1	1.49126	2.99271e+06	2.00684e+06
Q9H0D6	XRN2	5'-3' exoribonuclease 2	1.48716	4.85562e+06	3.26503e+06
Q9Y2F5	ICE1	Little elongation complex subunit 1	1.48009	24440.2	16512.6
O15446	POLR1G	DNA-directed RNA polymerase I subunit RPA34	1.47597	1.08365e+06	734197
Q09666	AHNAK	Neuroblast differentiation-associated protein AHNAK	1.46611	1.72443e+08	1.17619e+08
Q7L014	DDX46	Probable ATP-dependent RNA helicase DDX46	1.46448	144540	98697.3
O95235	KIF20A	Kinesin-like protein KIF20A	1.46075	126809	86810.8
Q9HCK8	CHD8	Chromodomain-helicase-DNA-binding protein 8	1.45247	110552	76113.2
Q9UL40	ZNF346	Zinc finger protein 346	1.44886	581197	401141
P30040	ERP29	Endoplasmic reticulum resident protein 29	1.44781	524311	362142
Q96FS4	SIPA1	Signal-induced proliferation-associated protein 1	1.44461	993910	688014
Q5VZL5	ZMYM4	Zinc finger MYM-type protein 4	1.44022	1.84785e+06	1.28303e+06
Q86VM9	ZC3H18	Zinc finger CCCH domain-containing protein 18	1.4398	6.32725e+06	4.39454e+06
Q10570	CPSF1	Cleavage and polyadenylation specificity factor subunit 1	1.43035	1.465e+06	1.02423e+06
Q14331	FRG1	Protein FRG1	1.42817	193683	135616
O15294	OGT	UDP-N-acetylglucosamine--peptide N-acetylglucosaminyltransferase 110 kDa subunit	1.42646	1.09037e+06	764388
O96028	NSD2	Histone-lysine N-methyltransferase NSD2	1.42301	288293	202593
Q9BQ75	CMSS1	Protein CMSS1	1.42189	4.38437e+06	3.08348e+06
Q93074	MED12	Mediator of RNA polymerase II transcription subunit 12	1.41967	58056.1	40894.2
Q13148	TARDBP	TAR DNA-binding protein 43	1.41828	2.18073e+07	1.53758e+07
Q8IY81	FTSJ3	pre-rRNA 2'-O-ribose RNA methyltransferase FTSJ3	1.41566	1.10488e+07	7.8047e+06
P46778	RPL21	Large ribosomal subunit protein eL21	1.41141	663880	470366
Q9Y657	SPIN1	Spindlin-1	1.40628	388687	276394
Q15637	SF1	Splicing factor 1	1.40527	4.02884e+06	2.86696e+06
P12956	XRCC6	X-ray repair cross-complementing protein 6	1.39997	1.63141e+07	1.16532e+07
Q15233	NONO	Non-POU domain-containing octamer-binding protein	1.39366	4.2803e+07	3.07127e+07
Q9NR56	MBNL1	Muscleblind-like protein 1	1.3871	570629	411383
P62266	RPS23	Small ribosomal subunit protein uS12	1.38091	672199	486780
A6NI72	NCF1B	Putative neutrophil cytosol factor 1B	1.3796	1.05851e+06	767261
Q9BY89	KIAA1671	Uncharacterized protein KIAA1671	1.37403	168721	122793
Q5QJE6	DNTTIP2	Deoxynucleotidyltransferase terminal-interacting protein 2	1.37024	2.91252e+07	2.12556e+07
Q8IZL8	PELP1	Proline-, glutamic acid- and leucine-rich protein 1	1.36206	7.76989e+06	5.70452e+06
Q12996	CSTF3	Cleavage stimulation factor subunit 3	1.361	1.08233e+06	795241
O43707	ACTN4	Alpha-actinin-4	1.35905	6.42208e+06	4.72543e+06
Q9UPP1	PHF8	Histone lysine demethylase PHF8	1.35819	248254	182783
Q9BRX5	GINS3	DNA replication complex GINS protein PSF3	1.35499	102951	75978.7
P61160	ACTR2	Actin-related protein 2	1.35375	4.02823e+06	2.9756e+06
Q9Y6D9	MAD1L1	Mitotic spindle assembly checkpoint protein MAD1	1.35243	499063	369012
Q92797	SYMPK	Symplekin	1.34419	1.14899e+06	854780
P83731	RPL24	Large ribosomal subunit protein eL24	1.32757	4.76586e+06	3.58993e+06
Q92878	RAD50	DNA repair protein RAD50	1.32651	295072	222442
P33176	KIF5B	Kinesin-1 heavy chain	1.31701	113696	86329.1
P62244	RPS15A	Small ribosomal subunit protein uS8	1.31696	3.17015e+06	2.40718e+06
O00541	PES1	Pescadillo homolog	1.31649	8.35222e+06	6.3443e+06
P62633	CNBP	CCHC-type zinc finger nucleic acid binding protein	1.31012	329828	251754
Q9UQR1	ZNF148	Zinc finger protein 148	1.30988	195171	148999
P17844	DDX5	Probable ATP-dependent RNA helicase DDX5	1.30904	4.68922e+07	3.58219e+07
P21333	FLNA	Filamin-A	1.30781	2.06927e+08	1.58224e+08
Q07954	LRP1	Prolow-density lipoprotein receptor-related protein 1	1.30758	108483	82964.9
Q96QD9	FYTTD1	UAP56-interacting factor	1.30756	653681	499924
Q15365	PCBP1	Poly(rC)-binding protein 1	1.30732	2.24325e+07	1.71592e+07
P31483	TIA1	Cytotoxic granule associated RNA binding protein TIA1	1.28868	91564.3	71053.1
P51610	HCFC1	Host cell factor 1	1.28733	1.296e+07	1.00673e+07
O95391	SLU7	Pre-mRNA-splicing factor SLU7	1.28691	921673	716192
P98175	RBM10	RNA-binding protein 10	1.27587	1.77448e+06	1.39079e+06
P23396	RPS3	Small ribosomal subunit protein uS3	1.27209	1.68569e+06	1.32513e+06
P35226	BMI1	Polycomb complex protein BMI-1	1.26771	608212	479771
Q9NU22	MDN1	Midasin	1.26745	44675.4	35248.1
Q8N684	CPSF7	Cleavage and polyadenylation specificity factor subunit 7	1.26385	3.50218e+06	2.77105e+06
P52907	CAPZA1	F-actin-capping protein subunit alpha-1	1.25897	4.59443e+06	3.64935e+06
Q9P031	CCDC59	Thyroid transcription factor 1-associated protein 26	1.25434	4.73394e+06	3.77406e+06
Q86U86	PBRM1	Protein polybromo-1	1.25096	2.71366e+06	2.16926e+06
Q9BYG3	NIFK	MKI67 FHA domain-interacting nucleolar phosphoprotein	1.25019	3.30769e+07	2.64574e+07
Q52LJ0	FAM98B	Protein FAM98B	1.24964	150689	120587
Q8N5L8	RPP25L	Ribonuclease P protein subunit p25-like protein	1.24713	673005	539644
P40937	RFC5	Replication factor C subunit 5	1.24598	329761	264660
O14776	TCERG1	Transcription elongation regulator 1	1.23865	1.03558e+06	836049
Q02880	TOP2B	DNA topoisomerase 2-beta	1.23623	3.97082e+06	3.21203e+06
Q01081	U2AF1	Splicing factor U2AF 35 kDa subunit	1.23181	6.97084e+06	5.65901e+06
P35637	FUS	RNA-binding protein FUS	1.23111	5.60988e+06	4.55677e+06
Q92917	GPKOW	G-patch domain and KOW motifs-containing protein	1.22826	205980	167700
P07900	HSP90AA1	Heat shock protein HSP 90-alpha	1.22376	157130	128399
Q01658	DR1	Protein Dr1	1.22282	244961	200325
Q96FF9	CDCA5	Sororin	1.21939	1.55265e+06	1.2733e+06
Q15056	EIF4H	Eukaryotic translation initiation factor 4H	1.21689	541120	444674
P35251	RFC1	Replication factor C subunit 1	1.21582	563124	463164
P63208	SKP1	S-phase kinase-associated protein 1	1.21544	1.30355e+06	1.07249e+06
Q00059	TFAM	Transcription factor A, mitochondrial	1.21511	1.09171e+07	8.98443e+06
Q70Z53	FRA10AC1	Protein FRA10AC1	1.20883	230274	190494
P25942	CD40	Tumor necrosis factor receptor superfamily member 5	1.20535	223907	185762
Q8WUB8	PHF10	PHD finger protein 10	1.20372	650411	540335
Q8TAD8	SNIP1	Smad nuclear-interacting protein 1	1.20342	292925	243410
O75400	PRPF40A	Pre-mRNA-processing factor 40 homolog A	1.20255	5.91866e+06	4.92175e+06
Q92576	PHF3	PHD finger protein 3	1.20214	476730	396570
Q96QC0	PPP1R10	Serine/threonine-protein phosphatase 1 regulatory subunit 10	1.20159	129578	107839
Q7Z4V0	ZNF438	Zinc finger protein 438	1.20151	501229	417165
P55795	HNRNPH2	Heterogeneous nuclear ribonucleoprotein H2	1.20093	6.38925e+06	5.32028e+06
Q96I24	FUBP3	Far upstream element-binding protein 3	1.19873	3.2556e+06	2.71587e+06
O43290	SART1	U4/U6.U5 tri-snRNP-associated protein 1	1.19572	5.43156e+06	4.54249e+06
Q99575	POP1	Ribonucleases P/MRP protein subunit POP1	1.19224	655580	549874
P42677	RPS27	Small ribosomal subunit protein eS27	1.19208	2.31797e+06	1.94448e+06
Q96I25	RBM17	Splicing factor 45	1.18661	3.94013e+06	3.32049e+06
Q9ULW0	TPX2	Targeting protein for Xklp2	1.18567	5.26551e+06	4.44096e+06
P51531	SMARCA2	Probable global transcription activator SNF2L2	1.18423	315713	266597
Q13901	C1D	Nuclear nucleic acid-binding protein C1D	1.18164	145487	123122
O94913	PCF11	Pre-mRNA cleavage complex 2 protein Pcf11	1.18103	91094.8	77131.5
Q6RFH5	WDR74	WD repeat-containing protein 74	1.17996	1.0382e+06	879862
Q9NUQ6	SPATS2L	SPATS2-like protein	1.17644	171540	145813
P26232	CTNNA2	Catenin alpha-2	1.17444	102879	87597.9
P52292	KPNA2	Importin subunit alpha-1	1.17249	7.3935e+06	6.3058e+06
Q12789	GTF3C1	General transcription factor 3C polypeptide 1	1.17066	910551	777811
A6NHR9	SMCHD1	Structural maintenance of chromosomes flexible hinge domain-containing protein 1	1.16766	848544	726705
Q07021	C1QBP	Complement component 1 Q subcomponent-binding protein, mitochondrial	1.16673	682053	584584
O00571	DDX3X	ATP-dependent RNA helicase DDX3X	1.16344	1.23393e+06	1.06059e+06
Q96ST3	SIN3A	Paired amphipathic helix protein Sin3a	1.16338	1.21356e+06	1.04313e+06
Q5SNT2	TMEM201	Transmembrane protein 201	1.16093	103278	88961.8
Q9BQ15	NABP2	SOSS complex subunit B1	1.15808	129958	112219
Q8NFC6	BOD1L1	Biorientation of chromosomes in cell division protein 1-like 1	1.15604	175785	152058
P61927	RPL37	Large ribosomal subunit protein eL37	1.14868	1.5449e+06	1.34493e+06
Q96FV9	THOC1	THO complex subunit 1	1.14754	1.19591e+06	1.04216e+06
P46060	RANGAP1	Ran GTPase-activating protein 1	1.14752	5.57648e+06	4.85961e+06
P35250	RFC2	Replication factor C subunit 2	1.14697	626204	545964
Q9BR76	CORO1B	Coronin-1B	1.14529	187878	164044
Q9BRJ6	C7orf50	Uncharacterized protein C7orf50	1.14483	652894	570298
Q96BT3	CENPT	Centromere protein T	1.14349	1.83367e+06	1.60358e+06
Q13428	TCOF1	Treacle protein	1.14112	4.64904e+06	4.07409e+06
O95785	WIZ	Protein Wiz	1.14112	1.01791e+06	892028
Q9Y4W2	LAS1L	Ribosomal biogenesis protein LAS1L	1.13924	1.02655e+06	901090
Q9UHA3	RSL24D1	Probable ribosome biogenesis protein RLP24	1.13442	1.27208e+06	1.12134e+06
Q9UQ35	SRRM2	Serine/arginine repetitive matrix protein 2	1.13141	2.43519e+07	2.15235e+07
P54727	RAD23B	UV excision repair protein RAD23 homolog B	1.13133	109059	96398.9
O15392	BIRC5	Baculoviral IAP repeat-containing protein 5	1.1298	1.35045e+06	1.1953e+06
P67775	PPP2CA	Serine/threonine-protein phosphatase 2A catalytic subunit alpha isoform	1.12924	570411	505129
P49450	CENPA	Histone H3-like centromeric protein A	1.12269	75687.6	67416.2
P49750	YLPM1	YLP motif-containing protein 1	1.1141	1.26137e+07	1.13218e+07
P12814	ACTN1	Alpha-actinin-1	1.11272	2.58056e+07	2.31915e+07
Q14103	HNRNPD	Heterogeneous nuclear ribonucleoprotein D0	1.11248	2.83585e+07	2.54912e+07
Q92785	DPF2	Zinc finger protein ubi-d4	1.1114	2.16768e+06	1.9504e+06
Q92841	DDX17	Probable ATP-dependent RNA helicase DDX17	1.09677	8.51729e+06	7.76582e+06
Q9P0U3	SENP1	Sentrin-specific protease 1	1.09499	458968	419152
Q9ULV3	CIZ1	Cip1-interacting zinc finger protein	1.0933	667317	610368
Q01780	EXOSC10	Exosome complex component 10	1.09193	2.61961e+06	2.39906e+06
Q8N7X0	ADGB	Androglobin	1.08978	1.16415e+06	1.06824e+06
Q15172	PPP2R5A	Serine/threonine-protein phosphatase 2A 56 kDa regulatory subunit alpha isoform	1.08978	1.16415e+06	1.06824e+06
Q13151	HNRNPA0	Heterogeneous nuclear ribonucleoprotein A0	1.08899	2.06741e+07	1.89847e+07
Q14137	BOP1	Ribosome biogenesis protein BOP1	1.08867	8.2684e+06	7.59495e+06
Q9P275	USP36	Ubiquitin carboxyl-terminal hydrolase 36	1.08778	2.49313e+06	2.29196e+06
Q9UFW8	CGGBP1	CGG triplet repeat-binding protein 1	1.08181	180441	166795
Q96NB3	ZNF830	Zinc finger protein 830	1.08126	92374.6	85432
Q5T3I0	GPATCH4	G patch domain-containing protein 4	1.07859	863975	801021
O00267	SUPT5H	Transcription elongation factor SPT5	1.07702	550133	510790
Q9H9B1	EHMT1	Histone-lysine N-methyltransferase EHMT1	1.07677	2.87029e+06	2.66564e+06
Q6FI13	H2AC18	Histone H2A type 2-A	1.07513	2.13418e+06	1.98505e+06
Q9Y5B6	PAXBP1	PAX3- and PAX7-binding protein 1	1.07367	156347	145619
Q99590	SCAF11	Protein SCAF11	1.0718	1.93883e+06	1.80894e+06
O95619	YEATS4	YEATS domain-containing protein 4	1.07105	97890.1	91396.4
P04843	RPN1	Dolichyl-diphosphooligosaccharide--protein glycosyltransferase subunit 1	1.06533	453802	425973
Q96PK6	RBM14	RNA-binding protein 14	1.05861	8.24858e+07	7.79191e+07
Q69YH5	CDCA2	Cell division cycle-associated protein 2	1.0553	2.35606e+06	2.23261e+06
Q13427	PPIG	Peptidyl-prolyl cis-trans isomerase G	1.05448	2.07769e+06	1.97035e+06
P52272	HNRNPM	Heterogeneous nuclear ribonucleoprotein M	1.05303	5.80428e+08	5.51196e+08
Q12906	ILF3	Interleukin enhancer-binding factor 3	1.04979	1.082e+08	1.03069e+08
Q9Y2W1	THRAP3	Thyroid hormone receptor-associated protein 3	1.0495	1.74904e+07	1.66655e+07
Q9HCE3	ZNF532	Zinc finger protein 532	1.0489	83898.2	79986.7
P78310	CXADR	Coxsackievirus and adenovirus receptor	1.04517	87362.4	83586.4
P78527	PRKDC	DNA-dependent protein kinase catalytic subunit	1.04357	855212	819504
P61254	RPL26	Large ribosomal subunit protein uL24	1.04311	1.1988e+07	11492552
P39019	RPS19	Small ribosomal subunit protein eS19	1.04283	1.6301e+06	1.56315e+06
P82970	HMGN5	High mobility group nucleosome-binding domain-containing protein 5	1.04248	572330	549008
Q9H8G2	CAAP1	Caspase activity and apoptosis inhibitor 1	1.03603	104853	101207
Q96DF8	ESS2	Splicing factor ESS-2 homolog	1.03258	502346	486498
Q10587	TEF	Thyrotroph embryonic factor	1.03019	484992	470779
Q9BWF3	RBM4	RNA-binding protein 4	1.02877	5.05326e+06	4.91193e+06
Q9Y285	FARSA	Phenylalanine--tRNA ligase alpha subunit	1.02643	82321.6	80202
Q8IX12	CCAR1	Cell division cycle and apoptosis regulator protein 1	1.02478	426236	415928
Q9NY12	GAR1	H/ACA ribonucleoprotein complex subunit 1	1.01823	553867	543952
Q8WXH0	SYNE2	Nesprin-2	1.01806	37189.9	36530.2
Q9NPD3	EXOSC4	Exosome complex component RRP41	1.01705	1.28491e+06	1.26337e+06
P54198	HIRA	Protein HIRA	1.01654	238395	234517
Q15424	SAFB	Scaffold attachment factor B1	1.01349	4.985e+07	4.91867e+07
O43166	SIPA1L1	Signal-induced proliferation-associated 1-like protein 1	1.01286	136350	134620
Q86U42	PABPN1	Polyadenylate-binding protein 2	1.01187	1.93213e+07	1.90947e+07
P24844	MYL9	Myosin regulatory light polypeptide 9	1.01105	586565	580154
Q13111	CHAF1A	Chromatin assembly factor 1 subunit A	1.01006	1.23759e+06	1.22527e+06
P47914	RPL29	Large ribosomal subunit protein eL29	1.00946	1.07126e+07	1.06123e+07
Q6ZRS2	SRCAP	Helicase SRCAP	1.00937	666246	660065
Q13243	SRSF5	Serine/arginine-rich splicing factor 5	1.00777	1.27985e+06	1269985
Q49A26	GLYR1	Cytokine-like nuclear factor N-PAC	1.00699	1.4725e+06	1.46228e+06
Q53H47	SETMAR	Histone-lysine N-methyltransferase SETMAR	1.0036	248720	247828
P25208	NFYB	Nuclear transcription factor Y subunit beta	1.00113	251875	251591
Q8N884	CGAS	Cyclic GMP-AMP synthase	0.998351	299666	300160
Q96ME7	ZNF512	Zinc finger protein 512	0.996874	963189	966209
O75937	DNAJC8	DnaJ homolog subfamily C member 8	0.996316	773185	776043
Q8WWY3	PRPF31	U4/U6 small nuclear ribonucleoprotein Prp31	0.992798	477603	481068
P46783	RPS10	Small ribosomal subunit protein eS10	0.992565	218658	220296
P27816	MAP4	Microtubule-associated protein 4	0.992558	675152	680214
Q9UKV3	ACIN1	Apoptotic chromatin condensation inducer in the nucleus	0.990623	2.85396e+07	2.88098e+07
Q9UKF6	CPSF3	Cleavage and polyadenylation specificity factor subunit 3	0.989213	558327	564416
Q16891	IMMT	MICOS complex subunit MIC60	0.988456	129836	131352
P10412	H1-4	Histone H1.4	0.988425	1.26867e+09	1.28352e+09
O75934	BCAS2	Pre-mRNA-splicing factor SPF27	0.987003	2.56545e+06	2.59924e+06
P49753	ACOT2	Acyl-coenzyme A thioesterase 2, mitochondrial	0.984924	4.41328e+07	4.48083e+07
P78371	CCT2	T-complex protein 1 subunit beta	0.984834	216040	219367
P62851	RPS25	Small ribosomal subunit protein eS25	0.982882	2338877	2.37961e+06
P20393	NR1D1	Nuclear receptor subfamily 1 group D member 1	0.981782	211952	215885
O14497	ARID1A	AT-rich interactive domain-containing protein 1A	0.979487	901998	920888
Q9H9Y2	RPF1	Ribosome production factor 1	0.977546	227902	233137
Q9P013	CWC15	Spliceosome-associated protein CWC15 homolog	0.977338	1.9483e+06	1.99348e+06
O15514	POLR2D	DNA-directed RNA polymerase II subunit RPB4	0.976397	4.3055e+06	4409577
Q9P258	RCC2	Protein RCC2	0.972714	2.3899e+06	2.45694e+06
Q8NFU5	IPMK	Inositol polyphosphate multikinase	0.971686	2.09133e+06	2.15227e+06
Q9NYF8	BCLAF1	Bcl-2-associated transcription factor 1	0.971536	8.01884e+06	8.25377e+06
P51665	PSMD7	26S proteasome non-ATPase regulatory subunit 7	0.967593	507762	524768
Q07666	KHDRBS1	KH domain-containing, RNA-binding, signal transduction-associated protein 1	0.964357	1.88168e+07	1.95122e+07
P01111	NRAS	GTPase NRas	0.961711	117283	121953
P35908	KRT2	Keratin, type II cytoskeletal 2 epidermal	0.961635	1.11284e+07	1.15724e+07
Q96FJ2	DYNLL2	Dynein light chain 2, cytoplasmic	0.960017	3164684	3.29649e+06
P23511	NFYA	Nuclear transcription factor Y subunit alpha	0.957348	107463	112251
Q8WYP5	AHCTF1	Protein ELYS	0.953886	961066	1.00753e+06
P62857	RPS28	Small ribosomal subunit protein eS28	0.953674	5.23587e+06	5.49021e+06
P62269	RPS18	Small ribosomal subunit protein uS13	0.952751	2.12077e+06	2.22595e+06
P62136	PPP1CA	Serine/threonine-protein phosphatase PP1-alpha catalytic subunit	0.94949	1.1455e+06	1.20644e+06
Q07955	SRSF1	Serine/arginine-rich splicing factor 1	0.947453	8.96443e+07	9.46161e+07
P25398	RPS12	Small ribosomal subunit protein eS12	0.943057	2.1651e+06	2.29583e+06
P17096	HMGA1	High mobility group protein HMG-I/HMG-Y	0.941771	2.44588e+07	2.5971e+07
Q96C19	EFHD2	EF-hand domain-containing protein D2	0.941744	5.26141e+06	5.58687e+06
Q16527	CSRP2	Cysteine and glycine-rich protein 2	0.941385	1.44246e+06	1.53227e+06
Q9Y3E1	HDGFL3	Hepatoma-derived growth factor-related protein 3	0.941283	46734	49649.2
Q13523	PRPF4B	Serine/threonine-protein kinase PRP4 homolog	0.940941	1.64591e+06	1.74921e+06
P35613	BSG	Basigin	0.940674	1.06115e+06	1.12807e+06
P23468	PTPRD	Receptor-type tyrosine-protein phosphatase delta	0.93764	4.03387e+06	4.30215e+06
P63167	DYNLL1	Dynein light chain 1, cytoplasmic	0.936362	3.9977e+06	4.2694e+06
Q9C0J8	WDR33	pre-mRNA 3' end processing protein WDR33	0.933449	3.6345e+06	3.89363e+06
Q9UGU0	TCF20	Transcription factor 20	0.931269	882447	947575
Q8NI27	THOC2	THO complex subunit 2	0.929649	1.20193e+06	1.29289e+06
P18583	SON	Protein SON	0.929579	2.4737e+07	2.6611e+07
P27694	RPA1	Replication protein A 70 kDa DNA-binding subunit	0.929486	1.82315e+06	1.96146e+06
Q8IVF2	AHNAK2	Protein AHNAK2	0.927929	334630	360620
Q9H7N4	SCAF1	Splicing factor, arginine/serine-rich 19	0.927061	6.75417e+06	7.28557e+06
O95239	KIF4A	Chromosome-associated kinesin KIF4A	0.926906	2.95053e+06	3.1832e+06
Q13129	RLF	Zinc finger protein Rlf	0.925698	97654.7	105493
O14646	CHD1	Chromodomain-helicase-DNA-binding protein 1	0.925625	611697	660848
O95347	SMC2	Structural maintenance of chromosomes protein 2	0.925225	3.51073e+06	3.79446e+06
Q14151	SAFB2	Scaffold attachment factor B2	0.922824	5.53999e+07	6.0033e+07
Q8WX93	PALLD	Palladin	0.920768	2.6766e+06	2.90692e+06
Q15366	PCBP2	Poly(rC)-binding protein 2	0.919608	7.85462e+06	8.54127e+06
Q9P109	GCNT4	Beta-1,3-galactosyl-O-glycosyl-glycoprotein beta-1,6-N-acetylglucosaminyltransferase 4	0.918531	63547.7	69184.1
P42766	RPL35	Large ribosomal subunit protein uL29	0.91761	4.89754e+06	5.33728e+06
Q9Y6V7	DDX49	Probable ATP-dependent RNA helicase DDX49	0.916414	583113	636299
Q7Z7K6	CENPV	Centromere protein V	0.916023	232179	253464
P62847	RPS24	Small ribosomal subunit protein eS24	0.91499	1.07211e+06	1.17172e+06
Q9HAK2	EBF2	Transcription factor COE2	0.913625	313736	343397
Q8NEF9	SRFBP1	Serum response factor-binding protein 1	0.913093	4.70662e+06	5.15459e+06
P62241	RPS8	Small ribosomal subunit protein eS8	0.913071	7.48105e+06	8.19329e+06
Q9NTJ3	SMC4	Structural maintenance of chromosomes protein 4	0.912456	3.1873e+06	3.4931e+06
P43121	MCAM	Cell surface glycoprotein MUC18	0.911877	957317	1.04983e+06
Q9Y232	CDYL	Chromodomain Y-like protein	0.910251	674452	740952
O14974	PPP1R12A	Protein phosphatase 1 regulatory subunit 12A	0.909157	63167.6	69479.3
P46782	RPS5	Small ribosomal subunit protein uS7	0.907715	1.09372e+07	1.20492e+07
O43823	AKAP8	A-kinase anchor protein 8	0.905944	2.31528e+06	2.55565e+06
Q9BVP2	GNL3	Guanine nucleotide-binding protein-like 3	0.903531	6.05687e+06	6.70356e+06
Q8N9T8	KRI1	Protein KRI1 homolog	0.902085	1.34669e+06	1.49287e+06
Q9NQZ2	UTP3	Something about silencing protein 10	0.899337	6.26743e+06	6.96894e+06
P52732	KIF11	Kinesin-like protein KIF11	0.898499	1.10567e+06	1.23057e+06
P27635	RPL10	Large ribosomal subunit protein uL16	0.89828	5.88066e+06	6.54658e+06
Q92620	DHX38	Pre-mRNA-splicing factor ATP-dependent RNA helicase PRP16	0.89816	197964	220410
Q9NYL9	TMOD3	Tropomodulin-3	0.898079	5.3711e+06	5.98066e+06
Q9BQE9	BCL7B	B-cell CLL/lymphoma 7 protein family member B	0.897332	87606.5	97629.9
O43395	PRPF3	U4/U6 small nuclear ribonucleoprotein Prp3	0.897311	3.82832e+06	4.26643e+06
Q9H9J4	USP42	Ubiquitin carboxyl-terminal hydrolase 42	0.896099	1.03955e+06	1.16008e+06
Q9UPN3	MACF1	Microtubule-actin cross-linking factor 1, isoforms 1/2/3/4/5	0.894625	95529.6	106782
Q5JTV8	TOR1AIP1	Torsin-1A-interacting protein 1	0.893297	1.69427e+06	1.89665e+06
O00505	KPNA3	Importin subunit alpha-4	0.893135	86234.3	96552.4
Q9UK61	TASOR	Protein TASOR	0.891661	688787	772476
Q96T37	RBM15	RNA-binding protein 15	0.891341	840473	942930
Q9UBI6	GNG12	Guanine nucleotide-binding protein G(I)/G(S)/G(O) subunit gamma-12	0.891157	514695	577558
P60866	RPS20	Small ribosomal subunit protein uS10	0.890649	483199	542525
O75150	RNF40	E3 ubiquitin-protein ligase BRE1B	0.890395	81408	91429
O95793	STAU1	Double-stranded RNA-binding protein Staufen homolog 1	0.889926	2.04246e+06	2.29509e+06
Q9UKA9	PTBP2	Polypyrimidine tract-binding protein 2	0.888676	53017.6	59659.1
Q9Y3U8	RPL36	Large ribosomal subunit protein eL36	0.88739	2.68607e+06	3.02693e+06
Q14669	TRIP12	E3 ubiquitin-protein ligase TRIP12	0.886229	482528	544473
Q8NDT2	RBM15B	Putative RNA-binding protein 15B	0.886059	76760.3	86631.1
Q9H501	ESF1	ESF1 homolog	0.885183	9.94366e+06	1.12335e+07
Q96KQ7	EHMT2	Histone-lysine N-methyltransferase EHMT2	0.88309	2.61064e+06	2.95626e+06
P49454	CENPF	Centromere protein F	0.881533	4.60047e+06	5.21872e+06
Q86XP3	DDX42	ATP-dependent RNA helicase DDX42	0.881301	516571	586146
P08648	ITGA5	Integrin alpha-5	0.881129	93935.2	106608
P49756	RBM25	RNA-binding protein 25	0.879479	3.94502e+06	4.48563e+06
Q00839	HNRNPU	Heterogeneous nuclear ribonucleoprotein U	0.879037	2.34014e+08	2.66216e+08
O60506	SYNCRIP	Heterogeneous nuclear ribonucleoprotein Q	0.876197	6.75369e+06	7.70796e+06
Q9P2K5	MYEF2	Myelin expression factor 2	0.875318	3.84163e+06	4.38883e+06
O75683	SURF6	Surfeit locus protein 6	0.873767	1.11088e+07	1.27137e+07
O75152	ZC3H11A	Zinc finger CCCH domain-containing protein 11A	0.873692	7.80636e+06	8.93492e+06
P11388	TOP2A	DNA topoisomerase 2-alpha	0.871344	3.78178e+07	4.34017e+07
P0DP25	CALM3	Calmodulin-3	0.871322	6.81941e+07	7.82651e+07
O15145	ARPC3	Actin-related protein 2/3 complex subunit 3	0.86953	313671	360736
O15042	U2SURP	U2 snRNP-associated SURP motif-containing protein	0.868364	4.66056e+06	5.36706e+06
P02786	TFRC	Transferrin receptor protein 1	0.86692	2.40922e+06	2.77905e+06
P33240	CSTF2	Cleavage stimulation factor subunit 2	0.86673	4.4834e+06	5172775
Q8WV22	NSMCE1	Non-structural maintenance of chromosomes element 1 homolog	0.863946	441912	511504
Q9H6Y2	WDR55	WD repeat-containing protein 55	0.863879	130957	151592
Q15149	PLEC	Plectin	0.863009	7.53975e+07	8.73659e+07
P21926	CD9	CD9 antigen	0.862609	139056	161204
Q4G0J3	LARP7	La-related protein 7	0.862519	123151	142781
P38646	HSPA9	Stress-70 protein, mitochondrial	0.861983	2.64258e+06	3.0657e+06
Q9NQG5	RPRD1B	Regulation of nuclear pre-mRNA domain-containing protein 1B	0.861704	2.82204e+06	3.27496e+06
Q96MU7	YTHDC1	YTH domain-containing protein 1	0.860069	4.35546e+06	5.06408e+06
Q5JTH9	RRP12	RRP12-like protein	0.858725	3.92104e+06	4.56612e+06
Q14247	CTTN	Src substrate cortactin	0.858078	299000	348453
P56545	CTBP2	C-terminal-binding protein 2	0.857358	208296	242951
Q99459	CDC5L	Cell division cycle 5-like protein	0.856957	9.22122e+06	1.07604e+07
P62280	RPS11	Small ribosomal subunit protein uS17	0.856941	5.28546e+06	6.16783e+06
A6NHZ5	LRRC14B	Leucine-rich repeat-containing protein 14B	0.854651	2.18483e+09	2.5564e+09
Q9H0H5	RACGAP1	Rac GTPase-activating protein 1	0.853157	391798	459233
Q9ULR0	ISY1	Pre-mRNA-splicing factor ISY1 homolog	0.851294	1.67251e+06	1.96467e+06
P07237	P4HB	Protein disulfide-isomerase	0.850399	171086	201183
P60903	S100A10	Protein S100-A10	0.849818	1.14255e+06	1.34447e+06
P47756	CAPZB	F-actin-capping protein subunit beta	0.849106	8.56278e+06	1.00845e+07
Q12824	SMARCB1	SWI/SNF-related matrix-associated actin-dependent regulator of chromatin subfamily B member 1	0.848952	911564	1.07375e+06
O43172	PRPF4	U4/U6 small nuclear ribonucleoprotein Prp4	0.848246	786307	926980
Q92522	H1-10	Histone H1.10	0.848095	4.00066e+07	4.71723e+07
Q9BV38	WDR18	WD repeat-containing protein 18	0.847411	1.91708e+06	2.26228e+06
Q02241	KIF23	Kinesin-like protein KIF23	0.84595	168558	199252
O94906	PRPF6	Pre-mRNA-processing factor 6	0.845485	1.87615e+06	2.21902e+06
Q13112	CHAF1B	Chromatin assembly factor 1 subunit B	0.844745	273673	323972
P63000	RAC1	Ras-related C3 botulinum toxin substrate 1	0.844559	1.55489e+06	1.84106e+06
P61978	HNRNPK	Heterogeneous nuclear ribonucleoprotein K	0.84272	1.25262e+08	1.4864e+08
Q9NR30	DDX21	Nucleolar RNA helicase 2	0.838376	1.81941e+08	2.17016e+08
Q14684	RRP1B	Ribosomal RNA processing protein 1 homolog B	0.837858	5.95442e+06	7.10672e+06
P11279	LAMP1	Lysosome-associated membrane glycoprotein 1	0.835786	952058	1.13912e+06
Q92922	SMARCC1	SWI/SNF complex subunit SMARCC1	0.834241	7.60077e+06	9.111e+06
Q8IUE6	H2AC21	Histone H2A type 2-B	0.833391	3.00492e+09	3.60565e+09
Q8IWX8	CHERP	Calcium homeostasis endoplasmic reticulum protein	0.833311	4.87877e+06	5.85468e+06
P35579	MYH9	Myosin-9	0.832478	3.53382e+08	4.24495e+08
P17540	CKMT2	Creatine kinase S-type, mitochondrial	0.83119	297749	358220
P08708	RPS17	Small ribosomal subunit protein eS17	0.830029	2.82402e+06	3.40232e+06
Q8N3V7	SYNPO	Synaptopodin	0.829418	4.16534e+06	5.022e+06
Q9UHD8	SEPTIN9	Septin-9	0.828367	1.63686e+06	1.97601e+06
Q6UY18	LINGO4	Leucine-rich repeat and immunoglobulin-like domain-containing nogo receptor-interacting protein 4	0.828305	5.89677e+06	7119081
P05556	ITGB1	Integrin beta-1	0.82789	7.79208e+06	9.41198e+06
Q9NQS7	INCENP	Inner centromere protein	0.82747	7.42342e+06	8.97123e+06
P16403	H1-2	Histone H1.2	0.827416	4.08559e+09	4.93777e+09
P12004	PCNA	Proliferating cell nuclear antigen	0.826572	3.13632e+07	3.79437e+07
Q15287	RNPS1	RNA-binding protein with serine-rich domain 1	0.823083	1.37337e+07	1.66857e+07
Q9UIG0	BAZ1B	Tyrosine-protein kinase BAZ1B	0.823018	2.06792e+07	2.5126e+07
P26373	RPL13	Large ribosomal subunit protein eL13	0.822964	4.81458e+06	5.85029e+06
P60660	MYL6	Myosin light polypeptide 6	0.822285	5.03635e+07	6.12482e+07
Q7Z3K3	POGZ	Pogo transposable element with ZNF domain	0.821741	3.739e+06	4.5501e+06
P07355	ANXA2	Annexin A2	0.820864	3.04504e+07	3.70955e+07
Q9H0S4	DDX47	Probable ATP-dependent RNA helicase DDX47	0.82052	7.8649e+06	9.58527e+06
Q86Y38	XYLT1	Xylosyltransferase 1	0.818087	190564	232939
Q9Y230	RUVBL2	RuvB-like 2	0.816359	4.7691e+06	5.84192e+06
Q9H6F5	CCDC86	Coiled-coil domain-containing protein 86	0.816057	1.32838e+07	1.6278e+07
Q9P2I0	CPSF2	Cleavage and polyadenylation specificity factor subunit 2	0.814597	394770	484620
Q13601	KRR1	KRR1 small subunit processome component homolog	0.814504	1.15196e+07	1.41431e+07
Q71DI3	H3C15	Histone H3.2	0.813971	3.23654e+07	3.97623e+07
Q96DH6	MSI2	RNA-binding protein Musashi homolog 2	0.813632	96161.1	118188
Q15427	SF3B4	Splicing factor 3B subunit 4	0.813499	8.69869e+06	1.06929e+07
Q13247	SRSF6	Serine/arginine-rich splicing factor 6	0.812706	2.80085e+07	3.44632e+07
P78316	NOP14	Nucleolar protein 14	0.812659	5.77564e+06	7.10709e+06
A0A2R8Y4L2	HNRNPA1L3	Heterogeneous nuclear ribonucleoprotein A1-like 3	0.808902	1.106e+07	1.36728e+07
P84090	ERH	Enhancer of rudimentary homolog	0.808576	2.23776e+07	2.76754e+07
Q99986	VRK1	Serine/threonine-protein kinase VRK1	0.808531	225889	279382
O14639	ABLIM1	Actin-binding LIM protein 1	0.808328	8.79717e+06	1.08832e+07
P20671	H2AC7	Histone H2A type 1-D	0.807688	2.88467e+09	3.57151e+09
Q8WTT2	NOC3L	Nucleolar complex protein 3 homolog	0.807436	4188220	5.18706e+06
Q6IWH7	ANO7	Anoctamin-7	0.804756	1.66991e+06	2075049
O14950	MYL12B	Myosin regulatory light chain 12B	0.803979	2.99382e+07	3.72376e+07
Q15758	SLC1A5	Neutral amino acid transporter B(0)	0.802161	1.10972e+06	1.38341e+06
P14625	HSP90B1	Endoplasmin	0.802112	24769.4	30880.2
Q96MF7	NSMCE2	E3 SUMO-protein ligase NSE2	0.801905	377972	471342
Q13352	ITGB3BP	Centromere protein R	0.801704	398388	496926
P84243	H3-3A	Histone H3.3	0.800642	2.36662e+07	2.9559e+07
Q08211	DHX9	ATP-dependent RNA helicase A	0.800512	7.01196e+07	8.75934e+07
P62081	RPS7	Small ribosomal subunit protein eS7	0.797415	2.69627e+06	3.38126e+06
P23634	ATP2B4	Plasma membrane calcium-transporting ATPase 4	0.796922	67625.3	84858.1
Q9UHX1	PUF60	Poly(U)-binding-splicing factor PUF60	0.796533	392769	493098
P62140	PPP1CB	Serine/threonine-protein phosphatase PP1-beta catalytic subunit	0.796022	770243	967615
Q9H9Y6	POLR1B	DNA-directed RNA polymerase I subunit RPA2	0.795879	666252	837127
Q9Y6M1	IGF2BP2	Insulin-like growth factor 2 mRNA-binding protein 2	0.794167	1.99014e+06	2.50595e+06
P52298	NCBP2	Nuclear cap-binding protein subunit 2	0.794121	1.6943e+06	2.13355e+06
P15880	RPS2	Small ribosomal subunit protein uS5	0.79322	2.53766e+06	3.19918e+06
Q7Z2W4	ZC3HAV1	Zinc finger CCCH-type antiviral protein 1	0.792992	400314	504815
Q99549	MPHOSPH8	M-phase phosphoprotein 8	0.79223	1.14647e+06	1.44714e+06
Q02539	H1-1	Histone H1.1	0.791502	1.28506e+08	1.62357e+08
P13010	XRCC5	X-ray repair cross-complementing protein 5	0.790816	1.03082e+07	1.30349e+07
P82979	SARNP	SAP domain-containing ribonucleoprotein	0.788572	1.86988e+07	2.37122e+07
P10515	DLAT	Dihydrolipoyllysine-residue acetyltransferase component of pyruvate dehydrogenase complex, mitochondrial	0.788021	177379	225094
Q8IXT5	RBM12B	RNA-binding protein 12B	0.78797	6.73345e+06	8.54531e+06
O60814	H2BC12	Histone H2B type 1-K	0.787661	1.23309e+10	1.56551e+10
P30101	PDIA3	Protein disulfide-isomerase A3	0.786726	64093.3	81468.4
Q6DKI1	RPL7L1	Ribosomal protein uL30-like	0.785849	2.66386e+06	3.38979e+06
P84103	SRSF3	Serine/arginine-rich splicing factor 3	0.784926	5.81311e+07	7.40594e+07
O95684	CEP43	Centrosomal protein 43	0.784735	4.18008e+06	5.32674e+06
P48509	CD151	CD151 antigen	0.784562	957462	1.22038e+06
P55769	SNU13	NHP2-like protein 1	0.784122	2.50458e+07	3.19412e+07
O94880	PHF14	PHD finger protein 14	0.782986	1.13478e+06	1.4493e+06
P09234	SNRPC	U1 small nuclear ribonucleoprotein C	0.781821	721990	923472
Q9BVJ6	UTP14A	U3 small nucleolar RNA-associated protein 14 homolog A	0.78003	2.54707e+07	3.26535e+07
Q09028	RBBP4	Histone-binding protein RBBP4	0.779309	1.44576e+07	1.85518e+07
Q9Y263	PLAA	Phospholipase A-2-activating protein	0.778323	487281	626064
Q8TF68	ZNF384	Zinc finger protein 384	0.776428	200512	258249
Q6PK04	CCDC137	Coiled-coil domain-containing protein 137	0.775822	1.20036e+06	1.54722e+06
O43491	EPB41L2	Band 4.1-like protein 2	0.774858	5.9449e+06	7.67225e+06
Q68CP9	ARID2	AT-rich interactive domain-containing protein 2	0.774578	524186	676738
Q04695	KRT17	Keratin, type I cytoskeletal 17	0.774317	8.41689e+06	1.08701e+07
Q6UN15	FIP1L1	Pre-mRNA 3'-end-processing factor FIP1	0.773333	1.30206e+06	1.6837e+06
O14979	HNRNPDL	Heterogeneous nuclear ribonucleoprotein D-like	0.773154	1.08866e+08	1.40808e+08
Q9Y3T9	NOC2L	Nucleolar complex protein 2 homolog	0.772217	4.83792e+06	6.26497e+06
Q9H6W3	RIOX1	Ribosomal oxygenase 1	0.771285	437435	567150
Q9ULW3	ABT1	Activator of basal transcription 1	0.770379	1.48966e+06	1.93368e+06
P35580	MYH10	Myosin-10	0.770161	1.05494e+07	1.36977e+07
P36954	POLR2I	DNA-directed RNA polymerase II subunit RPB9	0.769538	2.26169e+06	2.93902e+06
Q15397	PUM3	Pumilio homolog 3	0.767696	6.69867e+06	8.72568e+06
P08195	SLC3A2	Amino acid transporter heavy chain SLC3A2	0.766556	1.16573e+07	1.52074e+07
P62316	SNRPD2	Small nuclear ribonucleoprotein Sm D2	0.765798	3.8948e+07	5.08594e+07
Q12830	BPTF	Nucleosome-remodeling factor subunit BPTF	0.765716	751831	981867
Q15050	RRS1	Ribosome biogenesis regulatory protein homolog	0.765077	2.25338e+07	2.9453e+07
Q14974	KPNB1	Importin subunit beta-1	0.763404	7.52002e+06	9.85063e+06
Q8N8A6	DDX51	ATP-dependent RNA helicase DDX51	0.763244	2.8365e+06	3.71637e+06
Q99683	MAP3K5	Mitogen-activated protein kinase kinase kinase 5	0.762491	5.59429e+06	7336860
P61218	POLR2F	DNA-directed RNA polymerases I, II, and III subunit RPABC2	0.762304	1.12489e+06	1.47564e+06
Q14807	KIF22	Kinesin-like protein KIF22	0.761428	4.12815e+06	5.42159e+06
P62917	RPL8	Large ribosomal subunit protein uL2	0.760455	5.18194e+06	6.81426e+06
Q9ULI0	ATAD2B	ATPase family AAA domain-containing protein 2B	0.760073	130676	171925
P45973	CBX5	Chromobox protein homolog 5	0.759963	1.32472e+07	1.74314e+07
Q9NSI2	SLX9	Ribosome biogenesis protein SLX9 homolog	0.756547	916920	1.21198e+06
Q9Y3Y2	CHTOP	Chromatin target of PRMT1 protein	0.754822	9.62359e+06	1.27495e+07
Q9NWH9	SLTM	SAFB-like transcription modulator	0.754494	2.41027e+07	3.19455e+07
P33993	MCM7	DNA replication licensing factor MCM7	0.754457	1.13831e+06	1.50878e+06
Q9Y4C8	RBM19	Probable RNA-binding protein 19	0.754071	5.79255e+06	7.6817e+06
Q9HCD5	NCOA5	Nuclear receptor coactivator 5	0.752507	8.65652e+06	1.15036e+07
P53350	PLK1	Serine/threonine-protein kinase PLK1	0.752164	288072	382991
Q9NRX1	PNO1	RNA-binding protein PNO1	0.751664	2.49295e+06	3.31657e+06
O00148	DDX39A	ATP-dependent RNA helicase DDX39A	0.751522	3.67601e+06	4.89142e+06
Q9C086	INO80B	INO80 complex subunit B	0.750081	375366	500435
O15226	NKRF	NF-kappa-B-repressing factor	0.747141	1.68204e+06	2.25131e+06
Q969G3	SMARCE1	SWI/SNF-related matrix-associated actin-dependent regulator of chromatin subfamily E member 1	0.74701	2.746e+06	3.676e+06
P22234	PAICS	Bifunctional phosphoribosylaminoimidazole carboxylase/phosphoribosylaminoimidazole succinocarboxamide synthetase	0.745252	2.72047e+06	3.6504e+06
P26038	MSN	Moesin	0.74293	467066	628681
P14866	HNRNPL	Heterogeneous nuclear ribonucleoprotein L	0.742629	1.31541e+08	1.77129e+08
Q15691	MAPRE1	Microtubule-associated protein RP/EB family member 1	0.742397	93118.8	125430
Q7KZ85	SUPT6H	Transcription elongation factor SPT6	0.742148	2.71107e+06	3.65301e+06
O43818	RRP9	U3 small nucleolar RNA-interacting protein 2	0.74153	1.18871e+07	1.60305e+07
P05387	RPLP2	Large ribosomal subunit protein P2	0.738617	9.92194e+06	1.34331e+07
Q03188	CENPC	Centromere protein C	0.737411	1.02283e+07	1.38705e+07
Q96B26	EXOSC8	Exosome complex component RRP43	0.737265	693389	940489
P43243	MATR3	Matrin-3	0.737212	2.46749e+08	3.34705e+08
Q9BXS6	NUSAP1	Nucleolar and spindle-associated protein 1	0.735539	134040	182234
Q13740	ALCAM	CD166 antigen	0.735103	4.12445e+06	5.61072e+06
O15213	WDR46	WD repeat-containing protein 46	0.734207	8.43116e+06	1.14834e+07
Q15004	PCLAF	PCNA-associated factor	0.734134	349644	476268
P61026	RAB10	Ras-related protein Rab-10	0.733225	52596.8	71733.5
Q9UKT8	FBXW2	F-box/WD repeat-containing protein 2	0.732791	9.11631e+06	1.24405e+07
Q9NX24	NHP2	H/ACA ribonucleoprotein complex subunit 2	0.732759	2.79351e+06	3.81232e+06
P26599	PTBP1	Polypyrimidine tract-binding protein 1	0.732572	2.6677e+07	3.64155e+07
P49759	CLK1	Dual specificity protein kinase CLK1	0.731356	541892	740941
P42167	TMPO	Lamina-associated polypeptide 2, isoforms beta/gamma	0.728225	2.35441e+06	3.23309e+06
Q8N1G2	CMTR1	Cap-specific mRNA (nucleoside-2'-O-)-methyltransferase 1	0.726785	197091	271182
P42166	TMPO	Lamina-associated polypeptide 2, isoform alpha	0.723878	1.46073e+07	2.01792e+07
Q9ULU4	ZMYND8	MYND-type zinc finger-containing chromatin reader ZMYND8	0.722604	254956	352829
P36578	RPL4	Large ribosomal subunit protein uL4	0.722392	1.32237e+07	1.83055e+07
P67936	TPM4	Tropomyosin alpha-4 chain	0.721871	4.43393e+06	6.14227e+06
P63261	ACTG1	Actin, cytoplasmic 2	0.721585	4.57411e+07	6.33898e+07
P18621	RPL17	Large ribosomal subunit protein uL22	0.720935	5.02259e+06	6.96678e+06
Q99729	HNRNPAB	Heterogeneous nuclear ribonucleoprotein A/B	0.71954	1.8952e+07	2.6339e+07
P56182	RRP1	Ribosomal RNA processing protein 1 homolog A	0.719256	2.55813e+06	3.55663e+06
P05386	RPLP1	Large ribosomal subunit protein P1	0.716181	4.17245e+06	5.82597e+06
P07305	H1-0	Histone H1.0	0.715601	9.22997e+08	1.28982e+09
P51608	MECP2	Methyl-CpG-binding protein 2	0.714906	538800	753666
P41223	BUD31	Protein BUD31 homolog	0.714315	3.00599e+06	4.20821e+06
P62753	RPS6	Small ribosomal subunit protein eS6	0.712311	7.02038e+06	9.85578e+06
A0A8I5KQE6	RPSA2	Small ribosomal subunit protein uS2B	0.711273	386988	544078
Q7Z6I8	C5orf24	UPF0461 protein C5orf24	0.711124	1.45794e+06	2.05019e+06
Q6ZV73	FGD6	FYVE, RhoGEF and PH domain-containing protein 6	0.711061	568185	799067
P62304	SNRPE	Small nuclear ribonucleoprotein E	0.709554	7.49473e+06	1.05626e+07
Q9Y2W2	WBP11	WW domain-binding protein 11	0.709529	4.86108e+06	6.85114e+06
Q15911	ZFHX3	Zinc finger homeobox protein 3	0.709076	259986	366654
P20700	LMNB1	Lamin-B1	0.708256	8.40708e+07	1.18701e+08
P62861	FAU	Ubiquitin-like FUBI-ribosomal protein eS30 fusion protein	0.707823	2.53741e+06	3.58481e+06
Q9NVU7	SDAD1	Protein SDA1 homolog	0.707541	184072	260157
Q8N1F7	NUP93	Nuclear pore complex protein Nup93	0.70712	1.47053e+09	2.0796e+09
P05787	KRT8	Keratin, type II cytoskeletal 8	0.706518	4.05744e+07	5.74287e+07
O96019	ACTL6A	Actin-like protein 6A	0.706088	4.79656e+06	6.79315e+06
Q86V81	ALYREF	THO complex subunit 4	0.70486	1.84803e+07	2.62183e+07
Q14739	LBR	Delta(14)-sterol reductase LBR	0.703405	121438	172643
P61020	RAB5B	Ras-related protein Rab-5B	0.701976	127722	181947
O60870	KIN	DNA/RNA-binding protein KIN17	0.701595	44639.4	63625.6
Q9H583	HEATR1	HEAT repeat-containing protein 1	0.701069	2.5576e+06	3.64815e+06
Q9UIS9	MBD1	Methyl-CpG-binding domain protein 1	0.700439	1.29605e+06	1.85033e+06
Q9BRT6	LLPH	Protein LLP homolog	0.699935	3647975	5211878
P16070	CD44	CD44 antigen	0.699665	1.35073e+06	1.93055e+06
O76021	RSL1D1	Ribosomal L1 domain-containing protein 1	0.699573	1.59596e+08	2.28134e+08
Q92925	SMARCD2	SWI/SNF-related matrix-associated actin-dependent regulator of chromatin subfamily D member 2	0.698909	4.31871e+06	6.17921e+06
Q70JA7	CHSY3	Chondroitin sulfate synthase 3	0.696416	128089	183925
Q8IWA0	WDR75	WD repeat-containing protein 75	0.695955	126647	181975
Q53HL2	CDCA8	Borealin	0.693813	7.26481e+06	1.04708e+07
Q9GZS1	POLR1E	DNA-directed RNA polymerase I subunit RPA49	0.693421	553641	798420
Q03252	LMNB2	Lamin-B2	0.691172	4.23174e+07	6.12256e+07
P40429	RPL13A	Large ribosomal subunit protein uL13	0.69115	1.41621e+06	2.04907e+06
P62424	RPL7A	Large ribosomal subunit protein eL8	0.691028	1.05662e+07	1.52906e+07
P07910	HNRNPC	Heterogeneous nuclear ribonucleoproteins C1/C2	0.689818	3.62431e+08	5.25401e+08
Q8NFH5	NUP35	Nucleoporin NUP35	0.688977	4.06923e+06	5.90619e+06
O43390	HNRNPR	Heterogeneous nuclear ribonucleoprotein R	0.688951	4.80271e+07	6.97105e+07
Q9NW64	RBM22	Pre-mRNA-splicing factor RBM22	0.688863	4.54848e+06	6.60288e+06
Q53F19	NCBP3	Nuclear cap-binding protein subunit 3	0.687341	5.09646e+06	7.41475e+06
O43684	BUB3	Mitotic checkpoint protein BUB3	0.685684	261271	381037
Q9UMS4	PRPF19	Pre-mRNA-processing factor 19	0.68526	1.17465e+07	1.71416e+07
P51532	SMARCA4	Transcription activator BRG1	0.684747	6.55553e+06	9.57365e+06
Q96T58	SPEN	Msx2-interacting protein	0.681782	993087	1.4566e+06
O00566	MPHOSPH10	U3 small nucleolar ribonucleoprotein protein MPP10	0.680913	8.16377e+06	1.19894e+07
Q15024	EXOSC7	Exosome complex component RRP42	0.680526	582502	855958
Q9UNP9	PPIE	Peptidyl-prolyl cis-trans isomerase E	0.67948	1.36008e+06	2.00164e+06
Q9Y265	RUVBL1	RuvB-like 1	0.678856	3.52562e+06	5.19347e+06
O60828	PQBP1	Polyglutamine-binding protein 1	0.677083	1.72974e+06	2.55469e+06
Q15021	NCAPD2	Condensin complex subunit 1	0.676799	42896.9	63382.1
Q13185	CBX3	Chromobox protein homolog 3	0.675688	2.24721e+07	3.32581e+07
P46781	RPS9	Small ribosomal subunit protein uS4	0.675666	1.47306e+06	2.18016e+06
Q13242	SRSF9	Serine/arginine-rich splicing factor 9	0.675089	6.56205e+07	9.72027e+07
Q15311	RALBP1	RalA-binding protein 1	0.674624	437564	648605
Q13206	DDX10	Probable ATP-dependent RNA helicase DDX10	0.674209	1.03048e+07	1.52843e+07
Q9UKD2	MRTO4	mRNA turnover protein 4 homolog	0.673969	2.09218e+07	3.10427e+07
Q92804	TAF15	TATA-binding protein-associated factor 2N	0.67285	5.73244e+06	8.51963e+06
P55735	SEC13	Protein SEC13 homolog	0.672511	622280	925308
Q02543	RPL18A	Large ribosomal subunit protein eL20	0.67234	1.07042e+06	1.59208e+06
Q9NQT5	EXOSC3	Exosome complex component RRP40	0.672272	2.87324e+06	4.27393e+06
P52597	HNRNPF	Heterogeneous nuclear ribonucleoprotein F	0.672085	3.98545e+07	5.92998e+07
Q9BVI4	NOC4L	Nucleolar complex protein 4 homolog	0.670802	1.63946e+06	2.44403e+06
Q9NY61	AATF	Protein AATF	0.670323	5.0639e+06	7.55442e+06
Q9NY93	DDX56	Probable ATP-dependent RNA helicase DDX56	0.669926	1.16347e+07	1.73671e+07
P10809	HSPD1	60 kDa heat shock protein, mitochondrial	0.669066	697892	1.04308e+06
Q86WX3	RPS19BP1	Active regulator of SIRT1	0.66902	1.09199e+06	1.63223e+06
P63172	DYNLT1	Dynein light chain Tctex-type 1	0.668386	62720	93838
Q9UIF8	BAZ2B	Bromodomain adjacent to zinc finger domain protein 2B	0.667906	75271.3	112698
Q6DN03	H2BC20P	Putative histone H2B type 2-C	0.667815	1.67921e+08	2.51448e+08
O95983	MBD3	Methyl-CpG-binding domain protein 3	0.667377	2.2071e+06	3.30713e+06
Q8IUH3	RBM45	RNA-binding protein 45	0.667337	223102	334317
P46087	NOP2	Probable 28S rRNA (cytosine(4447)-C(5))-methyltransferase	0.667271	7.48691e+07	1.12202e+08
P42892	ECE1	Endothelin-converting enzyme 1	0.666677	66496.7	99743.5
Q8N9M1	C19orf47	Uncharacterized protein C19orf47	0.665519	246745	370755
Q9HCG8	CWC22	Pre-mRNA-splicing factor CWC22 homolog	0.665171	1.18284e+06	1.77824e+06
P18754	RCC1	Regulator of chromosome condensation	0.664968	1.58438e+07	2.38265e+07
P62249	RPS16	Small ribosomal subunit protein uS9	0.664502	2.20651e+06	3.32055e+06
Q5QNW6	H2BC18	Histone H2B type 2-F	0.663433	296711	447235
Q01650	SLC7A5	Large neutral amino acids transporter small subunit 1	0.660262	2.72157e+06	4121951
Q5SSJ5	HP1BP3	Heterochromatin protein 1-binding protein 3	0.659924	3.06921e+07	4.65086e+07
P52435	POLR2J	DNA-directed RNA polymerase II subunit RPB11-a	0.659629	453595	687652
O95232	LUC7L3	Luc7-like protein 3	0.659575	855126	1.29648e+06
P02751	FN1	Fibronectin	0.659388	105655	160231
Q6PJT7	ZC3H14	Zinc finger CCCH domain-containing protein 14	0.658416	4.37685e+06	6.64754e+06
Q9UBB5	MBD2	Methyl-CpG-binding domain protein 2	0.654245	1.00584e+06	1.5374e+06
Q99832	CCT7	T-complex protein 1 subunit eta	0.653634	445847	682106
P49711	CTCF	Transcriptional repressor CTCF	0.652199	3.70316e+06	5.67796e+06
Q9BS16	CENPK	Centromere protein K	0.650913	382646	587860
Q9Y5J1	UTP18	U3 small nucleolar RNA-associated protein 18 homolog	0.650015	7.97432e+06	1.22679e+07
O15381	NVL	Nuclear valosin-containing protein-like	0.649814	1.9515e+06	3.00316e+06
P62829	RPL23	Large ribosomal subunit protein uL14	0.648854	6.07497e+06	9.36261e+06
P31942	HNRNPH3	Heterogeneous nuclear ribonucleoprotein H3	0.64869	1.31685e+08	2.03001e+08
P30050	RPL12	Large ribosomal subunit protein uL11	0.64794	2.09989e+07	3.24087e+07
Q9Y2R4	DDX52	Probable ATP-dependent RNA helicase DDX52	0.647877	2.21322e+06	3.41612e+06
O60216	RAD21	Double-strand-break repair protein rad21 homolog	0.647577	9.29701e+06	1.43566e+07
Q9Y324	FCF1	rRNA-processing protein FCF1 homolog	0.647329	2.46565e+06	3.80895e+06
Q9Y4Z0	LSM4	U6 snRNA-associated Sm-like protein LSm4	0.64719	1.0362e+06	1.60108e+06
Q8IVT2	MISP	Mitotic interactor and substrate of PLK1	0.646725	1.63905e+07	2.53439e+07
Q6ZUT1	NKAPD1	Uncharacterized protein NKAPD1	0.644722	164524	255186
Q08945	SSRP1	FACT complex subunit SSRP1	0.643866	5.5188e+06	8.57135e+06
P46777	RPL5	Large ribosomal subunit protein uL18	0.642598	1.40736e+07	2.1901e+07
Q8NC56	LEMD2	LEM domain-containing protein 2	0.641341	160027	249519
Q9H6R4	NOL6	Nucleolar protein 6	0.641076	1.20777e+07	1.88397e+07
Q96GQ7	DDX27	Probable ATP-dependent RNA helicase DDX27	0.64093	3.18363e+07	4.9672e+07
P62906	RPL10A	Large ribosomal subunit protein uL1	0.639866	1.30731e+07	2.04309e+07
O14672	ADAM10	Disintegrin and metalloproteinase domain-containing protein 10	0.639855	75693.2	118297
P35222	CTNNB1	Catenin beta-1	0.639686	633308	990030
Q13769	THOC5	THO complex subunit 5 homolog	0.639292	631431	987704
Q9H8H2	DDX31	Probable ATP-dependent RNA helicase DDX31	0.639162	239864	375279
Q86W42	THOC6	THO complex subunit 6 homolog	0.638902	449006	702779
Q6IN84	MRM1	rRNA methyltransferase 1, mitochondrial	0.637998	2.21015e+06	3.4642e+06
O14647	CHD2	Chromodomain-helicase-DNA-binding protein 2	0.637867	281114	440709
Q8WVM7	STAG1	Cohesin subunit SA-1	0.637643	8.23011e+06	1.29071e+07
O00159	MYO1C	Unconventional myosin-Ic	0.637004	6.35413e+06	9.97504e+06
Q12905	ILF2	Interleukin enhancer-binding factor 2	0.635824	1.12541e+07	1.77e+07
P42285	MTREX	Exosome RNA helicase MTR4	0.6316	3.63966e+06	5.76261e+06
Q8TDD1	DDX54	ATP-dependent RNA helicase DDX54	0.631104	9.0166e+06	1.4287e+07
A6NKH3	RPL37AP8	Putative ribosomal protein eL43-like	0.630984	307368	487125
P46776	RPL27A	Large ribosomal subunit protein uL15	0.630528	4.04053e+06	6.40816e+06
P16989	YBX3	Y-box-binding protein 3	0.630143	4.58192e+06	7.27124e+06
Q8NDD1	C1orf131	Uncharacterized protein C1orf131	0.630102	3.42198e+06	5.43083e+06
Q8IX01	SUGP2	SURP and G-patch domain-containing protein 2	0.629337	5.89022e+06	9.35941e+06
P28370	SMARCA1	Probable global transcription activator SNF2L1	0.629167	3.64933e+06	5.80025e+06
Q8NEJ9	NGDN	Neuroguidin	0.628781	7.66778e+06	1.21947e+07
P67809	YBX1	Y-box-binding protein 1	0.62667	2.41138e+07	3.84792e+07
E9PRG8	C11orf98	Uncharacterized protein C11orf98	0.62658	361442	576848
P52756	RBM5	RNA-binding protein 5	0.626174	947714	1.5135e+06
Q15061	WDR43	WD repeat-containing protein 43	0.625323	8.58918e+06	1.37356e+07
Q9GZR2	REXO4	RNA exonuclease 4	0.625128	4.26291e+06	6.81926e+06
P26358	DNMT1	DNA (cytosine-5)-methyltransferase 1	0.623025	3.23606e+06	5.19411e+06
Q9H0A0	NAT10	RNA cytidine acetyltransferase	0.622616	4.89731e+06	7.86569e+06
Q14683	SMC1A	Structural maintenance of chromosomes protein 1A	0.621795	5.61279e+07	9.02675e+07
Q9P227	ARHGAP23	Rho GTPase-activating protein 23	0.621566	2.2315e+06	3590125
P62306	SNRPF	Small nuclear ribonucleoprotein F	0.619984	1.82531e+06	2.94412e+06
Q9UMY1	NOL7	Nucleolar protein 7	0.619488	2.68656e+06	4.33675e+06
P22626	HNRNPA2B1	Heterogeneous nuclear ribonucleoproteins A2/B1	0.61839	8.46822e+08	1.3694e+09
Q96SB8	SMC6	Structural maintenance of chromosomes protein 6	0.617041	2.11252e+06	3.42364e+06
P26368	U2AF2	Splicing factor U2AF 65 kDa subunit	0.615697	2.60639e+06	4.23324e+06
P63220	RPS21	Small ribosomal subunit protein eS21	0.61558	232202	377208
P05026	ATP1B1	Sodium/potassium-transporting ATPase subunit beta-1	0.614425	982748	1.59946e+06
P29692	EEF1D	Elongation factor 1-delta	0.613907	1.19757e+06	1.95074e+06
Q6IAA8	LAMTOR1	Ragulator complex protein LAMTOR1	0.613509	107465	175165
Q9UQE7	SMC3	Structural maintenance of chromosomes protein 3	0.613061	4.3563e+07	7.10582e+07
P05023	ATP1A1	Sodium/potassium-transporting ATPase subunit alpha-1	0.612524	6.32883e+06	1.03324e+07
Q9BQ04	RBM4B	RNA-binding protein 4B	0.611788	261447	427349
Q13573	SNW1	SNW domain-containing protein 1	0.611763	2.43106e+07	3.97386e+07
P48681	NES	Nestin	0.611288	8.45344e+06	1.38289e+07
Q9Y3A4	RRP7A	Ribosomal RNA-processing protein 7 homolog A	0.611193	2.1352e+06	3.4935e+06
Q13838	DDX39B	Spliceosome RNA helicase DDX39B	0.610977	4.6644e+07	7.63433e+07
P08754	GNAI3	Guanine nucleotide-binding protein G(i) subunit alpha-3	0.61096	307973	504080
Q13823	GNL2	Nucleolar GTP-binding protein 2	0.610126	834335	1.36748e+06
Q9UBC3	DNMT3B	DNA (cytosine-5)-methyltransferase 3B	0.610025	416936	683473
Q6RI45	BRWD3	Bromodomain and WD repeat-containing protein 3	0.609699	32668.8	53581.8
Q99848	EBNA1BP2	Probable rRNA-processing protein EBP2	0.609086	3.08458e+07	5.06428e+07
O95478	NSA2	Ribosome biogenesis protein NSA2 homolog	0.608887	6.16021e+06	1.01172e+07
Q9Y5B9	SUPT16H	FACT complex subunit SPT16	0.607612	6.4605e+06	1.06326e+07
Q16181	SEPTIN7	Septin-7	0.607061	1.1268e+06	1.85616e+06
O75494	SRSF10	Serine/arginine-rich splicing factor 10	0.606847	1.19299e+07	19658862
P68032	ACTC1	Actin, alpha cardiac muscle 1	0.605584	4.12334e+07	6.80887e+07
P29558	RBMS1	RNA-binding motif, single-stranded-interacting protein 1	0.602225	93402.2	155095
O15504	NUP42	Nucleoporin NUP42	0.602145	781075	1.29715e+06
Q9Y2D5	PALM2AKAP2	PALM2-AKAP2 fusion protein	0.601931	575787	956566
O43795	MYO1B	Unconventional myosin-Ib	0.601489	1.40527e+06	2.33632e+06
Q9H307	PNN	Pinin	0.600532	4.741e+07	7.89467e+07
Q8IY18	SMC5	Structural maintenance of chromosomes protein 5	0.599808	2.72252e+06	4.53899e+06
Q9BRU9	UTP23	rRNA-processing protein UTP23 homolog	0.598075	1.66816e+06	2.78921e+06
P62750	RPL23A	Large ribosomal subunit protein uL23	0.598055	3.02101e+07	5.0514e+07
P62263	RPS14	Small ribosomal subunit protein uS11	0.597882	9.95883e+06	1.66568e+07
Q9Y5S9	RBM8A	RNA-binding protein 8A	0.597415	9.14253e+06	1.53035e+07
O75940	SMNDC1	Survival of motor neuron-related-splicing factor 30	0.596345	1.774e+06	2.97479e+06
O95251	KAT7	Histone acetyltransferase KAT7	0.595685	1.53053e+06	2.56937e+06
Q9NV31	IMP3	U3 small nucleolar ribonucleoprotein protein IMP3	0.595307	2.3548e+06	3.95561e+06
P18124	RPL7	Large ribosomal subunit protein uL30	0.594787	6.31377e+06	1.06152e+07
O75691	UTP20	Small subunit processome component 20 homolog	0.593939	1.40511e+06	2.36575e+06
Q08170	SRSF4	Serine/arginine-rich splicing factor 4	0.593199	1.51046e+06	2.5463e+06
O95926	SYF2	Pre-mRNA-splicing factor SYF2	0.590137	833110	1.41172e+06
Q9Y3I0	RTCB	RNA-splicing ligase RtcB homolog	0.589901	842185	1.42767e+06
Q9H7L9	SUDS3	Sin3 histone deacetylase corepressor complex component SDS3	0.589767	287889	488141
Q9H2P0	ADNP	Activity-dependent neuroprotector homeobox protein	0.588818	1.32637e+07	2.25259e+07
Q9NVP1	DDX18	ATP-dependent RNA helicase DDX18	0.588804	1.38025e+07	2.34416e+07
Q7L2Z9	CENPQ	Centromere protein Q	0.588795	943360	1.60219e+06
Q9UBS4	DNAJB11	DnaJ homolog subfamily B member 11	0.58853	752798	1.27912e+06
Q9UNW9	NOVA2	RNA-binding protein Nova-2	0.588281	660724	1.12314e+06
P35221	CTNNA1	Catenin alpha-1	0.587426	6.08303e+06	1.03554e+07
Q12874	SF3A3	Splicing factor 3A subunit 3	0.587347	15428851	2.62687e+07
Q5BKZ1	ZNF326	DBIRD complex subunit ZNF326	0.585592	3.01885e+07	5.1552e+07
Q14527	HLTF	Helicase-like transcription factor	0.584828	2.29848e+06	3.93018e+06
Q9UNQ2	DIMT1	Probable dimethyladenosine transferase	0.583392	333025	570843
P49406	MRPL19	Large ribosomal subunit protein bL19m	0.582777	146837	251960
P49207	RPL34	Large ribosomal subunit protein eL34	0.580579	8.68044e+06	1.49513e+07
Q14692	BMS1	Ribosome biogenesis protein BMS1 homolog	0.579253	1.77009e+07	3.05582e+07
Q99814	EPAS1	Endothelial PAS domain-containing protein 1	0.578636	184068	318107
Q9BY67	CADM1	Cell adhesion molecule 1	0.577497	83330	144295
Q9Y2G8	DNAJC16	DnaJ homolog subfamily C member 16	0.576754	2.06618e+06	3.58242e+06
Q9Y3B9	RRP15	RRP15-like protein	0.575155	6.24809e+06	1.08633e+07
O60508	CDC40	Pre-mRNA-processing factor 17	0.574194	1.27409e+06	2.21892e+06
Q8TAQ2	SMARCC2	SWI/SNF complex subunit SMARCC2	0.573722	3.35648e+06	5.85036e+06
P36873	PPP1CC	Serine/threonine-protein phosphatase PP1-gamma catalytic subunit	0.573138	3.07457e+06	5.36445e+06
Q09161	NCBP1	Nuclear cap-binding protein subunit 1	0.573054	1.10799e+06	1.93349e+06
Q9Y3C1	NOP16	Nucleolar protein 16	0.572096	5.21824e+06	9121270
Q6UXD5	SEZ6L2	Seizure 6-like protein 2	0.570538	1.46853e+06	2.57394e+06
Q5VT52	RPRD2	Regulation of nuclear pre-mRNA domain-containing protein 2	0.570529	767797	1.34576e+06
P02545	LMNA	Prelamin-A/C	0.569968	5.42517e+08	9.51838e+08
P08670	VIM	Vimentin	0.569726	4.72242e+08	8.28894e+08
Q15428	SF3A2	Splicing factor 3A subunit 2	0.569097	5.2307e+06	9.19123e+06
O75533	SF3B1	Splicing factor 3B subunit 1	0.567553	4.15931e+07	7.3285e+07
Q9NRL2	BAZ1A	Bromodomain adjacent to zinc finger domain protein 1A	0.566426	2.55867e+06	4.51721e+06
P11940	PABPC1	Polyadenylate-binding protein 1	0.566313	4.24877e+06	7.50252e+06
Q05682	CALD1	Caldesmon	0.565797	2.97333e+06	5.25513e+06
P12270	TPR	Nucleoprotein TPR	0.565616	4.36521e+07	7.71762e+07
P15311	EZR	Ezrin	0.564451	5.29122e+06	9.37409e+06
P55145	MANF	Mesencephalic astrocyte-derived neurotrophic factor	0.563773	227990	404400
P09012	SNRPA	U1 small nuclear ribonucleoprotein A	0.563725	9.1604e+06	1.62498e+07
Q8IYL3	C1orf174	UPF0688 protein C1orf174	0.56271	178091	316489
Q02878	RPL6	Large ribosomal subunit protein eL6	0.562562	1.54686e+07	2.74966e+07
P24928	POLR2A	DNA-directed RNA polymerase II subunit RPB1	0.561455	1.58516e+07	2.8233e+07
P63272	SUPT4H1	Transcription elongation factor SPT4	0.560668	293144	522848
O43463	SUV39H1	Histone-lysine N-methyltransferase SUV39H1	0.559009	1.13372e+06	2.02809e+06
P07199	CENPB	Major centromere autoantigen B	0.557642	9.23144e+06	1.65544e+07
Q5EE01	CENPW	Centromere protein W	0.557638	499905	896468
P62310	LSM3	U6 snRNA-associated Sm-like protein LSm3	0.557407	556145	997736
Q8WUD4	CCDC12	Coiled-coil domain-containing protein 12	0.555546	1.15507e+06	2.07917e+06
P23588	EIF4B	Eukaryotic translation initiation factor 4B	0.555031	176504	318008
Q00610	CLTC	Clathrin heavy chain 1	0.554829	751679	1.35479e+06
P62826	RAN	GTP-binding nuclear protein Ran	0.552902	1.21995e+07	2.20645e+07
Q0ZGT2	NEXN	Nexilin	0.552283	1.03365e+07	1.8716e+07
P40227	CCT6A	T-complex protein 1 subunit zeta	0.551166	164376	298234
Q96GD4	AURKB	Aurora kinase B	0.551017	1.33154e+06	2.41652e+06
P35658	NUP214	Nuclear pore complex protein Nup214	0.550553	6.70642e+06	1.21813e+07
P0C0S5	H2AZ1	Histone H2A.Z	0.549149	2.67278e+08	4.86713e+08
Q92769	HDAC2	Histone deacetylase 2	0.548851	5.50516e+06	1.00303e+07
Q96BK5	PINX1	PIN2/TERF1-interacting telomerase inhibitor 1	0.548662	520817	949250
Q9Y3B4	SF3B6	Splicing factor 3B subunit 6	0.548363	5.69772e+06	1.03904e+07
Q9BTK6	PAGR1	PAXIP1-associated glutamate-rich protein 1	0.548312	300720	548446
O15231	ZNF185	Zinc finger protein 185	0.54819	553968	1.01054e+06
O75955	FLOT1	Flotillin-1	0.547366	241417	441052
Q9P0M6	MACROH2A2	Core histone macro-H2A.2	0.547363	1.34656e+07	2.46008e+07
P19387	POLR2C	DNA-directed RNA polymerase II subunit RPB3	0.545826	6.03888e+06	1.10637e+07
Q9UDY2	TJP2	Tight junction protein ZO-2	0.544836	112668	206792
P22087	FBL	rRNA 2'-O-methyltransferase fibrillarin	0.544671	3.95122e+07	7.25432e+07
P05141	SLC25A5	ADP/ATP translocase 2	0.544082	1.36543e+06	2.5096e+06
Q13435	SF3B2	Splicing factor 3B subunit 2	0.543848	5.99132e+07	1.10165e+08
Q9UNX4	WDR3	WD repeat-containing protein 3	0.543641	4.23637e+06	7.79258e+06
O75569	PRKRA	Interferon-inducible double-stranded RNA-dependent protein kinase activator A	0.541921	247861	457375
Q02040	AKAP17A	A-kinase anchor protein 17A	0.540445	120394	222769
P51991	HNRNPA3	Heterogeneous nuclear ribonucleoprotein A3	0.539291	9.21953e+07	1.70957e+08
Q9BZJ0	CRNKL1	Crooked neck-like protein 1	0.538169	1.53643e+06	2.85493e+06
O60832	DKC1	H/ACA ribonucleoprotein complex subunit DKC1	0.537932	7.375e+06	1.37099e+07
P62701	RPS4X	Small ribosomal subunit protein eS4, X isoform	0.535985	1.36119e+07	2.53961e+07
Q9BZE4	GTPBP4	GTP-binding protein 4	0.535927	4.432e+06	8.26978e+06
Q9UGY1	NOL12	Nucleolar protein 12	0.535782	231481	432044
Q13330	MTA1	Metastasis-associated protein MTA1	0.534945	287905	538196
Q76FK4	NOL8	Nucleolar protein 8	0.53473	893966	1.67181e+06
P61247	RPS3A	Small ribosomal subunit protein eS1	0.534469	1.02739e+07	1.92226e+07
Q9UJV3	MID2	Probable E3 ubiquitin-protein ligase MID2	0.534341	38784.7	72584.2
O60869	EDF1	Endothelial differentiation-related factor 1	0.533931	112161	210066
P05783	KRT18	Keratin, type I cytoskeletal 18	0.532643	9.80794e+06	1.84137e+07
Q16629	SRSF7	Serine/arginine-rich splicing factor 7	0.531821	5.73082e+07	1.07758e+08
Q9NWT1	PAK1IP1	p21-activated protein kinase-interacting protein 1	0.531545	3.14923e+06	5.92468e+06
Q15652	JMJD1C	Probable JmjC domain-containing histone demethylation protein 2C	0.531374	1.95281e+06	3.67502e+06
Q96G21	IMP4	U3 small nucleolar ribonucleoprotein protein IMP4	0.530905	4.44224e+06	8.3673e+06
P31943	HNRNPH1	Heterogeneous nuclear ribonucleoprotein H	0.530217	9.75677e+07	1.84015e+08
Q6KC79	NIPBL	Nipped-B-like protein	0.527788	2.16947e+06	4.11048e+06
Q16643	DBN1	Drebrin	0.527677	6.29428e+07	1.19283e+08
Q8WWQ0	PHIP	PH-interacting protein	0.525586	1.45344e+07	2.76536e+07
Q71F23	CENPU	Centromere protein U	0.525442	1.57528e+06	2.99802e+06
P59998	ARPC4	Actin-related protein 2/3 complex subunit 4	0.523918	958215	1.82894e+06
Q9HCS7	XAB2	Pre-mRNA-splicing factor SYF1	0.522705	2.0265e+06	3.87695e+06
Q86TS9	MRPL52	Large ribosomal subunit protein mL52	0.521845	190992	365994
Q9NW13	RBM28	RNA-binding protein 28	0.521312	9.7845e+06	1.8769e+07
O43447	PPIH	Peptidyl-prolyl cis-trans isomerase H	0.521285	78700.1	150973
Q9BSC4	NOL10	Nucleolar protein 10	0.521141	9.59063e+06	1.84031e+07
O15143	ARPC1B	Actin-related protein 2/3 complex subunit 1B	0.520964	320854	615886
Q99567	NUP88	Nuclear pore complex protein Nup88	0.520059	4.15095e+06	7.98169e+06
Q5T280	SPOUT1	Putative methyltransferase C9orf114	0.519094	938806	1.80855e+06
Q15459	SF3A1	Splicing factor 3A subunit 1	0.519041	3.81103e+07	7.34246e+07
Q03701	CEBPZ	CCAAT/enhancer-binding protein zeta	0.516858	5.41615e+06	1.0479e+07
Q9NQ55	PPAN	Suppressor of SWI4 1 homolog	0.516511	4.55408e+06	8.817e+06
O43143	DHX15	ATP-dependent RNA helicase DHX15	0.515956	1.40945e+07	2.73172e+07
P50914	RPL14	Large ribosomal subunit protein eL14	0.515424	6.19771e+06	1.20245e+07
Q7RTV0	PHF5A	PHD finger-like domain-containing protein 5A	0.514968	4.44117e+06	8.62416e+06
Q9NV06	DCAF13	DDB1- and CUL4-associated factor 13	0.514634	4.74385e+06	9.21791e+06
P38919	EIF4A3	Eukaryotic initiation factor 4A-III	0.514513	3.97348e+07	7.7228e+07
Q96MG7	NSMCE3	Non-structural maintenance of chromosomes element 3 homolog	0.514243	1.71342e+06	3.33192e+06
P83916	CBX1	Chromobox protein homolog 1	0.513695	3.53866e+06	6.88864e+06
P31271	HOXA13	Homeobox protein Hox-A13	0.513386	255194	497080
Q12769	NUP160	Nuclear pore complex protein Nup160	0.511735	805124	1.57332e+06
P62841	RPS15	Small ribosomal subunit protein uS19	0.511342	1.01364e+06	1.98232e+06
Q9BWJ5	SF3B5	Splicing factor 3B subunit 5	0.5109	2.12381e+06	4156998
P61313	RPL15	Large ribosomal subunit protein eL15	0.51054	1.29299e+06	2.5326e+06
Q96EY1	DNAJA3	DnaJ homolog subfamily A member 3, mitochondrial	0.510078	87165.1	170886
P23284	PPIB	Peptidyl-prolyl cis-trans isomerase B	0.509722	7.06264e+06	1.38559e+07
P02452	COL1A1	Collagen alpha-1(I) chain	0.508621	2.12283e+06	4.17371e+06
Q9BTC8	MTA3	Metastasis-associated protein MTA3	0.507832	234923	462599
Q9NZM5	NOP53	Ribosome biogenesis protein NOP53	0.507797	4.77439e+06	9.40215e+06
O00567	NOP56	Nucleolar protein 56	0.506773	4.39162e+07	8.66585e+07
Q8N3U4	STAG2	Cohesin subunit SA-2	0.50644	496402	980179
Q92979	EMG1	Ribosomal RNA small subunit methyltransferase NEP1	0.50199	7.98839e+06	1.59134e+07
Q92621	NUP205	Nuclear pore complex protein Nup205	0.501663	4.92433e+06	9.81602e+06
Q9Y4Y9	LSM5	U6 snRNA-associated Sm-like protein LSm5	0.500416	1.10016e+06	2.19849e+06
P30876	POLR2B	DNA-directed RNA polymerase II subunit RPB2	0.497928	9.08436e+06	1.82443e+07
Q9Y3C6	PPIL1	Peptidyl-prolyl cis-trans isomerase-like 1	0.497861	3.36863e+06	6.7662e+06
Q92499	DDX1	ATP-dependent RNA helicase DDX1	0.496327	285327	574878
P35241	RDX	Radixin	0.495839	113986	229885
P39023	RPL3	Large ribosomal subunit protein uL3	0.493787	6.04535e+06	1.22428e+07
Q8WXI9	GATAD2B	Transcriptional repressor p66-beta	0.493782	4.34356e+06	8.79652e+06
P61158	ACTR3	Actin-related protein 3	0.492567	2.2036e+06	4.47371e+06
P08621	SNRNP70	U1 small nuclear ribonucleoprotein 70 kDa	0.492371	1.72656e+07	3.50663e+07
O75367	MACROH2A1	Core histone macro-H2A.1	0.490727	9.42835e+07	1.9213e+08
Q13123	IK	Protein Red	0.490543	8.3115e+06	1.69435e+07
Q15029	EFTUD2	116 kDa U5 small nuclear ribonucleoprotein component	0.490102	2.26488e+07	4.62124e+07
P84098	RPL19	Large ribosomal subunit protein eL19	0.490038	4.46813e+06	9.11793e+06
Q8WUQ7	CACTIN	Splicing factor Cactin	0.489737	266315	543792
O43251	RBFOX2	RNA binding protein fox-1 homolog 2	0.48777	524682	1.07568e+06
O60306	AQR	RNA helicase aquarius	0.487432	1.34027e+06	2.74965e+06
P52948	NUP98	Nuclear pore complex protein Nup98-Nup96	0.486606	1.19467e+07	2.45512e+07
Q9BPW8	NIPSNAP1	Protein NipSnap homolog 1	0.485281	53356.9	109950
Q13895	BYSL	Bystin	0.483857	5.02957e+06	10394734
Q14562	DHX8	ATP-dependent RNA helicase DHX8	0.483535	725809	1.50105e+06
Q96SB3	PPP1R9B	Neurabin-2	0.483079	472013	977092
Q9Y6K1	DNMT3A	DNA (cytosine-5)-methyltransferase 3A	0.483054	1.15308e+06	2.38706e+06
Q9UDY6	TRIM10	Tripartite motif-containing protein 10	0.482706	109052	225918
Q96T23	RSF1	Remodeling and spacing factor 1	0.482015	1.09976e+07	2.28158e+07
Q05D32	CTDSPL2	CTD small phosphatase-like protein 2	0.481416	6.34677e+06	1.31835e+07
Q9NYP9	MIS18A	Protein Mis18-alpha	0.481239	192062	399098
P98179	RBM3	RNA-binding protein 3	0.479579	6.18042e+06	1.28872e+07
Q2M5E4	RGS21	Regulator of G-protein signaling 21	0.479366	1.13808e+06	2.37413e+06
P49790	NUP153	Nuclear pore complex protein Nup153	0.478961	3.8525e+06	8.04345e+06
P26641	EEF1G	Elongation factor 1-gamma	0.478342	991582	2.07296e+06
Q07020	RPL18	Large ribosomal subunit protein eL18	0.478138	6.71527e+06	1.40446e+07
Q9BVL2	NUP58	Nucleoporin p58/p45	0.477662	2.4972e+06	5.22797e+06
Q9NTI5	PDS5B	Sister chromatid cohesion protein PDS5 homolog B	0.475557	1.89817e+06	3.99146e+06
Q86YP4	GATAD2A	Transcriptional repressor p66-alpha	0.474564	3.91988e+06	8.25996e+06
Q03135	CAV1	Caveolin-1	0.473656	1.93104e+06	4.07688e+06
Q9NYH9	UTP6	U3 small nucleolar RNA-associated protein 6 homolog	0.473344	1.47253e+06	3.11092e+06
O60264	SMARCA5	SWI/SNF-related matrix-associated actin-dependent regulator of chromatin subfamily A member 5	0.471466	2.98116e+07	6.32318e+07
Q8ND82	ZNF280C	Zinc finger protein 280C	0.47045	2.67107e+06	5.6777e+06
Q13595	TRA2A	Transformer-2 protein homolog alpha	0.468734	2.34836e+07	5.01e+07
Q9H9L3	ISG20L2	Interferon-stimulated 20 kDa exonuclease-like 2	0.46645	1.07325e+06	2.30088e+06
O14519	CDK2AP1	Cyclin-dependent kinase 2-associated protein 1	0.465614	2.17029e+06	4.66115e+06
P09496	CLTA	Clathrin light chain A	0.46512	617715	1.32808e+06
P62877	RBX1	E3 ubiquitin-protein ligase RBX1	0.463555	292958	631983
P68104	EEF1A1	Elongation factor 1-alpha 1	0.46202	1.54304e+07	3.33977e+07
O95816	BAG2	BAG family molecular chaperone regulator 2	0.461177	2.13783e+06	4.6356e+06
P13645	KRT10	Keratin, type I cytoskeletal 10	0.461125	2.5217e+07	5.46857e+07
Q9H0U4	RAB1B	Ras-related protein Rab-1B	0.460526	392755	852840
P09651	HNRNPA1	Heterogeneous nuclear ribonucleoprotein A1	0.460389	1.7539e+08	3.80961e+08
Q14839	CHD4	Chromodomain-helicase-DNA-binding protein 4	0.459651	2.63341e+07	5.72914e+07
Q96A72	MAGOHB	Protein mago nashi homolog 2	0.458391	2.83394e+06	6182372
P38159	RBMX	RNA-binding motif protein, X chromosome	0.458343	3.81634e+08	8.32639e+08
Q14254	FLOT2	Flotillin-2	0.457891	164823	359962
O15031	PLXNB2	Plexin-B2	0.457649	546707	1.1946e+06
Q9H7B2	RPF2	Ribosome production factor 2 homolog	0.457501	3.54735e+06	7.75375e+06
Q7Z406	MYH14	Myosin-14	0.456691	729777	1.59797e+06
P63279	UBE2I	SUMO-conjugating enzyme UBC9	0.456684	224354	491266
Q92692	NECTIN2	Nectin-2	0.456484	103924	227662
O94826	TOMM70	Mitochondrial import receptor subunit TOM70	0.453499	13703.2	30216.7
P09661	SNRPA1	U2 small nuclear ribonucleoprotein A'	0.453367	1.9324e+07	4.26234e+07
Q8WUM0	NUP133	Nuclear pore complex protein Nup133	0.453041	1.50957e+06	3.33209e+06
Q15542	TAF5	Transcription initiation factor TFIID subunit 5	0.448262	20150.2	44951.8
Q96HS1	PGAM5	Serine/threonine-protein phosphatase PGAM5, mitochondrial	0.445433	655375	1.47132e+06
P35052	GPC1	Glypican-1	0.44497	333076	748536
P62899	RPL31	Large ribosomal subunit protein eL31	0.442907	1.57496e+07	3.55596e+07
P62805	H4C1	Histone H4	0.442511	3.25243e+09	7.34993e+09
Q96H22	CENPN	Centromere protein N	0.442261	156902	354773
O94776	MTA2	Metastasis-associated protein MTA2	0.442091	8.83912e+06	1.99939e+07
P55081	MFAP1	Microfibrillar-associated protein 1	0.442059	5.35461e+06	1.21129e+07
P78406	RAE1	mRNA export factor RAE1	0.441938	8.10932e+06	1.83495e+07
Q9GZL7	WDR12	Ribosome biogenesis protein WDR12	0.44186	1.32022e+06	2.98788e+06
P62913	RPL11	Large ribosomal subunit protein uL5	0.439714	9.52635e+06	2.16649e+07
P61604	HSPE1	10 kDa heat shock protein, mitochondrial	0.437903	457373	1.04446e+06
Q9Y2X3	NOP58	Nucleolar protein 58	0.43776	2.14881e+07	4.90864e+07
P62995	TRA2B	Transformer-2 protein homolog beta	0.436724	2.33853e+07	5.35472e+07
Q496Y0	LONRF3	LON peptidase N-terminal domain and RING finger protein 3	0.43509	221540	509181
O75460	ERN1	Serine/threonine-protein kinase/endoribonuclease IRE1	0.434859	1122300	2.58084e+06
P11021	HSPA5	Endoplasmic reticulum chaperone BiP	0.433459	2.27555e+06	5.24974e+06
Q9Y3A2	UTP11	Probable U3 small nucleolar RNA-associated protein 11	0.43331	1.09577e+06	2.52883e+06
P62491	RAB11A	Ras-related protein Rab-11A	0.433077	445956	1.02974e+06
O95777	LSM8	U6 snRNA-associated Sm-like protein LSm8	0.432316	1.54797e+06	3.58063e+06
Q5TEC6	H3-7	Histone H3-7	0.430908	3.54795e+07	8.23366e+07
Q92794	KAT6A	Histone acetyltransferase KAT6A	0.428515	85848.3	200339
P52926	HMGA2	High mobility group protein HMGI-C	0.427714	732959	1.71366e+06
Q9BQ39	DDX50	ATP-dependent RNA helicase DDX50	0.427512	1.17882e+07	2.75739e+07
O43660	PLRG1	Pleiotropic regulator 1	0.42745	831585	1.94546e+06
Q9H5V9	STEEP1	STING ER exit protein	0.426282	225043	527919
Q96JI7	SPG11	Spatacsin	0.426081	937445	2.20016e+06
Q6IQ32	ADNP2	Activity-dependent neuroprotector homeobox protein 2	0.425429	667689	1.56945e+06
P04406	GAPDH	Glyceraldehyde-3-phosphate dehydrogenase	0.423521	4.06282e+07	9.59295e+07
P14923	JUP	Junction plakoglobin	0.422544	90976.7	215307
P61353	RPL27	Large ribosomal subunit protein eL27	0.422329	2.34014e+06	5.54104e+06
Q8TDN6	BRIX1	Ribosome biogenesis protein BRX1 homolog	0.41959	7.5167e+06	1.79144e+07
P26006	ITGA3	Integrin alpha-3	0.418721	136894	326933
Q15717	ELAVL1	ELAV-like protein 1	0.418718	2.33393e+07	5.57401e+07
P32119	PRDX2	Peroxiredoxin-2	0.418243	239610	572896
Q06830	PRDX1	Peroxiredoxin-1	0.417218	1.2896e+07	3.09095e+07
P42696	RBM34	RNA-binding protein 34	0.417047	1.09311e+07	2.62108e+07
Q9BW27	NUP85	Nuclear pore complex protein Nup85	0.416286	321112	771374
P08572	COL4A2	Collagen alpha-2(IV) chain	0.415536	115388	277686
Q15393	SF3B3	Splicing factor 3B subunit 3	0.414901	1.90225e+07	4.58483e+07
Q9BXY0	MAK16	Protein MAK16 homolog	0.41402	1.47117e+06	3.55339e+06
Q12788	TBL3	Transducin beta-like protein 3	0.413722	5.8847e+06	1.42238e+07
O75694	NUP155	Nuclear pore complex protein Nup155	0.413671	2.07669e+06	5.02014e+06
Q6UVK1	CSPG4	Chondroitin sulfate proteoglycan 4	0.412718	62737.7	152011
Q6NYC8	PPP1R18	Phostensin	0.412613	83087.6	201370
P62277	RPS13	Small ribosomal subunit protein uS15	0.411579	6.46189e+06	1.57002e+07
P60709	ACTB	Actin, cytoplasmic 1	0.410184	1.07599e+09	2.62319e+09
Q07157	TJP1	Tight junction protein ZO-1	0.409404	2.71511e+06	6.63187e+06
Q96E39	RBMXL1	RNA binding motif protein, X-linked-like-1	0.40862	4.27051e+06	1.0451e+07
Q14978	NOLC1	Nucleolar and coiled-body phosphoprotein 1	0.408054	9.08078e+06	2.22539e+07
P49792	RANBP2	E3 SUMO-protein ligase RanBP2	0.407043	6.15635e+06	1.51246e+07
O00592	PODXL	Podocalyxin	0.40643	250644	616696
Q16531	DDB1	DNA damage-binding protein 1	0.405889	2.21681e+06	5.46163e+06
O95425	SVIL	Supervillin	0.405425	90076.8	222179
Q6PL18	ATAD2	ATPase family AAA domain-containing protein 2	0.405285	1.31644e+07	3.24819e+07
Q15269	PWP2	Periodic tryptophan protein 2 homolog	0.405074	2.90266e+06	7.16574e+06
O43159	RRP8	Ribosomal RNA-processing protein 8	0.403763	1.04224e+06	2.58131e+06
Q9NY27	PPP4R2	Serine/threonine-protein phosphatase 4 regulatory subunit 2	0.402764	151460	376050
Q13813	SPTAN1	Spectrin alpha chain, non-erythrocytic 1	0.400125	7.74511e+07	1.93567e+08
Q14690	PDCD11	Protein RRP5 homolog	0.398919	1.25859e+07	3.155e+07
Q8WWI1	LMO7	LIM domain only protein 7	0.398462	3.14752e+06	7.89918e+06
Q9UM54	MYO6	Unconventional myosin-VI	0.395712	154405	390195
Q1KMD3	HNRNPUL2	Heterogeneous nuclear ribonucleoprotein U-like protein 2	0.394827	2.11073e+07	5.34596e+07
P55265	ADAR	Double-stranded RNA-specific adenosine deaminase	0.394312	1.84685e+07	4.68372e+07
P16220	CREB1	Cyclic AMP-responsive element-binding protein 1	0.394057	191379	485664
Q13868	EXOSC2	Exosome complex component RRP4	0.391289	399711	1.02152e+06
P50454	SERPINH1	Serpin H1	0.390262	1.31137e+06	3.36023e+06
Q9NZB2	FAM120A	Constitutive coactivator of PPAR-gamma-like protein 1	0.389941	38215.8	98004
O75525	KHDRBS3	KH domain-containing, RNA-binding, signal transduction-associated protein 3	0.388902	601550	1.54679e+06
P62314	SNRPD1	Small nuclear ribonucleoprotein Sm D1	0.388405	6.97605e+06	1.79608e+07
Q9NUY8	TBC1D23	TBC1 domain family member 23	0.38703	336558	869590
Q9H6R0	DHX33	ATP-dependent RNA helicase DHX33	0.38655	506910	1.31137e+06
Q9NXX6	NSMCE4A	Non-structural maintenance of chromosomes element 4 homolog A	0.386006	1.11936e+06	2.89986e+06
P05412	JUN	Transcription factor Jun	0.385543	183710	476497
O75531	BANF1	Barrier-to-autointegration factor	0.384363	1.41869e+07	3.69103e+07
P62312	LSM6	U6 snRNA-associated Sm-like protein LSm6	0.383751	369623	963184
Q15084	PDIA6	Protein disulfide-isomerase A6	0.383406	152794	398517
Q9NUL3	STAU2	Double-stranded RNA-binding protein Staufen homolog 2	0.382505	158994	415664
Q8NAV1	PRPF38A	Pre-mRNA-splicing factor 38A	0.382431	1.67818e+06	4.38819e+06
Q00341	HDLBP	Vigilin	0.38238	83207.4	217604
Q8NFH3	NUP43	Nucleoporin Nup43	0.380687	189202	497001
P09493	TPM1	Tropomyosin alpha-1 chain	0.380297	1.29654e+06	3.40928e+06
Q9NRZ9	HELLS	Lymphoid-specific helicase	0.378842	124043	327426
P56537	EIF6	Eukaryotic translation initiation factor 6	0.378677	2.55764e+06	6.75415e+06
P30405	PPIF	Peptidyl-prolyl cis-trans isomerase F, mitochondrial	0.37792	165966	439156
Q96FK6	WDR89	WD repeat-containing protein 89	0.377686	94274.1	249610
Q9Y221	NIP7	60S ribosome subunit biogenesis protein NIP7 homolog	0.37635	2.63839e+06	7.01047e+06
Q01082	SPTBN1	Spectrin beta chain, non-erythrocytic 1	0.376228	6.84848e+07	1.8203e+08
O75643	SNRNP200	U5 small nuclear ribonucleoprotein 200 kDa helicase	0.375819	2.10125e+07	5.59113e+07
Q13619	CUL4A	Cullin-4A	0.375579	1.04427e+06	2.78044e+06
Q13308	PTK7	Inactive tyrosine-protein kinase 7	0.369977	134995	364874
P02533	KRT14	Keratin, type I cytoskeletal 14	0.369715	429800	1.16252e+06
P14649	MYL6B	Myosin light chain 6B	0.36954	51271.6	138744
Q13613	MTMR1	Myotubularin-related protein 1	0.367873	382631	1.04011e+06
Q9UQ80	PA2G4	Proliferation-associated protein 2G4	0.366668	97741.5	266567
Q6P2Q9	PRPF8	Pre-mRNA-processing-splicing factor 8	0.36565	1.42426e+07	3.89514e+07
P35232	PHB1	Prohibitin 1	0.364851	323611	886969
O15078	CEP290	Centrosomal protein of 290 kDa	0.364225	11370190	31217500
P18077	RPL35A	Large ribosomal subunit protein eL33	0.360213	2.20396e+06	6.11851e+06
P40926	MDH2	Malate dehydrogenase, mitochondrial	0.360182	1.56488e+06	4.34469e+06
P15408	FOSL2	Fos-related antigen 2	0.359749	475076	1.32058e+06
P51114	FXR1	RNA-binding protein FXR1	0.355115	1.07097e+06	3.01583e+06
Q8NI36	WDR36	WD repeat-containing protein 36	0.354695	4.01121e+06	1.13089e+07
Q9UIF9	BAZ2A	Bromodomain adjacent to zinc finger domain protein 2A	0.354217	701563	1.9806e+06
Q99519	NEU1	Sialidase-1	0.352679	73781.2	209202
O95453	PARN	Poly(A)-specific ribonuclease PARN	0.351345	1.35966e+06	3.86987e+06
Q9UHB6	LIMA1	LIM domain and actin-binding protein 1	0.351224	1.9201e+07	5.4669e+07
P08579	SNRPB2	U2 small nuclear ribonucleoprotein B''	0.349561	5.84687e+06	1.67263e+07
P58876	H2BC5	Histone H2B type 1-D	0.348895	884478	2.53508e+06
Q96EY9	ADAT3	Probable inactive tRNA-specific adenosine deaminase-like protein 3	0.348895	884478	2.53508e+06
Q9UKM9	RALY	RNA-binding protein Raly	0.34824	8.15587e+07	2.34202e+08
P68431	H3C1	Histone H3.1	0.34812	1.79343e+09	5.15177e+09
Q06265	EXOSC9	Exosome complex component RRP45	0.347465	315380	907660
Q02487	DSC2	Desmocollin-2	0.347259	8.03181e+06	2.31292e+07
Q9UBU9	NXF1	Nuclear RNA export factor 1	0.34642	998758	2.88309e+06
O75390	CS	Citrate synthase, mitochondrial	0.344518	113786	330277
P09382	LGALS1	Galectin-1	0.341257	1.29489e+07	3.79449e+07
A8MX76	CAPN14	Calpain-14	0.340974	563295	1.65202e+06
Q6PGN9	PSRC1	Proline/serine-rich coiled-coil protein 1	0.340512	120925	355126
Q969X6	UTP4	U3 small nucleolar RNA-associated protein 4 homolog	0.339107	981047	2.89304e+06
P50895	BCAM	Basal cell adhesion molecule	0.338855	48031.2	141746
Q96DX8	RTP4	Receptor-transporting protein 4	0.338853	1.89813e+07	5.60164e+07
Q6P995	FAM171B	Protein FAM171B	0.335023	4.08855e+06	12203787
Q96PZ2	FAM111A	Serine protease FAM111A	0.332037	151436	456080
P17676	CEBPB	CCAAT/enhancer-binding protein beta	0.330848	61224.9	185054
Q9UEY8	ADD3	Gamma-adducin	0.330105	1.18649e+06	3.5943e+06
O60684	KPNA6	Importin subunit alpha-7	0.329714	96688.6	293250
O00422	SAP18	Histone deacetylase complex subunit SAP18	0.329174	1.86121e+07	5.65417e+07
O14981	BTAF1	TATA-binding protein-associated factor 172	0.327399	292098	892179
P35611	ADD1	Alpha-adducin	0.326723	2.27894e+06	6.97514e+06
Q9H5I1	SUV39H2	Histone-lysine N-methyltransferase SUV39H2	0.324067	944988	2.91602e+06
Q6KB66	KRT80	Keratin, type II cytoskeletal 80	0.323467	557581	1.72376e+06
Q9NVA2	SEPTIN11	Septin-11	0.321486	428987	1.33439e+06
P50991	CCT4	T-complex protein 1 subunit delta	0.315481	65881.6	208829
P19388	POLR2E	DNA-directed RNA polymerases I, II, and III subunit RPABC1	0.315218	2.7727e+06	8.79612e+06
Q9UBG0	MRC2	C-type mannose receptor 2	0.312877	160545	513125
Q9P0L0	VAPA	Vesicle-associated membrane protein-associated protein A	0.310972	134023	430980
Q16775	HAGH	Hydroxyacylglutathione hydrolase, mitochondrial	0.310331	32119.7	103501
P04264	KRT1	Keratin, type II cytoskeletal 1	0.310295	2.65039e+07	8.54151e+07
P61326	MAGOH	Protein mago nashi homolog	0.309676	3.36948e+06	1.08807e+07
Q7Z3B4	NUP54	Nucleoporin p54	0.307447	1.43589e+06	4.67039e+06
P37198	NUP62	Nuclear pore glycoprotein p62	0.302987	3.22325e+06	1.06383e+07
Q969Q0	RPL36AL	Ribosomal protein eL42-like	0.302929	1.9953e+06	6.58671e+06
Q9BZL1	UBL5	Ubiquitin-like protein 5	0.30229	419893	1389042
Q8NE28	STKLD1	Serine/threonine kinase-like domain-containing protein STKLD1	0.300167	309594	1.03141e+06
Q92674	CENPI	Centromere protein I	0.298019	159183	534137
Q5XX13	FBXW10	F-box/WD repeat-containing protein 10	0.297611	1.15691e+06	3.88732e+06
P06576	ATP5F1B	ATP synthase subunit beta, mitochondrial	0.297447	30942.9	104028
P17026	ZNF22	Zinc finger protein 22	0.297053	1.68876e+06	5.68504e+06
Q15019	SEPTIN2	Septin-2	0.296555	881900	2.97381e+06
P24534	EEF1B2	Elongation factor 1-beta	0.295445	581343	1.96769e+06
P35268	RPL22	Large ribosomal subunit protein eL22	0.294522	2.54733e+06	8.64904e+06
O75592	MYCBP2	E3 ubiquitin-protein ligase MYCBP2	0.291445	687588	2.35924e+06
Q9H8H0	NOL11	Nucleolar protein 11	0.288757	598777	2.07364e+06
P05388	RPLP0	Large ribosomal subunit protein uL10	0.288182	1.98492e+06	6.88773e+06
Q9Y2I6	NINL	Ninein-like protein	0.287167	215552	750616
Q68CQ4	UTP25	U3 small nucleolar RNA-associated protein 25 homolog	0.285296	426239	1.49402e+06
Q16576	RBBP7	Histone-binding protein RBBP7	0.285197	462468	1.62158e+06
Q8IWZ8	SUGP1	SURP and G-patch domain-containing protein 1	0.284834	166361	584062
Q8TED0	UTP15	U3 small nucleolar RNA-associated protein 15 homolog	0.282663	1.0704e+06	3.78685e+06
P62318	SNRPD3	Small nuclear ribonucleoprotein Sm D3	0.280106	3.28014e+06	1.17104e+07
Q8WXX5	DNAJC9	DnaJ homolog subfamily C member 9	0.276631	2.08332e+06	7.53103e+06
P06753	TPM3	Tropomyosin alpha-3 chain	0.27571	890199	3.22876e+06
Q04837	SSBP1	Single-stranded DNA-binding protein, mitochondrial	0.273691	9.91676e+06	3.62334e+07
Q5JPI3	C3orf38	Uncharacterized protein C3orf38	0.273535	66030.2	241396
Q9H3R5	CENPH	Centromere protein H	0.272729	193893	710936
P57740	NUP107	Nuclear pore complex protein Nup107	0.269648	411878	1.52747e+06
Q6IPU0	CENPP	Centromere protein P	0.268824	253029	941245
P30566	ADSL	Adenylosuccinate lyase	0.264967	74137.8	279800
Q9Y2P8	RCL1	RNA 3'-terminal phosphate cyclase-like protein	0.264748	1.23726e+06	4.67333e+06
Q8TBF4	ZCRB1	Zinc finger CCHC-type and RNA-binding motif-containing protein 1	0.264723	37288.5	140859
P14678	SNRPB	Small nuclear ribonucleoprotein-associated proteins B and B'	0.262188	2.67201e+06	1.01912e+07
Q8NFH4	NUP37	Nucleoporin Nup37	0.261946	230111	878466
P49411	TUFM	Elongation factor Tu, mitochondrial	0.260851	74995	287502
Q6P6C2	ALKBH5	RNA demethylase ALKBH5	0.260713	50347.8	193115
Q66GS9	CEP135	Centrosomal protein of 135 kDa	0.257708	197402	765990
P04075	ALDOA	Fructose-bisphosphate aldolase A	0.257641	1.4032e+06	5446332
P62979	RPS27A	Ubiquitin-ribosomal protein eS31 fusion protein	0.256742	1.23049e+08	4.79269e+08
Q8N8U2	CDYL2	Chromodomain Y-like protein 2	0.252087	120815	479258
P52434	POLR2H	DNA-directed RNA polymerases I, II, and III subunit RPABC3	0.252036	708486	2.81105e+06
P50402	EMD	Emerin	0.249856	533211	2.13407e+06
Q96JM3	CHAMP1	Chromosome alignment-maintaining phosphoprotein 1	0.249502	3.48704e+07	1.3976e+08
P32969	RPL9	Large ribosomal subunit protein uL6	0.241621	484595	2.0056e+06
Q9P2M7	CGN	Cingulin	0.241555	906190	3.75149e+06
P62888	RPL30	Large ribosomal subunit protein eL30	0.241442	1.01827e+06	4.21744e+06
Q9BU64	CENPO	Centromere protein O	0.238229	46155.9	193746
Q9Y333	LSM2	U6 snRNA-associated Sm-like protein LSm2	0.237123	184056	776203
P00387	CYB5R3	NADH-cytochrome b5 reductase 3	0.232497	75080.6	322932
P62879	GNB2	Guanine nucleotide-binding protein G(I)/G(S)/G(T) subunit beta-2	0.229396	84476.9	368258
P55084	HADHB	Trifunctional enzyme subunit beta, mitochondrial	0.228444	60988.8	266974
Q14764	MVP	Major vault protein	0.226389	3.00282e+06	1.3264e+07
P35527	KRT9	Keratin, type I cytoskeletal 9	0.222497	9.57176e+06	4.30197e+07
Q7L2E3	DHX30	ATP-dependent RNA helicase DHX30	0.220435	258907	1.17453e+06
O75431	MTX2	Metaxin-2	0.220394	118285	536698
Q86YZ3	HRNR	Hornerin	0.220253	179648	815647
Q13610	PWP1	Periodic tryptophan protein 1 homolog	0.216971	424994	1.95876e+06
P62910	RPL32	Large ribosomal subunit protein eL32	0.216434	371251	1.71531e+06
Q96DI7	SNRNP40	U5 small nuclear ribonucleoprotein 40 kDa protein	0.212443	1.39746e+06	6.57802e+06
Q12849	GRSF1	G-rich sequence factor 1	0.21096	872198	4.13443e+06
P16104	H2AX	Histone H2AX	0.207555	181049	872292
Q13268	DHRS2	Dehydrogenase/reductase SDR family member 2, mitochondrial	0.20124	2.99746e+06	1.48949e+07
Q9BRJ7	NUDT16L1	Tudor-interacting repair regulator protein	0.198223	54325.7	274064
Q14146	URB2	Unhealthy ribosome biogenesis protein 2 homolog	0.195954	103944	530450
Q9UH17	APOBEC3B	DNA dC->dU-editing enzyme APOBEC-3B	0.19554	83267.1	425831
Q6PIU2	NCEH1	Neutral cholesterol ester hydrolase 1	0.19523	26521	135845
P02538	KRT6A	Keratin, type II cytoskeletal 6A	0.191663	231941	1.21015e+06
P62308	SNRPG	Small nuclear ribonucleoprotein G	0.18898	931219	4.9276e+06
P81605	DCD	Dermcidin	0.165973	148151	892616
O95696	BRD1	Bromodomain-containing protein 1	0.164836	248994	1.51056e+06
Q99623	PHB2	Prohibitin-2	0.147128	296337	2.01414e+06
Q96EE3	SEH1L	Nucleoporin SEH1	0.146736	119038	811240
Q9Y266	NUDC	Nuclear migration protein nudC	0.140757	61453.2	436592
Q13283	G3BP1	Ras GTPase-activating protein-binding protein 1	0.133609	80996.5	606221
P13647	KRT5	Keratin, type II cytoskeletal 5	0.125335	255674	2.03993e+06
Q2TAY7	SMU1	WD40 repeat-containing protein SMU1	0.125244	361405	2.88562e+06
Q9Y625	GPC6	Glypican-6	0.119373	53036.9	444296
A6NHQ4	EPOP	Elongin BC and Polycomb repressive complex 2-associated protein	0.115262	223603	1939943
Q9UK45	LSM7	U6 snRNA-associated Sm-like protein LSm7	0.0952297	117413	1.23294e+06
Q8NBJ5	COLGALT1	Procollagen galactosyltransferase 1	0.0846493	87114.6	1.02912e+06
Q9NVX2	NLE1	Notchless protein homolog 1	0.0806866	44253.1	548457
P46939	UTRN	Utrophin	0.07867	25741	327202
Q6GYQ0	RALGAPA1	Ral GTPase-activating protein subunit alpha-1	0.0758924	119394	1573199
Q13620	CUL4B	Cullin-4B	0.0618146	171958	2.78184e+06
P62487	POLR2G	DNA-directed RNA polymerase II subunit RPB7	0.0584297	76597.8	1.31094e+06
Q9Y580	RBM7	RNA-binding protein 7	0.0562482	112876	2.00675e+06
Q96C28	ZNF707	Zinc finger protein 707	0.00692662		14437.1
P18669	PGAM1	Phosphoglycerate mutase 1	0.00393317		25424.8
Q15052	ARHGEF6	Rho guanine nucleotide exchange factor 6	0.00208648		47927.6
P06744	GPI	Glucose-6-phosphate isomerase	0.00173537		57624.5
O60568	PLOD3	Multifunctional procollagen lysine hydroxylase and glycosyltransferase LH3	0.00164009		60972.3
P30414	NKTR	NK-tumor recognition protein	0.00158784		62978.8
O00411	POLRMT	DNA-directed RNA polymerase, mitochondrial	0.00147583		67758.4
Q15853	USF2	Upstream stimulatory factor 2	0.00142218		70314.8
Q05639	EEF1A2	Elongation factor 1-alpha 2	0.0013617		73437.8
Q9UI10	EIF2B4	Translation initiation factor eIF-2B subunit delta	0.00133754		74764.3
Q12873	CHD3	Chromodomain-helicase-DNA-binding protein 3	0.001226		81566.1
O15164	TRIM24	Transcription intermediary factor 1-alpha	0.00122114		81890.4
P78363	ABCA4	Retinal-specific phospholipid-transporting ATPase ABCA4	0.00119416		83740.7
A0A096LP55	UQCRHL	Cytochrome b-c1 complex subunit 6-like, mitochondrial	0.00118709		84239.9
P04899	GNAI2	Guanine nucleotide-binding protein G(i) subunit alpha-2	0.00109563		91271.8
Q9BVW5	TIPIN	TIMELESS-interacting protein	0.00106402		93983.6
P63173	RPL38	Large ribosomal subunit protein eL38	0.00103952		96197.8
Q96IZ0	PAWR	PRKC apoptosis WT1 regulator protein	0.00102523		97538.7
Q00577	PURA	Transcriptional activator protein Pur-alpha	0.000931956		107301
O94983	CAMTA2	Calmodulin-binding transcription activator 2	0.000807863		123783
Q7L2J0	MEPCE	7SK snRNA methylphosphate capping enzyme	0.000797428		125403
P35612	ADD2	Beta-adducin	0.000793692		125993
O60287	URB1	Nucleolar pre-ribosomal-associated protein 1	0.00077867		128424
Q8IV63	VRK3	Inactive serine/threonine-protein kinase VRK3	0.000634761		157540
P82650	MRPS22	Small ribosomal subunit protein mS22	0.000592934		168653
Q9Y399	MRPS2	Small ribosomal subunit protein uS2m	0.000568191		175997
Q53GS7	GLE1	mRNA export factor GLE1	0.000564793		177056
Q15003	NCAPH	Condensin complex subunit 2	0.000501179		199529
P54886	ALDH18A1	Delta-1-pyrroline-5-carboxylate synthase	0.000492219		203162
Q8TCS8	PNPT1	Polyribonucleotide nucleotidyltransferase 1, mitochondrial	0.000464927		215087
P29323	EPHB2	Ephrin type-B receptor 2	0.000453632		220443
Q14191	WRN	Bifunctional 3'-5' exonuclease/ATP-dependent helicase WRN	0.000443234		225614
Q9NPE3	NOP10	H/ACA ribonucleoprotein complex subunit 3	0.000434999		229885
Q96QR8	PURB	Transcriptional activator protein Pur-beta	0.000380023		263142
A8MZF0	PRR33	Proline-rich protein 33	0.000379547		263472
P20226	TBP	TATA-box-binding protein	0.000322722		309864
P18827	SDC1	Syndecan-1	0.000319332		313154
Q6NW29	RWDD4	RWD domain-containing protein 4	0.000314024		318447
A1Z1Q3	MACROD2	ADP-ribose glycohydrolase MACROD2	0.000310178		322396
Q8NFD5	ARID1B	AT-rich interactive domain-containing protein 1B	0.000295163		338796
Q8IYJ2	C10orf67	Uncharacterized protein C10orf67, mitochondrial	0.000266806		374804
Q6IE81	JADE1	Protein Jade-1	0.000251073		398290
Q8IYB8	SUPV3L1	ATP-dependent RNA helicase SUPV3L1, mitochondrial	0.000248322		402703
Q14643	ITPR1	Inositol 1,4,5-trisphosphate receptor type 1	0.000243104		411347
O43320	FGF16	Fibroblast growth factor 16	0.000237949		420259
Q9Y2H0	DLGAP4	Disks large-associated protein 4	0.000236085		423577
P47897	QARS1	Glutamine--tRNA ligase	0.0001703		587197
Q96NC0	ZMAT2	Zinc finger matrin-type protein 2	0.000159274		627851
Q008S8	ECT2L	Epithelial cell-transforming sequence 2 oncogene-like	0.000131577		760010
Q9UNA0	ADAMTS5	A disintegrin and metalloproteinase with thrombospondin motifs 5	7.7541e-05		1289640
Q9UMS6	SYNPO2	Synaptopodin-2	5.96541e-05		1676332
Q8IY82	DRC7	Dynein regulatory complex subunit 7	5.52211e-05		1.8109e+06
Q9Y2Z9	COQ6	Ubiquinone biosynthesis monooxygenase COQ6, mitochondrial	2.39934e-05		4.16781e+06
