# Supplementary material for: Flap endonuclease 1 repairs DNA-protein cross-links via ADP-ribosylation–dependent mechanisms
Source: Sci Adv. 2025 Jan 10;11(2):eads2919. doi: 10.1126/sciadv.ads2919 (PMC11721697; doi:10.1126/sciadv.ads2919)
Supplement: Supplementary file 2 — Dataset S1 to S4 [file sciadv.ads2919_dataset_s1_to_s4.zip › ads2919_dataset_s3.xlsx]

## Sheet: MCF-7 Analysis
Assay plate	Probe ID	Symbol	Gene ID	CTRL Plate Raw luminescnce	median NT luminescence of CTRL plates	CTRL norm to NT			Probe ID	Symbol	Gene ID	FA 80 Plate Raw luminescence	median NT luminescence of FA 80 plates	FA 80 Norm to NT		FA 80 norm to NT & gene		Rank	Probe ID	Symbol	Gene ID	FA 80 norm to NT & gene ranked by effect	z score	Probe ID	Symbol	Gene ID	FA 80 norm to NT & gene ranked by effect	z score		Rank	Probe ID	Symbol	Gene ID	FA 80 norm to NT & gene sorted by gene name for >50% reduction in luminescence		Genes with > 1 siRNA resulting in ≥50% reduction in Luminescence	Genes with > 2 siRNAs resulting in ≥50% reduction in Luminescence	Genes with all 4 siRNAs resulting in≥50% reduction in Luminescence	Genes with at least 2 siRNAs resulting in≥75% reduction reduction in Luminescence
AP14734301	826981	RAD50	10111	64255	49047	131.008			826981	RAD50	10111	4969	10494	47.353		36.1451		1	828404	ERCC3	2071	12.1597	-2.40094	828518	ABL1	25	57.1578	-0.312863		157	828673	ALKBH1	8846	44.3802
AP14734301	826982	RAD50	10111	70609	49047	143.963			826982	RAD50	10111	7071	10494	67.385		46.8072		2	828384	ERCC3	2071	14.5903	-2.28815	828538	ABL1	25	62.6865	-0.0563091		76	827097	ALKBH2	121642	38.4807	1	APTX	BAZ1B	DNMT1	ERCC3
AP14734301	826983	POLE2	5427	52875	49047	107.806			826983	POLE2	5427	7392	10494	70.444		65.3433		3	828565	ERCC6	2074	15.4742	-2.24714	828517	ABL1	25	64.5464	0.0299966		235	828826	APEX2	27301	48.9985	2	ATRX	BRCC3	ERCC3	ERCC6
AP14734301	826984	POLE2	5427	58363	49047	118.995			826984	POLE2	5427	6061	10494	57.76		48.5399		4	828546	ERCC6	2074	16.2379	-2.2117	828537	ABL1	25	68.2498	0.201846		142	828472	APLF	200558	43.505	3	ATXN3	CDK7	ERCC6
AP14734301	826985	RUVBL2	10856	58066	49047	118.39			826985	RUVBL2	10856	6472	10494	61.676		52.0956		5	828383	ERCC3	2071	19.0201	-2.08259	828673	ALKBH1	8846	44.3802	-0.905791		45	826999	APTX	54840	35.3662	4	BAZ1B	CHEK2	KAT5
AP14734301	826986	RUVBL2	10856	65682	49047	133.918			826986	RUVBL2	10856	5936	10494	56.568		42.2408		6	828403	ERCC3	2071	19.0418	-2.08158	828694	ALKBH1	8846	51.151	-0.591602		168	827020	APTX	54840	45.1534	5	BRCC3	CIB1	POLL
AP14734301	826987	PRKCG	5582	58074	49047	118.406			826987	PRKCG	5582	6239	10494	59.456		50.2137		7	828566	ERCC6	2074	19.2778	-2.07063	828693	ALKBH1	8846	56.3676	-0.349532		64	828866	ASF1A	25842	37.7259	6	CDK7	DCLRE1A	RAD54B
AP14734301	826988	PRKCG	5582	60080	49047	122.496			826988	PRKCG	5582	7665	10494	73.045		59.6305		8	828545	ERCC6	2074	20.7999	-2	828674	ALKBH1	8846	64.195	0.0136884		140	828733	ATRX	546	43.3516	7	CDKN2D	DNMT1	RPA3
AP14734301	826989	FANCC	2176	59397	49047	121.103			826989	FANCC	2176	6789	10494	64.697		53.4231		9	828272	DCLRE1A	9937	23.0758	-1.8944	827097	ALKBH2	121642	38.4807	-1.17955		196	828713	ATRX	546	46.7707	8	CETN2	EME1
AP14734301	826990	FANCC	2176	60072	49047	122.48			826990	FANCC	2176	9578	10494	91.276		74.5232		10	828575	DNMT1	1786	23.2671	-1.88552	827077	ALKBH2	121642	58.6675	-0.242806		165	828315	ATXN3	4287	45.0964	9	CHEK2	ERCC3
AP14734301	826991	FEN1	2237	41591	49047	84.799			826991	FEN1	2237	3581	10494	34.126		40.2434		11	828583	RDM1	201299	23.3392	-1.88217	827098	ALKBH2	121642	65.6455	0.081		223	828336	ATXN3	4287	48.2154	10	CIB1	ERCC4
AP14734301	826992	FEN1	2237	58118	49047	118.496			826992	FEN1	2237	7471	10494	71.196		60.083		12	828741	EME1	146956	24.4669	-1.82984	827078	ALKBH2	121642	95.1497	1.4501		100	828672	BAZ1B	9031	40.8031	11	CSNK1D	ERCC6
AP14734301	826993	TCEA1	6917	41813	49047	85.252			826993	TCEA1	6917	8915	10494	84.957		99.654		13	828555	DNMT1	1786	26.2326	-1.74791	828749	ALKBH3	221120	54.2666	-0.447027		232	828671	BAZ1B	9031	48.8257	12	DCLRE1A	FAN1
AP14734301	826994	TCEA1	6917	49236	49047	100.386			826994	TCEA1	6917	6722	10494	64.059		63.8127		14	828569	RPA3	6119	27.5562	-1.68649	828769	ALKBH3	221120	54.3968	-0.440984		246	828692	BAZ1B	9031	49.5292	13	DCLRE1B	KAT5
AP14734301	826995	RTEL1	51750	57992	49047	118.239			826995	RTEL1	51750	6374	10494	60.742		51.3722		15	828573	SPO11	23626	27.5616	-1.68624	828770	ALKBH3	221120	88.7648	1.15382		70	828843	BLM	641	38.2189	14	DCLRE1C	MAD2L2
AP14734301	826996	RTEL1	51750	26473	49047	53.975			826996	RTEL1	51750	4624	10494	44.065		81.6396		16	828277	KAT5	10524	28.4333	-1.64579	828750	ALKBH3	221120	116.854	2.45726		169	828827	BRCA2	675	45.1615	15	DDB2	MLH1
AP14734301	826997	KAT2A	2648	44903	49047	91.552			826997	KAT2A	2648	6803	10494	64.831		70.8133		17	828288	BRCC3	79184	28.5713	-1.63938	827063	APEX1	328	50.4627	-0.62354		17	828288	BRCC3	79184	28.5713	16	DLGAP5	MLH3
AP14734301	826998	KAT2A	2648	66223	49047	135.021			826998	KAT2A	2648	7845	10494	74.761		55.3699		18	828761	EME1	146956	28.7529	-1.63096	827083	APEX1	328	58.2593	-0.261751		144	828267	BRCC3	79184	43.602	17	DNA2	MRE11A
AP14734301	826999	APTX	54840	63437	49047	129.341			826999	APTX	54840	4800	10494	45.743		35.3662		19	828572	CHAF1A	10036	28.8417	-1.62683	827084	APEX1	328	60.4332	-0.160873		167	828268	BRCC3	79184	45.1464	18	DNMT1	MSH2
AP14734301	827000	APTX	54840	54093	49047	110.289			827000	APTX	54840	5933	10494	56.54		51.2653		20	828564	RAD54B	25788	28.9659	-1.62107	827064	APEX1	328	70.1305	0.28912		82	828589	BTG2	7832	38.9305	19	EME1	NTHL1
AP14734301	827001	RAD50	10111	72552	49047	147.925			827001	RAD50	10111	4538	10494	43.246		29.2351		21	828584	RDM1	201299	28.9798	-1.62043	828826	APEX2	27301	48.9985	-0.691484		33	828757	CDK7	1022	33.0387	20	ERCC3	POLL
AP14734301	827002	RAD50	10111	52563	49047	107.17			827002	RAD50	10111	6344	10494	60.456		56.4113		22	827001	RAD50	10111	29.2351	-1.60858	828825	APEX2	27301	74.1024	0.473431		50	828777	CDK7	1022	36.0499	21	ERCC4	RAD50
AP14734301	827003	POLE2	5427	52372	49047	106.78			827003	POLE2	5427	5602	10494	53.385		49.9953		23	828568	LIG1	3978	29.7052	-1.58677	828846	APEX2	27301	139.554	3.51062		57	828758	CDK7	1022	36.5447	22	ERCC5	RAD54B
AP14734301	827004	POLE2	5427	45275	49047	92.31			827004	POLE2	5427	4863	10494	46.343		50.2037		24	828592	MPG	4350	29.9866	-1.57371	828845	APEX2	27301	147.967	3.90102		146	828627	CDKN2D	1032	43.8148	23	ERCC6	RECQL4
AP14734301	827005	RUVBL2	10856	43229	49047	88.139			827005	RUVBL2	10856	4576	10494	43.608		49.4764		25	828275	TREX2	11219	30.0998	-1.56846	828472	APLF	200558	43.505	-0.946402		155	828628	CDKN2D	1032	44.2581	24	ERCC8	RPA3
AP14734301	827006	RUVBL2	10856	32005	49047	65.254			827006	RUVBL2	10856	7276	10494	69.338		106.259		26	828678	NTHL1	4913	31.0167	-1.52591	828471	APLF	200558	52.1197	-0.546649		113	828341	CETN2	1069	41.8799	25	FAM175A	RPAIN
AP14734301	827007	PRKCG	5582	61385	49047	125.157			827007	PRKCG	5582	9220	10494	87.864		70.203		27	828550	RPA3	6119	31.1809	-1.51829	828491	APLF	200558	55.4563	-0.391819		249	828362	CETN2	1069	49.7497	26	FAN1	SETX
AP14734301	827008	PRKCG	5582	65130	49047	132.792			827008	PRKCG	5582	9316	10494	88.779		66.8557		28	828421	POLK	51426	31.6477	-1.49662	828492	APLF	200558	88.7693	1.15403		19	828572	CHAF1A	10036	28.8417	27	FANCE	SPO11
AP14734301	827009	FANCC	2176	61047	49047	124.468			827009	FANCC	2176	8720	10494	83.099		66.7633		29	827241	PARP3	10039	32.0724	-1.47692	826999	APTX	54840	35.3662	-1.32407		66	828302	CHEK2	11200	38.099	28	FEN1	USP1
AP14734301	827010	FANCC	2176	60284	49047	122.912			827010	FANCC	2176	7123	10494	67.88		55.2265		30	827157	RPS27L	51065	32.1449	-1.47355	827020	APTX	54840	45.1534	-0.869912		88	828321	CHEK2	11200	39.3829	29	GADD45G	UVRAG
AP14734301	827011	FEN1	2237	60427	49047	123.203			827011	FEN1	2237	6345	10494	60.466		49.0784		31	828382	DCLRE1B	64858	32.1773	-1.47205	827000	APTX	54840	51.2653	-0.586296		160	828322	CHEK2	11200	44.5069	30	GTF2H3
AP14734301	827012	FEN1	2237	32458	49047	66.178			827012	FEN1	2237	6187	10494	58.96		89.0931		32	828292	DCLRE1A	9937	32.8623	-1.44027	827019	APTX	54840	76.2606	0.573578		77	828587	CIB1	10519	38.6172	31	HMGB1
AP14734301	827013	TCEA1	6917	52919	49047	107.896			827013	TCEA1	6917	5999	10494	57.169		52.9853		33	828757	CDK7	1022	33.0387	-1.43208	828866	ASF1A	25842	37.7259	-1.21457		161	828607	CIB1	10519	44.6497	32	KAT5
AP14734301	827014	TCEA1	6917	39581	49047	80.701			827014	TCEA1	6917	3884	10494	37.013		45.8644		34	828737	POLL	27343	33.2693	-1.42138	828865	ASF1A	25842	58.3911	-0.255634		221	828608	CIB1	10519	48.0995	33	LIG1
AP14734301	827015	RTEL1	51750	52592	49047	107.229			827015	RTEL1	51750	4500	10494	42.884		39.9929		35	828699	DDB2	1643	33.302	-1.41986	828884	ASF1A	25842	63.3208	-0.0268793		43	828625	CNOT7	29883	34.7707	34	LIG3
AP14734301	827016	RTEL1	51750	36148	49047	73.701			827016	RTEL1	51750	4887	10494	46.572		63.1905		36	827182	MAD2L2	10459	33.41	-1.41485	828883	ASF1A	25842	75.2292	0.525717		83	827229	CSNK1D	1453	39.0139	35	MAD2L2
AP14734301	827017	KAT2A	2648	45672	49047	93.12			827017	KAT2A	2648	8330	10494	79.382		85.247		37	828497	SMC6	79677	33.9417	-1.39017	827073	ATF2	1386	53.4199	-0.486315		150	827250	CSNK1D	1453	43.928	36	MDC1
AP14734301	827018	KAT2A	2648	62012	49047	126.435			827018	KAT2A	2648	7816	10494	74.484		58.9109		38	828477	SMC6	79677	34.1684	-1.37966	827093	ATF2	1386	58.8244	-0.235526		153	827118	CSNK1E	1454	44.1404	37	MLH1
AP14734301	827019	APTX	54840	40298	49047	82.163			827019	APTX	54840	6575	10494	62.658		76.2606		39	828417	XPA	7507	34.1808	-1.37908	827094	ATF2	1386	66.4963	0.120477		9	828272	DCLRE1A	9937	23.0758	38	MLH3
AP14734301	827020	APTX	54840	54262	49047	110.634			827020	APTX	54840	5242	10494	49.955		45.1534		40	828595	MSH2	4436	34.3124	-1.37298	827074	ATF2	1386	69.7468	0.271314		32	828292	DCLRE1A	9937	32.8623	39	MMS19
AP14734301	827021	RAD18	56852	66978	49047	136.56			827021	RAD18	56852	6486	10494	61.81		45.2622		41	828558	USP1	7398	34.3587	-1.37083	828753	ATM	472	58.1311	-0.267697		187	828271	DCLRE1A	9937	46.0816	40	MNAT1
AP14734301	827022	RAD18	56852	62724	49047	127.887			827022	RAD18	56852	7420	10494	70.71		55.291		42	827295	ERCC5	2073	34.3609	-1.37072	828773	ATM	472	60.0928	-0.176668		31	828382	DCLRE1B	64858	32.1773	41	MRE11A
AP14734301	827023	TDP2	51567	63777	49047	130.034			827023	TDP2	51567	9283	10494	88.464		68.0314		43	828625	CNOT7	29883	34.7707	-1.35171	828774	ATM	472	81.3296	0.808798		230	828402	DCLRE1B	64858	48.624	42	MSH2
AP14734301	827024	TDP2	51567	43379	49047	88.445			827024	TDP2	51567	9217	10494	87.835		99.3103		44	828262	FAM175A	84142	34.8889	-1.34622	828754	ATM	472	97.1238	1.54171		110	828337	DCLRE1C	64421	41.5785	43	MUS81
AP14734301	827025	GTF2H5	404672	53809	49047	109.71			827025	GTF2H5	404672	7340	10494	69.948		63.7572		45	826999	APTX	54840	35.3662	-1.32407	828363	ATP23	91419	60.9436	-0.13719		179	828338	DCLRE1C	64421	45.6141	44	NEIL2
AP14734301	827026	GTF2H5	404672	35993	49047	73.385			827026	GTF2H5	404672	5147	10494	49.049		66.8379		46	828524	XRCC2	7516	35.6542	-1.31071	828344	ATP23	91419	61.2771	-0.121711		35	828699	DDB2	1643	33.302	45	NPM1
AP14734301	827027	POLE	5426	41218	49047	84.039			827027	POLE	5426	4183	10494	39.863		47.4339		47	828576	DNMT1	1786	35.6816	-1.30944	828343	ATP23	91419	84.4085	0.951672		62	828679	DDB2	1643	37.3835	46	NTHL1
AP14734301	827028	POLE	5426	51027	49047	104.038			827028	POLE	5426	7251	10494	69.1		66.418		48	828377	RRM2B	50484	35.9693	-1.29609	828364	ATP23	91419	85.3922	0.997319		163	828533	DLGAP5	9787	44.7868	47	PER1
AP14734301	827029	UBE2B	7320	69772	49047	142.257			827029	UBE2B	7320	7735	10494	73.712		51.8161		49	828644	FAN1	22909	36.0398	-1.29282	827260	ATR	545	57.6056	-0.292083		203	828514	DLGAP5	9787	47.1561	48	POLL
AP14734301	827030	UBE2B	7320	69283	49047	141.26			827030	UBE2B	7320	9866	10494	94.02		66.5581		50	828777	CDK7	1022	36.0499	-1.29235	827259	ATR	545	75.8991	0.556803		182	828668	DMC1	11144	45.8543	49	POLN
AP14734301	827031	MDC1	9656	66689	49047	135.971			827031	MDC1	9656	9991	10494	95.211		70.023		51	826981	RAD50	10111	36.1451	-1.28793	827239	ATR	545	83.703	0.918931		125	827159	DNA2	1763	42.4533	50	RAD18
AP14734301	827032	MDC1	9656	57074	49047	116.367			827032	MDC1	9656	5983	10494	57.016		48.9967		52	828557	USP1	7398	36.2523	-1.28295	827240	ATR	545	93.482	1.37271		207	827160	DNA2	1763	47.3161	51	RAD50
AP14734301	827033	IP6K3	117283	15394	49047	31.387			827033	IP6K3	117283	3614	10494	34.44		109.727		53	828476	MNAT1	4331	36.2756	-1.28188	828798	ATRIP	84126	51.0612	-0.595768		10	828575	DNMT1	1786	23.2671	52	RAD54B
AP14734301	827034	IP6K3	117283	58098	49047	118.455			827034	IP6K3	117283	7481	10494	71.292		60.1849		54	828563	RAD54B	25788	36.288	-1.2813	828818	ATRIP	84126	61.6166	-0.105958		13	828555	DNMT1	1786	26.2326	53	RAD9A
AP14734301	827035	SIRT1	23411	61312	49047	125.008			827035	SIRT1	23411	10714	10494	102.101		81.6756		55	828661	RAD9A	5883	36.3151	-1.28004	828797	ATRIP	84126	66.7249	0.131086		47	828576	DNMT1	1786	35.6816	54	RBBP8
AP14734301	827036	SIRT1	23411	37971	49047	77.418			827036	SIRT1	23411	3607	10494	34.374		44.4005		56	828652	ERCC8	1161	36.4588	-1.27338	828817	ATRIP	84126	103.457	1.83558		204	828556	DNMT1	1786	47.1936	55	RDM1
AP14734301	827037	TREX1	11277	42637	49047	86.932			827037	TREX1	11277	6585	10494	62.753		72.1863		57	828758	CDK7	1022	36.5447	-1.26939	828733	ATRX	546	43.3516	-0.95352		12	828741	EME1	146956	24.4669	56	RECQL4
AP14734301	827038	TREX1	11277	27210	49047	55.478			827038	TREX1	11277	2450	10494	23.348		42.0852		58	828451	RNF8	9025	36.7347	-1.26057	828713	ATRX	546	46.7707	-0.794863		18	828761	EME1	146956	28.7529	57	RPA2
AP14734301	827039	WRN	7486	61780	49047	125.962			827039	WRN	7486	7884	10494	75.132		59.6466		59	828297	KAT5	10524	37.0279	-1.24696	828714	ATRX	546	66.0032	0.0975953		139	828762	EME1	146956	43.3462	58	RPA3
AP14734301	827040	WRN	7486	55495	49047	113.148			827040	WRN	7486	8117	10494	77.353		68.3644		60	828662	RAD9A	5883	37.0866	-1.24424	828734	ATRX	546	76.8235	0.599698		1	828404	ERCC3	2071	12.1597	59	RPAIN
AP14734301	827041	RAD18	56852	47298	49047	96.435			827041	RAD18	56852	4101	10494	39.081		40.5257		61	828274	UVRAG	7405	37.1714	-1.2403	828315	ATXN3	4287	45.0964	-0.872558		2	828384	ERCC3	2071	14.5903	60	RPS27L
AP14734301	827042	RAD18	56852	46348	49047	94.498			827042	RAD18	56852	6374	10494	60.742		64.2786		62	828679	DDB2	1643	37.3835	-1.23047	828336	ATXN3	4287	48.2154	-0.727824		5	828383	ERCC3	2071	19.0201	61	RUVBL2
AP14734301	827043	TDP2	51567	54338	49047	110.789			827043	TDP2	51567	4984	10494	47.496		42.8707		63	827158	RPS27L	51065	37.696	-1.21596	828335	ATXN3	4287	60.116	-0.175593		6	828403	ERCC3	2071	19.0418	62	SETX
AP14734301	827044	TDP2	51567	37484	49047	76.425			827044	TDP2	51567	5972	10494	56.911		74.4665		64	828866	ASF1A	25842	37.7259	-1.21457	828316	ATXN3	4287	116.85	2.45706		120	828873	ERCC4	2072	42.2055	63	SHFM1
AP14734301	827045	GTF2H5	404672	65435	49047	133.414			827045	GTF2H5	404672	8885	10494	84.671		63.4649		65	828461	POLN	353497	37.7741	-1.21234	828672	BAZ1B	9031	40.8031	-1.07178		137	828891	ERCC4	2072	43.192	64	SLX1A
AP14734301	827046	GTF2H5	404672	55220	49047	112.587			827046	GTF2H5	404672	4573	10494	43.579		38.707		66	828302	CHEK2	11200	38.099	-1.19726	828671	BAZ1B	9031	48.8257	-0.699502		229	828892	ERCC4	2072	48.5974	65	SMC6
AP14734301	827047	POLE	5426	42051	49047	85.737			827047	POLE	5426	6192	10494	59.008		68.8244		67	828406	SLX1A	548593	38.1014	-1.19715	828692	BAZ1B	9031	49.5292	-0.666861		42	827295	ERCC5	2073	34.3609	66	SPO11
AP14734301	827048	POLE	5426	40214	49047	81.992			827048	POLE	5426	7138	10494	68.023		82.963		68	828298	KAT5	10524	38.104	-1.19703	828691	BAZ1B	9031	108.651	2.07663		86	827296	ERCC5	2073	39.2678	67	TREX2
AP14734301	827049	UBE2B	7320	60981	49047	124.333			827049	UBE2B	7320	7584	10494	72.273		58.1286		69	828574	SPO11	23626	38.1588	-1.19449	828843	BLM	641	38.2189	-1.1917		3	828565	ERCC6	2074	15.4742	68	USP1
AP14734301	827050	UBE2B	7320	35953	49047	73.304			827050	UBE2B	7320	10777	10494	102.702		140.104		70	828843	BLM	641	38.2189	-1.1917	828844	BLM	641	51.4431	-0.578044		4	828546	ERCC6	2074	16.2379	69	UVRAG
AP14734301	827051	MDC1	9656	47986	49047	97.838			827051	MDC1	9656	8117	10494	77.353		79.0623		71	828398	XPA	7507	38.2664	-1.18949	828823	BLM	641	83.1405	0.892832		7	828566	ERCC6	2074	19.2778	70	XPA
AP14734301	827052	MDC1	9656	55865	49047	113.902			827052	MDC1	9656	4851	10494	46.229		40.5866		72	828294	UVRAG	7405	38.3082	-1.18755	828824	BLM	641	101.696	1.75386		8	828545	ERCC6	2074	20.7999	71	XRCC2
AP14734301	827053	IP6K3	117283	37062	49047	75.565			827053	IP6K3	117283	6224	10494	59.313		78.4927		73	828375	MRE11A	4361	38.3272	-1.18667	827103	BRCA1	672	55.5029	-0.389658		56	828652	ERCC8	1161	36.4588	72	XRCC3
AP14734301	827054	IP6K3	117283	17222	49047	35.114			827054	IP6K3	117283	2313	10494	22.042		62.7727		74	828600	RAD1	5810	38.375	-1.18445	827104	BRCA1	672	67.1294	0.149854		175	828631	ERCC8	1161	45.3495
AP14734301	827055	SIRT1	23411	53614	49047	109.313			827055	SIRT1	23411	8092	10494	77.114		70.5442		75	828623	FAN1	22909	38.4544	-1.18077	827124	BRCA1	672	88.1723	1.12632		127	828395	EYA3	2140	42.7153
AP14734301	827056	SIRT1	23411	45622	49047	93.018			827056	SIRT1	23411	9797	10494	93.363		100.371		76	827097	ALKBH2	121642	38.4807	-1.17955	827123	BRCA1	672	132.169	3.16794		206	828636	FAAP24	91442	47.2385
AP14734301	827057	TREX1	11277	36119	49047	73.642			827057	TREX1	11277	5546	10494	52.852		71.7688		77	828587	CIB1	10519	38.6172	-1.17321	828827	BRCA2	675	45.1615	-0.869536		44	828262	FAM175A	84142	34.8889
AP14734301	827058	TREX1	11277	62310	49047	127.043			827058	TREX1	11277	7493	10494	71.406		56.2062		78	827046	GTF2H5	404672	38.707	-1.16905	828848	BRCA2	675	79.0177	0.701519		117	828261	FAM175A	84142	42.132
AP14734301	827059	WRN	7486	50965	49047	103.912			827059	WRN	7486	6796	10494	64.764		62.3258		79	828666	NBN	4683	38.7775	-1.16578	828847	BRCA2	675	80.8241	0.785339		49	828644	FAN1	22909	36.0398
AP14734301	827060	WRN	7486	48055	49047	97.978			827060	WRN	7486	6499	10494	61.934		63.2121		80	828882	NPM1	4869	38.8684	-1.16156	828828	BRCA2	675	86.3265	1.04067		75	828623	FAN1	22909	38.4544
AP14734301	827061	DDX11	1663	65909	49047	134.381			827061	DDX11	1663	8364	10494	79.706		59.3134		81	828466	MSH6	2956	38.8875	-1.16067	828288	BRCC3	79184	28.5713	-1.63938		129	828643	FAN1	22909	42.7978
AP14734301	827062	DDX11	1663	50353	49047	102.664			827062	DDX11	1663	7977	10494	76.018		74.0454		82	828589	BTG2	7832	38.9305	-1.15868	828267	BRCC3	79184	43.602	-0.941903		243	828339	FANCB	2187	49.4289
AP14734301	827063	APEX1	328	62168	49047	126.753			827063	APEX1	328	6712	10494	63.963		50.4627		83	827229	CSNK1D	1453	39.0139	-1.15481	828268	BRCC3	79184	45.1464	-0.870238		156	828467	FANCE	2178	44.3013
AP14734301	827064	APEX1	328	62788	49047	128.017			827064	APEX1	328	9421	10494	89.779		70.1305		84	828718	POLL	27343	39.0178	-1.15462	828287	BRCC3	79184	73.5762	0.449013		188	828487	FANCE	2178	46.1682
AP14734301	827065	TDG	6996	59629	49047	121.576			827065	TDG	6996	6780	10494	64.611		53.1445		85	828698	NTHL1	4913	39.2135	-1.14555	828835	BRE	9577	70.2438	0.294378		184	828783	FANCI	55215	45.966
AP14734301	827066	TDG	6996	58308	49047	118.883			827066	TDG	6996	6185	10494	58.941		49.579		86	827296	ERCC5	2073	39.2678	-1.14303	828856	BRE	9577	82.5206	0.864064		202	827203	FANCM	57697	47.143
AP14734301	827067	TOPBP1	11073	63851	49047	130.185			827067	TOPBP1	11073	9363	10494	89.227		68.5386		87	827199	PER1	5187	39.296	-1.14172	828836	BRE	9577	91.4944	1.28048		91	826991	FEN1	2237	40.2434
AP14734301	827068	TOPBP1	11073	46620	49047	95.053			827068	TOPBP1	11073	7414	10494	70.653		74.3301		88	828321	CHEK2	11200	39.3829	-1.13769	828855	BRE	9577	106.213	1.96346		238	827011	FEN1	2237	49.0784
AP14734301	827069	RAD54L	8438	52262	49047	106.556			827069	RAD54L	8438	7840	10494	74.713		70.1162		89	827015	RTEL1	51750	39.9929	-1.10938	827119	BRIP1	83990	59.3692	-0.210245		101	828414	GADD45G	10912	40.8555
AP14734301	827070	RAD54L	8438	57830	49047	117.909			827070	RAD54L	8438	9406	10494	89.636		76.0213		90	828457	MMS19	64210	40.1164	-1.10365	827139	BRIP1	83990	61.7002	-0.10208		186	828413	GADD45G	10912	46.0386
AP14734301	827071	RPA1	6117	45609	49047	92.991			827071	RPA1	6117	5821	10494	55.472		59.6531		91	826991	FEN1	2237	40.2434	-1.09775	827140	BRIP1	83990	73.8771	0.462973		134	827293	GTF2H1	2965	42.946
AP14734301	827072	RPA1	6117	61105	49047	124.586			827072	RPA1	6117	7330	10494	69.853		56.0681		92	828532	XRCC4	7518	40.5171	-1.08506	827120	BRIP1	83990	79.5225	0.724943		213	828740	GTF2H3	2967	47.6082
AP14734301	827073	ATF2	1386	51780	49047	105.573			827073	ATF2	1386	5918	10494	56.397		53.4199		93	827041	RAD18	56852	40.5257	-1.08465	828589	BTG2	7832	38.9305	-1.15868		220	828719	GTF2H3	2967	48.0687
AP14734301	827074	ATF2	1386	59803	49047	121.931			827074	ATF2	1386	8924	10494	85.043		69.7468		94	827052	MDC1	9656	40.5866	-1.08183	828590	BTG2	7832	51.7011	-0.566074		78	827046	GTF2H5	404672	38.707
AP14734301	827075	VCP	7415	23740	49047	48.403			827075	VCP	7415	7915	10494	75.428		155.833		95	828858	XRCC5	7520	40.6504	-1.07887	828609	BTG2	7832	57.1789	-0.311886		116	828868	H2AFX	3014	42.1277
AP14734301	827076	VCP	7415	18092	49047	36.887			827076	VCP	7415	3268	10494	31.143		84.4281		96	828738	POLL	27343	40.6699	-1.07796	828610	BTG2	7832	74.0499	0.470991		173	827261	HELQ	113510	45.3062
AP14734301	827077	ALKBH2	121642	53211	49047	108.491			827077	ALKBH2	121642	6679	10494	63.649		58.6675		97	828781	SETX	23064	40.6909	-1.07699	828500	CCNH	902	67.1616	0.151348		108	828562	HMGB1	3146	41.5403
AP14734301	827078	ALKBH2	121642	43866	49047	89.438			827078	ALKBH2	121642	8930	10494	85.1		95.1497		98	828273	UVRAG	7405	40.7124	-1.07599	828479	CCNH	902	71.4136	0.348657		145	828541	HMGB1	3146	43.7306
AP14734301	827079	GTF2H4	2968	55440	49047	113.036			827079	GTF2H4	2968	10570	10494	100.729		89.1123		99	827141	SMC3	9126	40.8018	-1.07184	828480	CCNH	902	84.7955	0.969628		16	828277	KAT5	10524	28.4333
AP14734301	827080	GTF2H4	2968	23815	49047	48.556			827080	GTF2H4	2968	4946	10494	47.134		97.0714		100	828672	BAZ1B	9031	40.8031	-1.07178	828499	CCNH	902	91.8368	1.29637		59	828297	KAT5	10524	37.0279
AP14734301	827081	DDX11	1663	66212	49047	134.998			827081	DDX11	1663	8139	10494	77.562		57.4542		101	828414	GADD45G	10912	40.8555	-1.06935	827286	CCNO	10309	62.2383	-0.0771112		68	828298	KAT5	10524	38.104
AP14734301	827082	DDX11	1663	33715	49047	68.741			827082	DDX11	1663	4005	10494	38.166		55.5215		102	828807	SMUG1	23583	40.9487	-1.06502	827285	CCNO	10309	63.0042	-0.0415669		136	828278	KAT5	10524	43.0756
AP14734301	827083	APEX1	328	53472	49047	109.023			827083	APEX1	328	6665	10494	63.516		58.2593		103	828435	RPA2	6118	41.2175	-1.05255	827265	CCNO	10309	74.7124	0.501737		23	828568	LIG1	3978	29.7052
AP14734301	827084	APEX1	328	62500	49047	127.43			827084	APEX1	328	8081	10494	77.01		60.4332		104	827181	MAD2L2	10459	41.2813	-1.04959	827266	CCNO	10309	85.8361	1.01792		109	828567	LIG1	3978	41.5461
AP14734301	827085	TDG	6996	49006	49047	99.917			827085	TDG	6996	9088	10494	86.606		86.6779		105	828378	RRM2B	50484	41.3604	-1.04592	828757	CDK7	1022	33.0387	-1.43208		164	828370	LIG3	3980	45.0352
AP14734301	827086	TDG	6996	61428	49047	125.244			827086	TDG	6996	7357	10494	70.11		55.9787		106	828801	SETX	23064	41.4091	-1.04366	828777	CDK7	1022	36.0499	-1.29235		226	828349	LIG3	3980	48.4582
AP14734301	827087	TOPBP1	11073	49997	49047	101.938			827087	TOPBP1	11073	10309	10494	98.242		96.3743		107	828376	MRE11A	4361	41.4837	-1.0402	828758	CDK7	1022	36.5447	-1.26939		241	828751	LIG4	3981	49.3031
AP14734301	827088	TOPBP1	11073	49199	49047	100.311			827088	TOPBP1	11073	7989	10494	76.133		75.897		108	828562	HMGB1	3146	41.5403	-1.03757	828778	CDK7	1022	76.0131	0.562094		36	827182	MAD2L2	10459	33.41
AP14734301	827089	RAD54L	8438	58470	49047	119.213			827089	RAD54L	8438	8047	10494	76.686		64.3269		109	828567	LIG1	3978	41.5461	-1.0373	828627	CDKN2D	1032	43.8148	-0.932028		104	827181	MAD2L2	10459	41.2813
AP14734301	827090	RAD54L	8438	56511	49047	115.219			827090	RAD54L	8438	8114	10494	77.324		67.1105		110	828337	DCLRE1C	64421	41.5785	-1.0358	828628	CDKN2D	1032	44.2581	-0.911459		195	827201	MAD2L2	10459	46.7106
AP14734301	827091	RPA1	6117	47552	49047	96.953			827091	RPA1	6117	7921	10494	75.485		77.8573		111	828356	MRE11A	4361	41.6871	-1.03076	828648	CDKN2D	1032	53.8424	-0.466708		94	827052	MDC1	9656	40.5866
AP14734301	827092	RPA1	6117	55542	49047	113.244			827092	RPA1	6117	9575	10494	91.247		80.5756		112	828285	PAPD7	11044	41.7132	-1.02955	828647	CDKN2D	1032	71.4348	0.349642		234	827032	MDC1	9656	48.9967
AP14734301	827093	ATF2	1386	51726	49047	105.463			827093	ATF2	1386	6510	10494	62.038		58.8244		113	828341	CETN2	1069	41.8799	-1.02181	828341	CETN2	1069	41.8799	-1.02181		217	828703	MGMT	4255	47.918
AP14734301	827094	ATF2	1386	27441	49047	55.949			827094	ATF2	1386	3904	10494	37.204		66.4963		114	828586	MLH3	27030	42.0831	-1.01239	828362	CETN2	1069	49.7497	-0.656625		126	828354	MLH1	4292	42.4553
AP14734301	827095	VCP	7415	30817	49047	62.832			827095	VCP	7415	9963	10494	94.944		151.108		115	827038	TREX1	11277	42.0852	-1.01229	828361	CETN2	1069	51.2515	-0.586936		219	828374	MLH1	4292	48.0684
AP14734301	827096	VCP	7415	28619	49047	58.351			827096	VCP	7415	6128	10494	58.398		100.081		116	828868	H2AFX	3014	42.1277	-1.01032	828342	CETN2	1069	56.2164	-0.356546		239	828373	MLH1	4292	49.0822
AP14734301	827097	ALKBH2	121642	56262	49047	114.712			827097	ALKBH2	121642	4632	10494	44.142		38.4807		117	828261	FAM175A	84142	42.132	-1.01012	828572	CHAF1A	10036	28.8417	-1.62683		114	828586	MLH3	27030	42.0831
AP14734301	827098	ALKBH2	121642	58327	49047	118.922			827098	ALKBH2	121642	8192	10494	78.067		65.6455		118	828428	UBE2A	7319	42.1393	-1.00978	828551	CHAF1A	10036	50.759	-0.60979		176	828585	MLH3	27030	45.3853
AP14734301	827099	GTF2H4	2968	39412	49047	80.356			827099	GTF2H4	2968	4749	10494	45.257		56.3206		119	828570	RPA3	6119	42.1811	-1.00784	828552	CHAF1A	10036	61.7741	-0.0986519		180	828606	MLH3	27030	45.7432
AP14734301	827100	GTF2H4	2968	45493	49047	92.755			827100	GTF2H4	2968	6304	10494	60.075		64.7674		120	828873	ERCC4	2072	42.2055	-1.00671	828571	CHAF1A	10036	65.7586	0.0862476		90	828457	MMS19	64210	40.1164
AP14734301	827101	PMS1	5378	63557	49047	129.585			827101	PMS1	5378	8096	10494	77.153		59.5385		121	826986	RUVBL2	10856	42.2408	-1.00507	828796	CHEK1	1111	58.5994	-0.245966		147	828437	MMS19	64210	43.8424
AP14734301	827102	PMS1	5378	42897	49047	87.462			827102	PMS1	5378	8371	10494	79.773		91.2088		122	828582	RECQL4	9401	42.2778	-1.00335	828795	CHEK1	1111	67.7536	0.178819		53	828476	MNAT1	4331	36.2756
AP14734301	827103	BRCA1	672	36405	49047	74.225			827103	BRCA1	672	4323	10494	41.197		55.5029		123	828549	RPA3	6119	42.3323	-1.00082	828815	CHEK1	1111	69.6993	0.269109		225	828496	MNAT1	4331	48.2968
AP14734301	827104	BRCA1	672	38726	49047	78.958			827104	BRCA1	672	5562	10494	53.004		67.1294		124	827232	MSH3	4437	42.4216	-0.996678	828816	CHEK1	1111	70.365	0.300001		24	828592	MPG	4350	29.9866
AP14734301	827105	POLM	27434	48246	49047	98.368			827105	POLM	27434	7333	10494	69.881		71.0404		125	827159	DNA2	1763	42.4533	-0.995207	828302	CHEK2	11200	38.099	-1.19726		73	828375	MRE11A	4361	38.3272
AP14734301	827106	POLM	27434	31542	49047	64.31			827106	POLM	27434	5638	10494	53.728		83.5453		126	828354	MLH1	4292	42.4553	-0.995112	828321	CHEK2	11200	39.3829	-1.13769		107	828376	MRE11A	4361	41.4837
AP14734301	827107	REV3L	5980	58541	49047	119.358			827107	REV3L	5980	10690	10494	101.873		85.3508		127	828395	EYA3	2140	42.7153	-0.983051	828322	CHEK2	11200	44.5069	-0.899911		111	828356	MRE11A	4361	41.6871
AP14734301	827108	REV3L	5980	52973	49047	108.006			827108	REV3L	5980	12556	10494	119.655		110.786		128	828616	MSH2	4436	42.7532	-0.98129	828301	CHEK2	11200	88.3961	1.13671		40	828595	MSH2	4436	34.3124
AP14734301	827109	HMGB2	3148	32277	49047	65.809			827109	HMGB2	3148	3523	10494	33.573		51.0158		129	828643	FAN1	22909	42.7978	-0.979222	828587	CIB1	10519	38.6172	-1.17321		128	828616	MSH2	4436	42.7532
AP14734301	827110	HMGB2	3148	45006	49047	91.762			827110	HMGB2	3148	8378	10494	79.84		87.0077		130	828295	TREX2	11219	42.8117	-0.978576	828607	CIB1	10519	44.6497	-0.893284		242	828596	MSH2	4436	49.3852
AP14734301	827111	GADD45A	1647	22454	49047	45.781			827111	GADD45A	1647	3473	10494	33.097		72.2942		131	827043	TDP2	51567	42.8707	-0.975838	828608	CIB1	10519	48.0995	-0.733203		124	827232	MSH3	4437	42.4216
AP14734301	827112	GADD45A	1647	48771	49047	99.438			827112	GADD45A	1647	5647	10494	53.814		54.1181		132	828697	NTHL1	4913	42.8825	-0.97529	828588	CIB1	10519	52.4615	-0.530789		81	828466	MSH6	2956	38.8875
AP14734301	827113	IGHMBP2	3508	43782	49047	89.266			827113	IGHMBP2	3508	6399	10494	60.981		68.3138		133	827195	RAD17	5884	42.9001	-0.974473	828851	CLK2	1196	51.1431	-0.591968		166	827298	MUS81	80198	45.0991
AP14734301	827114	IGHMBP2	3508	59998	49047	122.329			827114	IGHMBP2	3508	10557	10494	100.605		82.2413		134	827293	GTF2H1	2965	42.946	-0.972342	828831	CLK2	1196	62.8004	-0.0510253		200	827297	MUS81	80198	46.9518
AP14734301	827115	PMS2	5395	60808	49047	123.98			827115	PMS2	5395	7234	10494	68.938		55.6041		135	827223	NEIL2	252969	42.9802	-0.970756	828832	CLK2	1196	74.0358	0.47034		79	828666	NBN	4683	38.7775
AP14734301	827116	PMS2	5395	62433	49047	127.293			827116	PMS2	5395	6049	10494	57.645		45.2853		136	828278	KAT5	10524	43.0756	-0.966328	828852	CLK2	1196	80.738	0.781344		199	828507	NEIL1	79661	46.911
AP14734301	827117	CSNK1E	1454	36999	49047	75.437			827117	CSNK1E	1454	7361	10494	70.148		92.9889		137	828891	ERCC4	2072	43.192	-0.96093	828625	CNOT7	29883	34.7707	-1.35171		135	827223	NEIL2	252969	42.9802
AP14734301	827118	CSNK1E	1454	53114	49047	108.293			827118	CSNK1E	1454	5016	10494	47.801		44.1404		138	828308	RNF168	165918	43.1943	-0.960823	828626	CNOT7	29883	53.4161	-0.486492		248	827244	NEIL2	252969	49.6736
AP14734301	827119	BRIP1	83990	60541	49047	123.436			827119	BRIP1	83990	7690	10494	73.283		59.3692		139	828762	EME1	146956	43.3462	-0.953772	828645	CNOT7	29883	58.0689	-0.270586		172	828529	NHEJ1	79840	45.2878
AP14734301	827120	BRIP1	83990	56413	49047	115.019			827120	BRIP1	83990	9598	10494	91.466		79.5225		140	828733	ATRX	546	43.3516	-0.95352	828646	CNOT7	29883	67.23	0.154525		80	828882	NPM1	4869	38.8684
AP14734301	827121	PMS1	5378	50287	49047	102.529			827121	PMS1	5378	4925	10494	46.934		45.7763		141	828554	SPO11	23626	43.4785	-0.947633	827229	CSNK1D	1453	39.0139	-1.15481		189	828881	NPM1	4869	46.2836
AP14734301	827122	PMS1	5378	52464	49047	106.968			827122	PMS1	5378	8968	10494	85.462		79.8949		142	828472	APLF	200558	43.505	-0.946402	827250	CSNK1D	1453	43.928	-0.926777		26	828678	NTHL1	4913	31.0167
AP14734301	827123	BRCA1	672	39374	49047	80.279			827123	BRCA1	672	11134	10494	106.104		132.169		143	828270	POLG2	11232	43.5103	-0.946157	827230	CSNK1D	1453	56.5689	-0.340191		85	828698	NTHL1	4913	39.2135
AP14734301	827124	BRCA1	672	40526	49047	82.628			827124	BRCA1	672	7645	10494	72.855		88.1723		144	828267	BRCC3	79184	43.602	-0.941903	827249	CSNK1D	1453	77.0407	0.609775		132	828697	NTHL1	4913	42.8825
AP14734301	827125	POLM	27434	54056	49047	110.214			827125	POLM	27434	9190	10494	87.578		79.4618		145	828541	HMGB1	3146	43.7306	-0.935934	827118	CSNK1E	1454	44.1404	-0.916917		149	828348	OGG1	4968	43.9094
AP14734301	827126	POLM	27434	64188	49047	130.872			827126	POLM	27434	11901	10494	113.413		86.6595		146	828627	CDKN2D	1032	43.8148	-0.932028	827137	CSNK1E	1454	55.035	-0.411369		190	828642	PALB2	79728	46.3121
AP14734301	827127	REV3L	5980	58741	49047	119.766			827127	REV3L	5980	11285	10494	107.543		89.7943		147	828437	MMS19	64210	43.8424	-0.930746	827138	CSNK1E	1454	83.0481	0.888543		112	828285	PAPD7	11044	41.7132
AP14734301	827128	REV3L	5980	54344	49047	110.801			827128	REV3L	5980	11890	10494	113.308		102.263		148	828782	SETX	23064	43.8787	-0.929064	827117	CSNK1E	1454	92.9889	1.34983		245	828634	PARP1	142	49.5181
AP14734301	827129	HMGB2	3148	52830	49047	107.714			827129	HMGB2	3148	10006	10494	95.354		88.5252		149	828348	OGG1	4968	43.9094	-0.927638	828272	DCLRE1A	9937	23.0758	-1.8944		29	827241	PARP3	10039	32.0724
AP14734301	827130	HMGB2	3148	38776	49047	79.06			827130	HMGB2	3148	7762	10494	73.97		93.5619		150	827250	CSNK1D	1453	43.928	-0.926777	828292	DCLRE1A	9937	32.8623	-1.44027		87	827199	PER1	5187	39.296
AP14734301	827131	GADD45A	1647	51171	49047	104.332			827131	GADD45A	1647	14293	10494	136.208		130.552		151	828521	RBBP8	5932	44.0415	-0.921507	828271	DCLRE1A	9937	46.0816	-0.82684		224	827200	PER1	5187	48.2718
AP14734301	827132	GADD45A	1647	50830	49047	103.636			827132	GADD45A	1647	8626	10494	82.203		79.319		152	828581	RECQL4	9401	44.0723	-0.920081	828291	DCLRE1A	9937	53.725	-0.472156		181	827121	PMS1	5378	45.7763
AP14734301	827133	IGHMBP2	3508	63964	49047	130.415			827133	IGHMBP2	3508	9388	10494	89.465		68.6002		153	827118	CSNK1E	1454	44.1404	-0.916917	828382	DCLRE1B	64858	32.1773	-1.47205		171	827116	PMS2	5395	45.2853
AP14734301	827134	IGHMBP2	3508	57893	49047	118.037			827134	IGHMBP2	3508	8379	10494	79.849		67.6474		154	828544	RAD54B	25788	44.2135	-0.913528	828402	DCLRE1B	64858	48.624	-0.708861		210	827027	POLE	5426	47.4339
AP14734301	827135	PMS2	5395	56618	49047	115.437			827135	PMS2	5395	10007	10494	95.364		82.6113		155	828628	CDKN2D	1032	44.2581	-0.911459	828381	DCLRE1B	64858	53.3727	-0.488504		227	826984	POLE2	5427	48.5399
AP14734301	827136	PMS2	5395	46557	49047	94.924			827136	PMS2	5395	9320	10494	88.817		93.5664		156	828467	FANCE	2178	44.3013	-0.909454	828401	DCLRE1B	64858	56.6986	-0.334173		143	828270	POLG2	11232	43.5103
AP14734301	827137	CSNK1E	1454	27533	49047	56.137			827137	CSNK1E	1454	3242	10494	30.895		55.035		157	828673	ALKBH1	8846	44.3802	-0.905791	828337	DCLRE1C	64421	41.5785	-1.0358		231	827193	POLI	11201	48.6347
AP14734301	827138	CSNK1E	1454	54654	49047	111.433			827138	CSNK1E	1454	9711	10494	92.543		83.0481		158	827036	SIRT1	23411	44.4005	-0.904848	828338	DCLRE1C	64421	45.6141	-0.848532		28	828421	POLK	51426	31.6477
AP14734301	827139	BRIP1	83990	54315	49047	110.742			827139	BRIP1	83990	7170	10494	68.328		61.7002		159	828620	RAD1	5810	44.495	-0.900466	828318	DCLRE1C	64421	53.066	-0.502739		34	828737	POLL	27343	33.2693
AP14734301	827140	BRIP1	83990	52227	49047	106.485			827140	BRIP1	83990	8255	10494	78.668		73.8771		160	828322	CHEK2	11200	44.5069	-0.899911	828317	DCLRE1C	64421	70.2917	0.296599		84	828718	POLL	27343	39.0178
AP14734301	827141	SMC3	9126	54871	49047	111.875			827141	SMC3	9126	4790	10494	45.647		40.8018		161	828607	CIB1	10519	44.6497	-0.893284	828649	DDB1	1642	51.3209	-0.583718		96	828738	POLL	27343	40.6699
AP14734301	827142	SMC3	9126	48441	49047	98.765			827142	SMC3	9126	5987	10494	57.054		57.7674		162	828637	RPAIN	84268	44.7304	-0.889543	828650	DDB1	1642	61.9998	-0.0881746		250	828717	POLL	27343	49.7655
AP14734301	827143	RAD52	5893	43647	49047	88.991			827143	RAD52	5893	8801	10494	83.871		94.2466		163	828533	DLGAP5	9787	44.7868	-0.886926	828629	DDB1	1642	64.8116	0.0423012		65	828461	POLN	353497	37.7741
AP14734301	827144	RAD52	5893	61611	49047	125.618			827144	RAD52	5893	9876	10494	94.115		74.9216		164	828370	LIG3	3980	45.0352	-0.875395	828630	DDB1	1642	71.8765	0.370137		212	828481	POLN	353497	47.5741
AP14734301	827145	FANCL	55120	57475	49047	117.185			827145	FANCL	55120	11651	10494	111.031		94.7485		165	828315	ATXN3	4287	45.0964	-0.872558	828699	DDB2	1643	33.302	-1.41986		191	828329	PRPF19	27339	46.3408
AP14734301	827146	FANCL	55120	65835	49047	134.23			827146	FANCL	55120	7834	10494	74.656		55.618		166	827298	MUS81	80198	45.0991	-0.872433	828679	DDB2	1643	37.3835	-1.23047		74	828600	RAD1	5810	38.375
AP14734301	827147	FANCD2	2177	63009	49047	128.468			827147	FANCD2	2177	10847	10494	103.369		80.4628		167	828268	BRCC3	79184	45.1464	-0.870238	828700	DDB2	1643	56.024	-0.365476		159	828620	RAD1	5810	44.495
AP14734301	827148	FANCD2	2177	62443	49047	127.314			827148	FANCD2	2177	12659	10494	120.637		94.7555		168	827020	APTX	54840	45.1534	-0.869912	828680	DDB2	1643	60.7389	-0.146689		133	827195	RAD17	5884	42.9001
AP14734301	827149	TRIP13	9319	37487	49047	76.432			827149	TRIP13	9319	6849	10494	65.269		85.3949		169	828827	BRCA2	675	45.1615	-0.869536	827082	DDX11	1663	55.5215	-0.388796		93	827041	RAD18	56852	40.5257
AP14734301	827150	TRIP13	9319	59089	49047	120.475			827150	TRIP13	9319	9446	10494	90.018		74.7192		170	827021	RAD18	56852	45.2622	-0.864865	827081	DDX11	1663	57.4542	-0.29911		170	827021	RAD18	56852	45.2622
AP14734301	827151	TYMS	7298	47673	49047	97.2			827151	TYMS	7298	5855	10494	55.796		57.4033		171	827116	PMS2	5395	45.2853	-0.863792	827061	DDX11	1663	59.3134	-0.212833		240	828334	RAD23B	5887	49.1105
AP14734301	827152	TYMS	7298	64543	49047	131.596			827152	TYMS	7298	8222	10494	78.353		59.5406		172	828529	NHEJ1	79840	45.2878	-0.863674	827062	DDX11	1663	74.0454	0.470786		22	827001	RAD50	10111	29.2351
AP14734301	827153	XPC	7508	53081	49047	108.226			827153	XPC	7508	5323	10494	50.727		46.8714		173	827261	HELQ	113510	45.3062	-0.862823	828533	DLGAP5	9787	44.7868	-0.886926		51	826981	RAD50	10111	36.1451
AP14734301	827154	XPC	7508	41491	49047	84.595			827154	XPC	7508	9388	10494	89.465		105.757		174	828658	RPAIN	84268	45.3485	-0.860858	828514	DLGAP5	9787	47.1561	-0.77698		197	826982	RAD50	10111	46.8072
AP14734301	827155	HUS1	3364	56585	49047	115.37			827155	HUS1	3364	9054	10494	86.282		74.7872		175	828631	ERCC8	1161	45.3495	-0.860812	828534	DLGAP5	9787	50.4957	-0.622008		228	827284	RAD51D	5892	48.5611
AP14734301	827156	HUS1	3364	58178	49047	118.618			827156	HUS1	3364	8649	10494	82.422		69.4852		176	828585	MLH3	27030	45.3853	-0.859151	828513	DLGAP5	9787	60.4875	-0.158352		20	828564	RAD54B	25788	28.9659
AP14734301	827157	RPS27L	51065	62843	49047	128.129			827157	RPS27L	51065	4322	10494	41.187		32.1449		177	828879	XRCC3	7517	45.432	-0.856985	828668	DMC1	11144	45.8543	-0.837386		54	828563	RAD54B	25788	36.288
AP14734301	827158	RPS27L	51065	59813	49047	121.952			827158	RPS27L	51065	4824	10494	45.971		37.696		178	828578	USP1	7398	45.5313	-0.852375	828667	DMC1	11144	56.722	-0.333088		154	828544	RAD54B	25788	44.2135
AP14734301	827159	DNA2	1763	51492	49047	104.986			827159	DNA2	1763	4677	10494	44.57		42.4533		179	828338	DCLRE1C	64421	45.6141	-0.848532	828687	DMC1	11144	58.4772	-0.251639		192	828543	RAD54B	25788	46.4046
AP14734301	827160	DNA2	1763	64060	49047	130.611			827160	DNA2	1763	6485	10494	61.8		47.3161		180	828606	MLH3	27030	45.7432	-0.842541	828688	DMC1	11144	74.0827	0.472514		55	828661	RAD9A	5883	36.3151
AP14734301	827161	SMC3	9126	60224	49047	122.79			827161	SMC3	9126	9342	10494	89.027		72.5035		181	827121	PMS1	5378	45.7763	-0.841006	827159	DNA2	1763	42.4533	-0.995207		60	828662	RAD9A	5883	37.0866
AP14734301	827162	SMC3	9126	42422	49047	86.493			827162	SMC3	9126	5602	10494	53.385		61.7218		182	828668	DMC1	11144	45.8543	-0.837386	827160	DNA2	1763	47.3161	-0.769556		151	828521	RBBP8	5932	44.0415
AP14734301	827163	RAD52	5893	56763	49047	115.733			827163	RAD52	5893	7658	10494	72.979		63.0581		183	827014	TCEA1	6917	45.8644	-0.83692	827180	DNA2	1763	74.8913	0.510036		216	828522	RBBP8	5932	47.8818
AP14734301	827164	RAD52	5893	47649	49047	97.151			827164	RAD52	5893	8635	10494	82.289		84.7022		184	828783	FANCI	55215	45.966	-0.832202	827179	DNA2	1763	75.9975	0.561369		11	828583	RDM1	201299	23.3392
AP14734301	827165	FANCL	55120	62103	49047	126.621			827165	FANCL	55120	9076	10494	86.492		68.3078		185	828424	SHFM1	7979	45.9967	-0.83078	828575	DNMT1	1786	23.2671	-1.88552		21	828584	RDM1	201299	28.9798
AP14734301	827166	FANCL	55120	64018	49047	130.525			827166	FANCL	55120	9741	10494	92.829		71.1197		186	828413	GADD45G	10912	46.0386	-0.828834	828555	DNMT1	1786	26.2326	-1.74791		201	828603	RDM1	201299	46.9669
AP14734301	827167	FANCD2	2177	59059	49047	120.414			827167	FANCD2	2177	10332	10494	98.461		81.7687		187	828271	DCLRE1A	9937	46.0816	-0.82684	828576	DNMT1	1786	35.6816	-1.30944		122	828582	RECQL4	9401	42.2778
AP14734301	827168	FANCD2	2177	37172	49047	75.789			827168	FANCD2	2177	7719	10494	73.56		97.0589		188	828487	FANCE	2178	46.1682	-0.82282	828556	DNMT1	1786	47.1936	-0.775237		152	828581	RECQL4	9401	44.0723
AP14734301	827169	TRIP13	9319	50835	49047	103.647			827169	TRIP13	9319	9197	10494	87.645		84.5611		189	828881	NPM1	4869	46.2836	-0.817467	828819	DUT	1854	76.9065	0.60355		237	828602	RECQL4	9401	49.063
AP14734301	827170	TRIP13	9319	49516	49047	100.957			827170	TRIP13	9319	9052	10494	86.263		85.4453		190	828642	PALB2	79728	46.3121	-0.816145	828820	DUT	1854	80.0828	0.750941		138	828308	RNF168	165918	43.1943
AP14734301	827171	TYMS	7298	66079	49047	134.727			827171	TYMS	7298	8407	10494	80.116		59.4654		191	828329	PRPF19	27339	46.3408	-0.814814	828800	DUT	1854	96.0144	1.49023		58	828451	RNF8	9025	36.7347
AP14734301	827172	TYMS	7298	62635	49047	127.705			827172	TYMS	7298	11752	10494	111.993		87.6966		192	828543	RAD54B	25788	46.4046	-0.811853	828799	DUT	1854	118.519	2.53451		103	828435	RPA2	6118	41.2175
AP14734301	827173	XPC	7508	59826	49047	121.978			827173	XPC	7508	9894	10494	94.287		77.2984		193	828735	UBE2V1	7335	46.659	-0.800047	828741	EME1	146956	24.4669	-1.82984		209	828436	RPA2	6118	47.416
AP14734301	827174	XPC	7508	61563	49047	125.52			827174	XPC	7508	8888	10494	84.7		67.4793		194	828880	XRCC3	7517	46.7104	-0.797663	828761	EME1	146956	28.7529	-1.63096		14	828569	RPA3	6119	27.5562
AP14734301	827175	HUS1	3364	56634	49047	115.47			827175	HUS1	3364	6165	10494	58.751		50.8799		195	827201	MAD2L2	10459	46.7106	-0.797652	828762	EME1	146956	43.3462	-0.953772		27	828550	RPA3	6119	31.1809
AP14734301	827176	HUS1	3364	58968	49047	120.229			827176	HUS1	3364	9862	10494	93.982		78.1692		196	828713	ATRX	546	46.7707	-0.794863	828742	EME1	146956	66.6563	0.127904		119	828570	RPA3	6119	42.1811
AP14734301	827177	RPS27L	51065	59903	49047	122.135			827177	RPS27L	51065	6823	10494	65.021		53.237		197	826982	RAD50	10111	46.8072	-0.793171	828490	EME2	197342	52.3925	-0.533989		123	828549	RPA3	6119	42.3323
AP14734301	827178	RPS27L	51065	50515	49047	102.994			827178	RPS27L	51065	7897	10494	75.256		73.0683		198	827153	XPC	7508	46.8714	-0.790192	828489	EME2	197342	58.6357	-0.244284		236	828840	RPA4	29935	49.0181
AP14734301	827179	DNA2	1763	47190	49047	96.215			827179	DNA2	1763	7673	10494	73.121		75.9975		199	828507	NEIL1	79661	46.911	-0.788353	828469	EME2	197342	61.2867	-0.121267		162	828637	RPAIN	84268	44.7304
AP14734301	827180	DNA2	1763	44324	49047	90.371			827180	DNA2	1763	7102	10494	67.68		74.8913		200	827297	MUS81	80198	46.9518	-0.786458	828470	EME2	197342	73.607	0.45044		174	828658	RPAIN	84268	45.3485
AP14734301	827181	MAD2L2	10459	64096	49047	130.684			827181	MAD2L2	10459	5661	10494	53.948		41.2813		201	828603	RDM1	201299	46.9669	-0.785757	828894	ERCC1	2067	55.9497	-0.368922		218	828657	RPAIN	84268	47.9793
AP14734301	827182	MAD2L2	10459	42627	49047	86.911			827182	MAD2L2	10459	3047	10494	29.037		33.41		202	827203	FANCM	57697	47.143	-0.777586	828893	ERCC1	2067	69.4944	0.259603		30	827157	RPS27L	51065	32.1449
AP14734301	827183	FANCM	57697	53327	49047	108.727			827183	FANCM	57697	8261	10494	78.725		72.4061		203	828514	DLGAP5	9787	47.1561	-0.77698	828875	ERCC1	2067	76.2556	0.573348		63	827158	RPS27L	51065	37.696
AP14734301	827184	FANCM	57697	58463	49047	119.199			827184	FANCM	57697	7672	10494	73.112		61.3361		204	828556	DNMT1	1786	47.1936	-0.775237	828876	ERCC1	2067	108.107	2.05135		48	828377	RRM2B	50484	35.9693
AP14734301	827185	SETMAR	6419	64235	49047	130.968			827185	SETMAR	6419	8472	10494	80.736		61.6456		205	828498	SMC6	79677	47.2044	-0.774739	828730	ERCC2	2068	72.7389	0.410156		105	828378	RRM2B	50484	41.3604
AP14734301	827186	SETMAR	6419	57873	49047	117.996			827186	SETMAR	6419	7072	10494	67.394		57.1155		206	828636	FAAP24	91442	47.2385	-0.773153	828729	ERCC2	2068	76.3237	0.576506		89	827015	RTEL1	51750	39.9929
AP14734301	827187	PRKDC	5591	64484	49047	131.475			827187	PRKDC	5591	8627	10494	82.213		62.5313		207	827160	DNA2	1763	47.3161	-0.769556	828709	ERCC2	2068	83.9349	0.929694		121	826986	RUVBL2	10856	42.2408
AP14734301	827188	PRKDC	5591	37528	49047	76.515			827188	PRKDC	5591	6030	10494	57.464		75.1016		208	828444	SHFM1	7979	47.3268	-0.769058	828710	ERCC2	2068	105.125	1.91301		244	827005	RUVBL2	10856	49.4764
AP14734301	827189	RASSF7	8045	64923	49047	132.37			827189	RASSF7	8045	8032	10494	76.543		57.825		209	828436	RPA2	6118	47.416	-0.764921	828404	ERCC3	2071	12.1597	-2.40094		97	828781	SETX	23064	40.6909
AP14734301	827190	RASSF7	8045	50632	49047	103.233			827190	RASSF7	8045	8264	10494	78.754		76.2876		210	827027	POLE	5426	47.4339	-0.764087	828384	ERCC3	2071	14.5903	-2.28815		106	828801	SETX	23064	41.4091
AP14734301	827191	PARP2	10038	70447	49047	143.633			827191	PARP2	10038	10272	10494	97.889		68.1522		211	828829	XRCC6	2547	47.5429	-0.759029	828383	ERCC3	2071	19.0201	-2.08259		148	828782	SETX	23064	43.8787
AP14734301	827192	PARP2	10038	60617	49047	123.591			827192	PARP2	10038	6524	10494	62.172		50.3046		212	828481	POLN	353497	47.5741	-0.757583	828403	ERCC3	2071	19.0418	-2.08158		185	828424	SHFM1	7979	45.9967
AP14734301	827193	POLI	11201	65130	49047	132.792			827193	POLI	11201	6777	10494	64.583		48.6347		213	828740	GTF2H3	2967	47.6082	-0.755998	828873	ERCC4	2072	42.2055	-1.00671		208	828444	SHFM1	7979	47.3268
AP14734301	827194	POLI	11201	66564	49047	135.716			827194	POLI	11201	9848	10494	93.849		69.151		214	828389	TDP1	55775	47.7584	-0.749032	828891	ERCC4	2072	43.192	-0.96093		158	827036	SIRT1	23411	44.4005
AP14734301	827195	RAD17	5884	40115	49047	81.79			827195	RAD17	5884	3682	10494	35.088		42.9001		215	828523	XRCC2	7516	47.8756	-0.743594	828892	ERCC4	2072	48.5974	-0.710098		67	828406	SLX1A	548593	38.1014
AP14734301	827196	RAD17	5884	54357	49047	110.827			827196	RAD17	5884	8592	10494	81.879		73.88		216	828522	RBBP8	5932	47.8818	-0.743304	828874	ERCC4	2072	58.4515	-0.25283		233	828385	SLX1A	548593	48.9872
AP14734301	827197	TOP2A	7153	40773	49047	83.131			827197	TOP2A	7153	4719	10494	44.971		54.0965		217	828703	MGMT	4255	47.918	-0.741623	827295	ERCC5	2073	34.3609	-1.37072		99	827141	SMC3	9126	40.8018
AP14734301	827198	TOP2A	7153	55068	49047	112.277			827198	TOP2A	7153	6795	10494	64.754		57.6734		218	828657	RPAIN	84268	47.9793	-0.738781	827296	ERCC5	2073	39.2678	-1.14303		37	828497	SMC6	79677	33.9417
AP14734301	827199	PER1	5187	47459	49047	96.763			827199	PER1	5187	3990	10494	38.024		39.296		219	828374	MLH1	4292	48.0684	-0.734646	827275	ERCC5	2073	63.508	-0.018189		38	828477	SMC6	79677	34.1684
AP14734301	827200	PER1	5187	51851	49047	105.718			827200	PER1	5187	5355	10494	51.032		48.2718		220	828719	GTF2H3	2967	48.0687	-0.734631	827276	ERCC5	2073	91.9413	1.30122		205	828498	SMC6	79677	47.2044
AP14734301	827201	MAD2L2	10459	54714	49047	111.555			827201	MAD2L2	10459	5468	10494	52.108		46.7106		221	828608	CIB1	10519	48.0995	-0.733203	828565	ERCC6	2074	15.4742	-2.24714		102	828807	SMUG1	23583	40.9487
AP14734301	827202	MAD2L2	10459	39981	49047	81.517			827202	MAD2L2	10459	6417	10494	61.152		75.0175		222	827299	UIMC1	51720	48.1872	-0.729132	828546	ERCC6	2074	16.2379	-2.2117		15	828573	SPO11	23626	27.5616
AP14734301	827203	FANCM	57697	55888	49047	113.949			827203	FANCM	57697	5637	10494	53.719		47.143		223	828336	ATXN3	4287	48.2154	-0.727824	828566	ERCC6	2074	19.2778	-2.07063		69	828574	SPO11	23626	38.1588
AP14734301	827204	FANCM	57697	43884	49047	89.474			827204	FANCM	57697	5953	10494	56.73		63.4039		224	827200	PER1	5187	48.2718	-0.725206	828545	ERCC6	2074	20.7999	-2		141	828554	SPO11	23626	43.4785
AP14734301	827205	SETMAR	6419	53059	49047	108.181			827205	SETMAR	6419	7458	10494	71.073		65.6982		225	828496	MNAT1	4331	48.2968	-0.724048	828652	ERCC8	1161	36.4588	-1.27338		183	827014	TCEA1	6917	45.8644
AP14734301	827206	SETMAR	6419	48474	49047	98.833			827206	SETMAR	6419	7457	10494	71.063		71.9021		226	828349	LIG3	3980	48.4582	-0.716556	828631	ERCC8	1161	45.3495	-0.860812		247	827066	TDG	6996	49.579
AP14734301	827207	PRKDC	5591	48336	49047	98.551			827207	PRKDC	5591	9637	10494	91.838		93.1883		227	826984	POLE2	5427	48.5399	-0.712768	828651	ERCC8	1161	50.4079	-0.626082		214	828389	TDP1	55775	47.7584
AP14734301	827208	PRKDC	5591	63563	49047	129.597			827208	PRKDC	5591	8404	10494	80.088		61.7977		228	827284	RAD51D	5892	48.5611	-0.711784	828632	ERCC8	1161	53.7067	-0.473009		131	827043	TDP2	51567	42.8707
AP14734301	827209	RASSF7	8045	49468	49047	100.859			827209	RASSF7	8045	7207	10494	68.681		68.0961		229	828892	ERCC4	2072	48.5974	-0.710098	828536	EXO1	9156	51.8261	-0.560274		115	827038	TREX1	11277	42.0852
AP14734301	827210	RASSF7	8045	27504	49047	56.077			827210	RASSF7	8045	4416	10494	42.083		75.045		230	828402	DCLRE1B	64858	48.624	-0.708861	828535	EXO1	9156	52.8188	-0.51421		25	828275	TREX2	11219	30.0998
AP14734301	827211	PARP2	10038	38061	49047	77.602			827211	PARP2	10038	6773	10494	64.545		83.1744		231	827193	POLI	11201	48.6347	-0.708366	828516	EXO1	9156	59.3113	-0.212932		130	828295	TREX2	11219	42.8117
AP14734301	827212	PARP2	10038	50198	49047	102.348			827212	PARP2	10038	7630	10494	72.712		71.0439		232	828671	BAZ1B	9031	48.8257	-0.699502	828515	EXO1	9156	68.1821	0.198705		118	828428	UBE2A	7319	42.1393
AP14734301	827213	POLI	11201	39139	49047	79.8			827213	POLI	11201	10291	10494	98.07		122.895		233	828385	SLX1A	548593	48.9872	-0.692009	828579	EYA1	2138	53.6476	-0.475749		193	828735	UBE2V1	7335	46.659
AP14734301	827214	POLI	11201	43928	49047	89.564			827214	POLI	11201	5524	10494	52.642		58.7758		234	827032	MDC1	9656	48.9967	-0.691568	828580	EYA1	2138	78.5417	0.679428		222	827299	UIMC1	51720	48.1872
AP14734301	827215	RAD17	5884	29627	49047	60.406			827215	RAD17	5884	7203	10494	68.642		113.634		235	828826	APEX2	27301	48.9985	-0.691484	828559	EYA1	2138	121.819	2.68766		41	828558	USP1	7398	34.3587
AP14734301	827216	RAD17	5884	49187	49047	100.286			827216	RAD17	5884	7232	10494	68.919		68.7225		236	828840	RPA4	29935	49.0181	-0.690577	828560	EYA1	2138	125.197	2.8444		52	828557	USP1	7398	36.2523
AP14734301	827217	TOP2A	7153	37835	49047	77.141			827217	TOP2A	7153	5061	10494	48.23		62.5219		237	828602	RECQL4	9401	49.063	-0.688491	828395	EYA3	2140	42.7153	-0.983051		178	828578	USP1	7398	45.5313
AP14734301	827218	TOP2A	7153	50887	49047	103.753			827218	TOP2A	7153	6976	10494	66.479		64.0743		238	827011	FEN1	2237	49.0784	-0.68778	828416	EYA3	2140	59.8328	-0.188734		61	828274	UVRAG	7405	37.1714
AP14734301	827219	PER1	5187	27300	49047	55.661			827219	PER1	5187	7623	10494	72.645		130.513		239	828373	MLH1	4292	49.0822	-0.687601	828396	EYA3	2140	72.6519	0.406122		72	828294	UVRAG	7405	38.3082
AP14734301	827220	PER1	5187	53468	49047	109.015			827220	PER1	5187	5832	10494	55.577		50.9811		240	828334	RAD23B	5887	49.1105	-0.686287	828415	EYA3	2140	85.843	1.01824		98	828273	UVRAG	7405	40.7124
AP14734301	827221	PARP3	10039	33620	49047	68.547			827221	PARP3	10039	7651	10494	72.912		106.368		241	828751	LIG4	3981	49.3031	-0.67735	828636	FAAP24	91442	47.2385	-0.773153		39	828417	XPA	7507	34.1808
AP14734301	827222	PARP3	10039	45496	49047	92.761			827222	PARP3	10039	6042	10494	57.579		62.0724		242	828596	MSH2	4436	49.3852	-0.673543	828635	FAAP24	91442	65.8055	0.0884234		71	828398	XPA	7507	38.2664
AP14734301	827223	NEIL2	252969	68772	49047	140.218			827223	NEIL2	252969	6324	10494	60.266		42.9802		243	828339	FANCB	2187	49.4289	-0.671515	828655	FAAP24	91442	67.8751	0.184457		198	827153	XPC	7508	46.8714
AP14734301	827224	NEIL2	252969	59887	49047	122.102			827224	NEIL2	252969	8526	10494	81.25		66.5427		244	827005	RUVBL2	10856	49.4764	-0.669309	828656	FAAP24	91442	73.0951	0.426685		46	828524	XRCC2	7516	35.6542
AP14734301	827225	REV1	51455	60461	49047	123.273			827225	REV1	51455	8262	10494	78.734		63.8696		245	828634	PARP1	142	49.5181	-0.667374	828262	FAM175A	84142	34.8889	-1.34622		215	828523	XRCC2	7516	47.8756
AP14734301	827226	REV1	51455	48195	49047	98.264			827226	REV1	51455	12633	10494	120.389		122.516		246	828692	BAZ1B	9031	49.5292	-0.666861	828261	FAM175A	84142	42.132	-1.01012		177	828879	XRCC3	7517	45.432
AP14734301	827227	SOD1	6647	50976	49047	103.934			827227	SOD1	6647	10619	10494	101.196		97.3656		247	827066	TDG	6996	49.579	-0.664548	828281	FAM175A	84142	50.4839	-0.622558		194	828880	XRCC3	7517	46.7104
AP14734301	827228	SOD1	6647	53862	49047	109.818			827228	SOD1	6647	10484	10494	99.909		90.9769		248	827244	NEIL2	252969	49.6736	-0.660158	828282	FAM175A	84142	60.2549	-0.169144		92	828532	XRCC4	7518	40.5171
AP14734301	827229	CSNK1D	1453	54426	49047	110.968			827229	CSNK1D	1453	4543	10494	43.293		39.0139		249	828362	CETN2	1069	49.7497	-0.656625	828644	FAN1	22909	36.0398	-1.29282		95	828858	XRCC5	7520	40.6504
AP14734301	827230	CSNK1D	1453	54177	49047	110.46			827230	CSNK1D	1453	6557	10494	62.486		56.5689		250	828717	POLL	27343	49.7655	-0.655891	828623	FAN1	22909	38.4544	-1.18077		211	828829	XRCC6	2547	47.5429
AP14734301	827231	MSH3	4437	37105	49047	75.653			827231	MSH3	4437	4324	10494	41.206		54.4671		251	828548	LIG1	3978	49.9904	-0.645458	828643	FAN1	22909	42.7978	-0.979222
AP14734301	827232	MSH3	4437	61855	49047	126.115			827232	MSH3	4437	5614	10494	53.5		42.4216		252	827003	POLE2	5427	49.9953	-0.645229	828624	FAN1	22909	79.4846	0.723185
AP14734301	827233	MSH4	4438	48384	49047	98.649			827233	MSH4	4438	7953	10494	75.79		76.8279		253	828622	PALB2	79728	50.1723	-0.637018	828780	FANCA	2175	55.5069	-0.389472
AP14734301	827234	MSH4	4438	53985	49047	110.069			827234	MSH4	4438	8869	10494	84.519		76.7873		254	828787	SMUG1	23583	50.1884	-0.636268	828759	FANCA	2175	70.5128	0.306857
AP14734301	827235	XAB2	56949	20754	49047	42.315			827235	XAB2	56949	3598	10494	34.288		81.0304		255	827004	POLE2	5427	50.2037	-0.635561	828779	FANCA	2175	79.2434	0.71199
AP14734301	827236	XAB2	56949	26796	49047	54.634			827236	XAB2	56949	3690	10494	35.165		64.3647		256	828269	POLG2	11232	50.206	-0.635453	828760	FANCA	2175	82.1312	0.845993
AP14734301	827237	FANCG	2189	42894	49047	87.456			827237	FANCG	2189	6328	10494	60.304		68.9535		257	826987	PRKCG	5582	50.2137	-0.635096	828339	FANCB	2187	49.4289	-0.671515
AP14734301	827238	FANCG	2189	48407	49047	98.696			827238	FANCG	2189	8665	10494	82.575		83.666		258	827192	PARP2	10038	50.3046	-0.630875	828320	FANCB	2187	64.6744	0.0359358
AP14734301	827239	ATR	545	57521	49047	117.279			827239	ATR	545	10301	10494	98.166		83.703		259	828431	RNF8	9025	50.3405	-0.629209	828340	FANCB	2187	69.4296	0.256594
AP14734301	827240	ATR	545	50499	49047	102.961			827240	ATR	545	10100	10494	96.25		93.482		260	828651	ERCC8	1161	50.4079	-0.626082	828319	FANCB	2187	71.9315	0.372691
AP14734301	827241	PARP3	10039	50176	49047	102.303			827241	PARP3	10039	3443	10494	32.811		32.0724		261	828792	RAD51B	5890	50.4227	-0.625396	826989	FANCC	2176	53.4231	-0.486166
AP14734301	827242	PARP3	10039	52233	49047	106.497			827242	PARP3	10039	5730	10494	54.605		51.2737		262	827063	APEX1	328	50.4627	-0.62354	827010	FANCC	2176	55.2265	-0.402482
AP14734301	827243	NEIL2	252969	46323	49047	94.447			827243	NEIL2	252969	6459	10494	61.552		65.1709		263	828281	FAM175A	84142	50.4839	-0.622558	827009	FANCC	2176	66.7633	0.13287
AP14734301	827244	NEIL2	252969	63334	49047	129.131			827244	NEIL2	252969	6731	10494	64.144		49.6736		264	828534	DLGAP5	9787	50.4957	-0.622008	826990	FANCC	2176	74.5232	0.492955
AP14734301	827245	REV1	51455	41269	49047	84.143			827245	REV1	51455	10022	10494	95.507		113.506		265	828739	GTF2H3	2967	50.599	-0.617216	827147	FANCD2	2177	80.4628	0.768577
AP14734301	827246	REV1	51455	51257	49047	104.507			827246	REV1	51455	9476	10494	90.304		86.4095		266	828474	TP53BP1	7158	50.7171	-0.611735	827167	FANCD2	2177	81.7687	0.829175
AP14734301	827247	SOD1	6647	63516	49047	129.502			827247	SOD1	6647	9438	10494	89.941		69.4514		267	828551	CHAF1A	10036	50.759	-0.60979	827148	FANCD2	2177	94.7555	1.43181
AP14734301	827248	SOD1	6647	43225	49047	88.131			827248	SOD1	6647	5918	10494	56.397		63.9922		268	828352	MEN1	4221	50.8374	-0.606153	827168	FANCD2	2177	97.0589	1.5387
AP14734301	827249	CSNK1D	1453	56313	49047	114.816			827249	CSNK1D	1453	9282	10494	88.455		77.0407		269	828296	TREX2	11219	50.8521	-0.605471	828467	FANCE	2178	44.3013	-0.909454
AP14734301	827250	CSNK1D	1453	39103	49047	79.726			827250	CSNK1D	1453	3675	10494	35.022		43.928		270	827175	HUS1	3364	50.8799	-0.604182	828487	FANCE	2178	46.1682	-0.82282
AP14734301	827251	MSH3	4437	48392	49047	98.666			827251	MSH3	4437	10319	10494	98.337		99.6666		271	828553	SPO11	23626	50.9399	-0.601399	828468	FANCE	2178	71.0244	0.330599
AP14734301	827252	MSH3	4437	54512	49047	111.144			827252	MSH3	4437	7180	10494	68.423		61.5625		272	827220	PER1	5187	50.9811	-0.599487	828488	FANCE	2178	80.7558	0.782172
AP14734301	827253	MSH4	4438	62838	49047	128.119			827253	MSH4	4438	7612	10494	72.54		56.6192		273	827109	HMGB2	3148	51.0158	-0.597874	828706	FANCF	2188	65.2704	0.0635912
AP14734301	827254	MSH4	4438	59193	49047	120.688			827254	MSH4	4438	7811	10494	74.437		61.6772		274	828426	NEIL3	55247	51.0234	-0.597522	828705	FANCF	2188	67.3132	0.158386
AP14734301	827255	XAB2	56949	29655	49047	60.463			827255	XAB2	56949	9464	10494	90.189		149.164		275	828443	SHFM1	7979	51.0552	-0.596045	828725	FANCF	2188	73.2674	0.434683
AP14734301	827256	XAB2	56949	23734	49047	48.391			827256	XAB2	56949	4688	10494	44.675		92.3209		276	828798	ATRIP	84126	51.0612	-0.595768	828726	FANCF	2188	78.0212	0.655277
AP14734301	827257	FANCG	2189	52226	49047	106.483			827257	FANCG	2189	8115	10494	77.334		72.6257		277	828478	SMC6	79677	51.0914	-0.594368	827258	FANCG	2189	59.717	-0.194107
AP14734301	827258	FANCG	2189	61973	49047	126.356			827258	FANCG	2189	7918	10494	75.456		59.717		278	828851	CLK2	1196	51.1431	-0.591968	827237	FANCG	2189	68.9535	0.234503
AP14734301	827259	ATR	545	51550	49047	105.104			827259	ATR	545	8371	10494	79.773		75.8991		279	828694	ALKBH1	8846	51.151	-0.591602	827257	FANCG	2189	72.6257	0.404904
AP14734301	827260	ATR	545	58703	49047	119.688			827260	ATR	545	7235	10494	68.947		57.6056		280	828494	TP53BP1	7158	51.1722	-0.590618	827238	FANCG	2189	83.666	0.917216
AP14734301	827261	HELQ	113510	63374	49047	129.212			827261	HELQ	113510	6143	10494	58.541		45.3062		281	828525	RECQL5	9400	51.1951	-0.589555	828783	FANCI	55215	45.966	-0.832202
AP14734301	827262	HELQ	113510	43327	49047	88.339			827262	HELQ	113510	5526	10494	52.661		59.6124		282	828353	MLH1	4292	51.2256	-0.588141	828803	FANCI	55215	58.4358	-0.253559
AP14734301	827263	RAD51D	5892	60523	49047	123.399			827263	RAD51D	5892	10106	10494	96.307		78.0452		283	828361	CETN2	1069	51.2515	-0.586936	828784	FANCI	55215	64.1061	0.00956485
AP14734301	827264	RAD51D	5892	59248	49047	120.8			827264	RAD51D	5892	10037	10494	95.65		79.1805		284	827000	APTX	54840	51.2653	-0.586296	828804	FANCI	55215	69.49	0.259396
AP14734301	827265	CCNO	10309	18505	49047	37.73			827265	CCNO	10309	2958	10494	28.189		74.7124		285	827242	PARP3	10039	51.2737	-0.585905	827146	FANCL	55120	55.618	-0.384317
AP14734301	827266	CCNO	10309	48212	49047	98.299			827266	CCNO	10309	8854	10494	84.376		85.8361		286	828649	DDB1	1642	51.3209	-0.583718	827165	FANCL	55120	68.3078	0.204538
AP14734301	827267	GTF2H2	2966	53835	49047	109.763			827267	GTF2H2	2966	6785	10494	64.659		58.9078		287	828369	LIG3	3980	51.3593	-0.581935	827166	FANCL	55120	71.1197	0.335021
AP14734301	827268	GTF2H2	2966	47007	49047	95.842			827268	GTF2H2	2966	5423	10494	51.68		53.9221		288	826995	RTEL1	51750	51.3722	-0.581335	827145	FANCL	55120	94.7485	1.43148
AP14734301	827269	YBX1	4904	44174	49047	90.066			827269	YBX1	4904	7762	10494	73.97		82.1287		289	828844	BLM	641	51.4431	-0.578044	827203	FANCM	57697	47.143	-0.777586
AP14734301	827270	YBX1	4904	41614	49047	84.846			827270	YBX1	4904	8450	10494	80.526		94.9084		290	828590	BTG2	7832	51.7011	-0.566074	827184	FANCM	57697	61.3361	-0.118975
AP14734301	827271	XRCC1	7515	48073	49047	98.015			827271	XRCC1	7515	6783	10494	64.64		65.9491		291	828788	SMUG1	23583	51.8126	-0.560901	827204	FANCM	57697	63.4039	-0.0230212
AP14734301	827272	XRCC1	7515	58605	49047	119.489			827272	XRCC1	7515	7258	10494	69.167		57.8857		292	827029	UBE2B	7320	51.8161	-0.560739	827183	FANCM	57697	72.4061	0.394715
AP14734301	827273	GTF2H1	2965	60446	49047	123.242			827273	GTF2H1	2965	10382	10494	98.937		80.2786		293	828536	EXO1	9156	51.8261	-0.560274	826991	FEN1	2237	40.2434	-1.09775
AP14734301	827274	GTF2H1	2965	66913	49047	136.428			827274	GTF2H1	2965	10601	10494	101.024		74.0493		294	828591	MPG	4350	51.9368	-0.555136	827011	FEN1	2237	49.0784	-0.68778
AP14734301	827275	ERCC5	2073	71153	49047	145.073			827275	ERCC5	2073	9668	10494	92.133		63.508		295	826985	RUVBL2	10856	52.0956	-0.547767	826992	FEN1	2237	60.083	-0.177121
AP14734301	827276	ERCC5	2073	57374	49047	116.979			827276	ERCC5	2073	11286	10494	107.552		91.9413		296	828418	XPA	7507	52.1085	-0.547171	827012	FEN1	2237	89.0931	1.16905
AP14734301	827277	MUS81	80198	57169	49047	116.561			827277	MUS81	80198	6523	10494	62.162		53.33		297	828471	APLF	200558	52.1197	-0.546649	827112	GADD45A	1647	54.1181	-0.453914
AP14734301	827278	MUS81	80198	42536	49047	86.726			827278	MUS81	80198	6808	10494	64.878		74.808		298	828542	HMGB1	3146	52.1718	-0.544234	827111	GADD45A	1647	72.2942	0.389521
AP14734301	827279	UIMC1	51720	46571	49047	94.953			827279	UIMC1	51720	8181	10494	77.963		82.1069		299	828896	RRM2	6241	52.2144	-0.542256	827132	GADD45A	1647	79.319	0.715497
AP14734301	827280	UIMC1	51720	53735	49047	109.559			827280	UIMC1	51720	8120	10494	77.381		70.6295		300	828593	TNP1	7141	52.3553	-0.535719	827131	GADD45A	1647	130.552	3.09292
AP14734301	827281	HELQ	113510	38790	49047	79.088			827281	HELQ	113510	5986	10494	57.045		72.1285		301	828490	EME2	197342	52.3925	-0.533989	828414	GADD45G	10912	40.8555	-1.06935
AP14734301	827282	HELQ	113510	36668	49047	74.762			827282	HELQ	113510	4548	10494	43.341		57.972		302	828588	CIB1	10519	52.4615	-0.530789	828413	GADD45G	10912	46.0386	-0.828834
AP14734301	827283	RAD51D	5892	42729	49047	87.119			827283	RAD51D	5892	5617	10494	53.528		61.4424		303	828433	TP53	7157	52.5141	-0.52835	828393	GADD45G	10912	56.3781	-0.349046
AP14734301	827284	RAD51D	5892	64574	49047	131.659			827284	RAD51D	5892	6709	10494	63.935		48.5611		304	828864	NPM1	4869	52.549	-0.526729	828394	GADD45G	10912	60.4174	-0.161607
AP14734301	827285	CCNO	10309	71262	49047	145.295			827285	CCNO	10309	9606	10494	91.542		63.0042		305	828716	UBE2V1	7335	52.5942	-0.524629	828360	GEN1	348654	55.1515	-0.405964
AP14734301	827286	CCNO	10309	59283	49047	120.871			827286	CCNO	10309	7894	10494	75.228		62.2383		306	827294	GTF2H1	2965	52.7444	-0.517661	828359	GEN1	348654	64.1413	0.0111967
AP14734301	827287	GTF2H2	2966	37430	49047	76.315			827287	GTF2H2	2966	5645	10494	53.795		70.4907		307	828785	UBE2V2	7336	52.771	-0.516429	828379	GEN1	348654	84.7621	0.96808
AP14734301	827288	GTF2H2	2966	50564	49047	103.094			827288	GTF2H2	2966	5760	10494	54.891		53.2436		308	828446	NEIL3	55247	52.8013	-0.515023	828380	GEN1	348654	91.2765	1.27037
AP14734301	827289	YBX1	4904	55057	49047	112.255			827289	YBX1	4904	7340	10494	69.948		62.3117		309	828535	EXO1	9156	52.8188	-0.51421	827293	GTF2H1	2965	42.946	-0.972342
AP14734301	827290	YBX1	4904	56470	49047	115.136			827290	YBX1	4904	10658	10494	101.568		88.2157		310	828633	PARP1	142	52.8444	-0.513023	827294	GTF2H1	2965	52.7444	-0.517661
AP14734301	827291	XRCC1	7515	51482	49047	104.966			827291	XRCC1	7515	5851	10494	55.758		53.1201		311	828786	UBE2V2	7336	52.9487	-0.508179	827274	GTF2H1	2965	74.0493	0.470966
AP14734301	827292	XRCC1	7515	43140	49047	87.957			827292	XRCC1	7515	5667	10494	54.005		61.3993		312	827013	TCEA1	6917	52.9853	-0.506483	827273	GTF2H1	2965	80.2786	0.76003
AP14734301	827293	GTF2H1	2965	51783	49047	105.579			827293	GTF2H1	2965	4758	10494	45.342		42.946		313	828318	DCLRE1C	64421	53.066	-0.502739	827288	GTF2H2	2966	53.2436	-0.494495
AP14734301	827294	GTF2H1	2965	59762	49047	121.848			827294	GTF2H1	2965	6744	10494	64.268		52.7444		314	828861	XRCC3	7517	53.0818	-0.502005	827268	GTF2H2	2966	53.9221	-0.463013
AP14734301	827295	ERCC5	2073	64341	49047	131.184			827295	ERCC5	2073	4730	10494	45.076		34.3609		315	827291	XRCC1	7515	53.1201	-0.500229	827267	GTF2H2	2966	58.9078	-0.231655
AP14734301	827296	ERCC5	2073	61919	49047	126.246			827296	ERCC5	2073	5202	10494	49.574		39.2678		316	827065	TDG	6996	53.1445	-0.499093	827287	GTF2H2	2966	70.4907	0.305834
AP14734301	827297	MUS81	80198	62616	49047	127.667			827297	MUS81	80198	6290	10494	59.942		46.9518		317	828867	H2AFX	3014	53.1737	-0.497739	828740	GTF2H3	2967	47.6082	-0.755998
AP14734301	827298	MUS81	80198	65665	49047	133.883			827298	MUS81	80198	6336	10494	60.38		45.0991		318	828276	TREX2	11219	53.1887	-0.497044	828719	GTF2H3	2967	48.0687	-0.734631
AP14734301	827299	UIMC1	51720	49255	49047	100.425			827299	UIMC1	51720	5078	10494	48.392		48.1872		319	827177	RPS27L	51065	53.237	-0.494803	828739	GTF2H3	2967	50.599	-0.617216
AP14734301	827300	UIMC1	51720	62310	49047	127.043			827300	UIMC1	51720	7693	10494	73.312		57.7064		320	827288	GTF2H2	2966	53.2436	-0.494495	828720	GTF2H3	2967	53.5677	-0.479458
AP14734501	828261	FAM175A	84142	72775	54285	134.062			828261	FAM175A	84142	7515	13305	56.483		42.132		321	828509	NHEJ1	79840	53.302	-0.491785	827099	GTF2H4	2968	56.3206	-0.351711
AP14734501	828262	FAM175A	84142	70026	54285	128.998			828262	FAM175A	84142	5988	13305	45.006		34.8889		322	827277	MUS81	80198	53.33	-0.490486	827100	GTF2H4	2968	64.7674	0.0402505
AP14734501	828263	TRIM28	10155	62746	54285	115.587			828263	TRIM28	10155	8675	13305	65.201		56.4086		323	828381	DCLRE1B	64858	53.3727	-0.488504	827079	GTF2H4	2968	89.1123	1.16995
AP14734501	828264	TRIM28	10155	51172	54285	94.266			828264	TRIM28	10155	9827	13305	73.859		78.3517		324	828626	CNOT7	29883	53.4161	-0.486492	827080	GTF2H4	2968	97.0714	1.53928
AP14734501	828265	PAPD7	11044	66729	54285	122.925			828265	PAPD7	11044	9598	13305	72.138		58.6846		325	827073	ATF2	1386	53.4199	-0.486315	827046	GTF2H5	404672	38.707	-1.16905
AP14734501	828266	PAPD7	11044	54953	54285	101.231			828266	PAPD7	11044	7934	13305	59.632		58.9069		326	826989	FANCC	2176	53.4231	-0.486166	827045	GTF2H5	404672	63.4649	-0.0201924
AP14734501	828267	BRCC3	79184	74953	54285	138.074			828267	BRCC3	79184	8010	13305	60.203		43.602		327	828641	PALB2	79728	53.5036	-0.482432	827025	GTF2H5	404672	63.7572	-0.00662747
AP14734501	828268	BRCC3	79184	65719	54285	121.064			828268	BRCC3	79184	7272	13305	54.656		45.1464		328	828527	NEIL1	79661	53.5288	-0.481263	827026	GTF2H5	404672	66.8379	0.13633
AP14734501	828269	POLG2	11232	70888	54285	130.586			828269	POLG2	11232	8723	13305	65.562		50.206		329	828720	GTF2H3	2967	53.5677	-0.479458	828868	H2AFX	3014	42.1277	-1.01032
AP14734501	828270	POLG2	11232	68256	54285	125.738			828270	POLG2	11232	7279	13305	54.709		43.5103		330	828579	EYA1	2138	53.6476	-0.475749	828867	H2AFX	3014	53.1737	-0.497739
AP14734501	828271	DCLRE1A	9937	70910	54285	130.627			828271	DCLRE1A	9937	8009	13305	60.195		46.0816		331	828407	MUTYH	4595	53.6636	-0.475007	828886	H2AFX	3014	72.8477	0.415206
AP14734501	828272	DCLRE1A	9937	76064	54285	140.121			828272	DCLRE1A	9937	4302	13305	32.334		23.0758		332	828425	NEIL3	55247	53.6766	-0.474406	828885	H2AFX	3014	111.712	2.21863
AP14734501	828273	UVRAG	7405	64980	54285	119.703			828273	UVRAG	7405	6484	13305	48.734		40.7124		333	828822	PNKP	11284	53.689	-0.473827	827261	HELQ	113510	45.3062	-0.862823
AP14734501	828274	UVRAG	7405	71477	54285	131.671			828274	UVRAG	7405	6512	13305	48.944		37.1714		334	828632	ERCC8	1161	53.7067	-0.473009	827282	HELQ	113510	57.972	-0.275083
AP14734501	828275	TREX2	11219	64969	54285	119.682			828275	TREX2	11219	4793	13305	36.024		30.0998		335	828291	DCLRE1A	9937	53.725	-0.472156	827262	HELQ	113510	59.6124	-0.19896
AP14734501	828276	TREX2	11219	53949	54285	99.382			828276	TREX2	11219	7033	13305	52.86		53.1887		336	828613	TNP1	7141	53.8076	-0.468323	827281	HELQ	113510	72.1285	0.381834
AP14734501	828277	KAT5	10524	62161	54285	114.51			828277	KAT5	10524	4332	13305	32.559		28.4333		337	828648	CDKN2D	1032	53.8424	-0.466708	828483	HINFP	25988	60.071	-0.177681
AP14734501	828278	KAT5	10524	71521	54285	131.752			828278	KAT5	10524	7551	13305	56.753		43.0756		338	828887	NABP1	64859	53.87	-0.465428	828484	HINFP	25988	62.1846	-0.0796003
AP14734501	828279	RECQL	5965	44089	54285	81.218			828279	RECQL	5965	8176	13305	61.451		75.6618		339	827268	GTF2H2	2966	53.9221	-0.463013	828464	HINFP	25988	80.0058	0.747368
AP14734501	828280	RECQL	5965	67465	54285	124.28			828280	RECQL	5965	10918	13305	82.059		66.0275		340	828621	PALB2	79728	53.9474	-0.46184	828463	HINFP	25988	86.9804	1.07102
AP14734501	828281	FAM175A	84142	70958	54285	130.715			828281	FAM175A	84142	8780	13305	65.99		50.4839		341	828357	RRM2B	50484	53.9824	-0.460211	828562	HMGB1	3146	41.5403	-1.03757
AP14734501	828282	FAM175A	84142	64218	54285	118.299			828282	FAM175A	84142	9484	13305	71.281		60.2549		342	828677	NTHL1	4913	54.0965	-0.454917	828541	HMGB1	3146	43.7306	-0.935934
AP14734501	828283	TRIM28	10155	66522	54285	122.543			828283	TRIM28	10155	11450	13305	86.058		70.2268		343	827197	TOP2A	7153	54.0965	-0.454917	828542	HMGB1	3146	52.1718	-0.544234
AP14734501	828284	TRIM28	10155	78970	54285	145.474			828284	TRIM28	10155	10904	13305	81.954		56.3358		344	827112	GADD45A	1647	54.1181	-0.453914	828561	HMGB1	3146	67.9656	0.188658
AP14734501	828285	PAPD7	11044	61249	54285	112.83			828285	PAPD7	11044	6262	13305	47.065		41.7132		345	828512	XRCC4	7518	54.2248	-0.448965	827109	HMGB2	3148	51.0158	-0.597874
AP14734501	828286	PAPD7	11044	76174	54285	140.324			828286	PAPD7	11044	11587	13305	87.088		62.0621		346	828749	ALKBH3	221120	54.2666	-0.447027	827110	HMGB2	3148	87.0077	1.07228
AP14734501	828287	BRCC3	79184	48288	54285	88.954			828287	BRCC3	79184	8708	13305	65.449		73.5762		347	828495	MNAT1	4331	54.3739	-0.442046	827129	HMGB2	3148	88.5252	1.1427
AP14734501	828288	BRCC3	79184	63233	54285	116.484			828288	BRCC3	79184	4428	13305	33.281		28.5713		348	828769	ALKBH3	221120	54.3968	-0.440984	827130	HMGB2	3148	93.5619	1.37642
AP14734501	828289	POLG2	11232	76435	54285	140.804			828289	POLG2	11232	10831	13305	81.405		57.8144		349	827231	MSH3	4437	54.4671	-0.437721	827175	HUS1	3364	50.8799	-0.604182
AP14734501	828290	POLG2	11232	76857	54285	141.582			828290	POLG2	11232	11196	13305	84.149		59.4348		350	828814	UNG	7374	54.4785	-0.437194	827156	HUS1	3364	69.4852	0.259176
AP14734501	828291	DCLRE1A	9937	75509	54285	139.099			828291	DCLRE1A	9937	9943	13305	74.731		53.725		351	828772	LIG4	3981	54.7467	-0.424746	827155	HUS1	3364	74.7872	0.505207
AP14734501	828292	DCLRE1A	9937	77323	54285	142.44			828292	DCLRE1A	9937	6228	13305	46.809		32.8623		352	828346	TP73	7161	54.7937	-0.422564	827176	HUS1	3364	78.1692	0.662142
AP14734501	828293	UVRAG	7405	45649	54285	84.092			828293	UVRAG	7405	6347	13305	47.704		56.7283		353	828447	UBE2A	7319	54.8767	-0.418714	827134	IGHMBP2	3508	67.6474	0.173895
AP14734501	828294	UVRAG	7405	80539	54285	148.365			828294	UVRAG	7405	7562	13305	56.836		38.3082		354	827137	CSNK1E	1454	55.035	-0.411369	827113	IGHMBP2	3508	68.3138	0.204817
AP14734501	828295	TREX2	11219	67902	54285	125.085			828295	TREX2	11219	7125	13305	53.551		42.8117		355	828360	GEN1	348654	55.1515	-0.405964	827133	IGHMBP2	3508	68.6002	0.218108
AP14734501	828296	TREX2	11219	60744	54285	111.899			828296	TREX2	11219	7571	13305	56.903		50.8521		356	828351	MEN1	4221	55.1559	-0.405761	827114	IGHMBP2	3508	82.2413	0.851106
AP14734501	828297	KAT5	10524	51964	54285	95.725			828297	KAT5	10524	4716	13305	35.445		37.0279		357	827010	FANCC	2176	55.2265	-0.402482	827034	IP6K3	117283	60.1849	-0.172395
AP14734501	828298	KAT5	10524	42712	54285	78.682			828298	KAT5	10524	3989	13305	29.981		38.104		358	827022	RAD18	56852	55.291	-0.39949	827054	IP6K3	117283	62.7727	-0.0523117
AP14734501	828299	RECQL	5965	55015	54285	101.346			828299	RECQL	5965	12761	13305	95.911		94.6372		359	828409	TDP1	55775	55.3093	-0.398642	827053	IP6K3	117283	78.4927	0.677155
AP14734501	828300	RECQL	5965	65328	54285	120.344			828300	RECQL	5965	12392	13305	93.138		77.3931		360	826998	KAT2A	2648	55.3699	-0.395828	827033	IP6K3	117283	109.727	2.12654
AP14734501	828301	CHEK2	11200	46599	54285	85.842			828301	CHEK2	11200	10096	13305	75.881		88.3961		361	828491	APLF	200558	55.4563	-0.391819	826998	KAT2A	2648	55.3699	-0.395828
AP14734501	828302	CHEK2	11200	43725	54285	80.548			828302	CHEK2	11200	4083	13305	30.688		38.099		362	828746	RAD51C	5889	55.4581	-0.391734	827018	KAT2A	2648	58.9109	-0.231513
AP14734501	828303	NUDT1	4521	40747	54285	75.062			828303	NUDT1	4521	8489	13305	63.803		85.0004		363	828821	PNKP	11284	55.5014	-0.389728	826997	KAT2A	2648	70.8133	0.320803
AP14734501	828304	NUDT1	4521	62309	54285	114.782			828304	NUDT1	4521	9733	13305	73.153		63.7321		364	827103	BRCA1	672	55.5029	-0.389658	827017	KAT2A	2648	85.247	0.99058
AP14734501	828305	MBD4	8930	59486	54285	109.582			828305	MBD4	8930	10123	13305	76.084		69.4311		365	828780	FANCA	2175	55.5069	-0.389472	828277	KAT5	10524	28.4333	-1.64579
AP14734501	828306	MBD4	8930	72316	54285	133.217			828306	MBD4	8930	10658	13305	80.105		60.1312		366	827082	DDX11	1663	55.5215	-0.388796	828297	KAT5	10524	37.0279	-1.24696
AP14734501	828307	RNF168	165918	60118	54285	110.746			828307	RNF168	165918	8795	13305	66.103		59.6888		367	828504	XRCC2	7516	55.5682	-0.386628	828298	KAT5	10524	38.104	-1.19703
AP14734501	828308	RNF168	165918	67631	54285	124.586			828308	RNF168	165918	7160	13305	53.814		43.1943		368	827115	PMS2	5395	55.6041	-0.384959	828278	KAT5	10524	43.0756	-0.966328
AP14734501	828309	PRPF19	27339	55554	54285	102.339			828309	PRPF19	27339	8793	13305	66.088		64.5775		369	827146	FANCL	55120	55.618	-0.384317	828568	LIG1	3978	29.7052	-1.58677
AP14734501	828310	PRPF19	27339	50891	54285	93.749			828310	PRPF19	27339	7639	13305	57.415		61.2433		370	828889	UBE2N	7334	55.8377	-0.374121	828567	LIG1	3978	41.5461	-1.0373
AP14734501	828311	MTOR	2475	44122	54285	81.279			828311	MTOR	2475	7338	13305	55.152		67.8552		371	828448	UBE2A	7319	55.8554	-0.3733	828548	LIG1	3978	49.9904	-0.645458
AP14734501	828312	MTOR	2475	49955	54285	92.024			828312	MTOR	2475	8876	13305	66.712		72.4941		372	828462	POLN	353497	55.9483	-0.36899	828547	LIG1	3978	65.9235	0.0938986
AP14734501	828313	RAD23B	5887	45788	54285	84.348			828313	RAD23B	5887	9027	13305	67.847		80.437		373	828894	ERCC1	2067	55.9497	-0.368922	828370	LIG3	3980	45.0352	-0.875395
AP14734501	828314	RAD23B	5887	39682	54285	73.1			828314	RAD23B	5887	6202	13305	46.614		63.7674		374	827086	TDG	6996	55.9787	-0.367576	828349	LIG3	3980	48.4582	-0.716556
AP14734501	828315	ATXN3	4287	70750	54285	130.332			828315	ATXN3	4287	7820	13305	58.775		45.0964		375	828700	DDB2	1643	56.024	-0.365476	828369	LIG3	3980	51.3593	-0.581935
AP14734501	828316	ATXN3	4287	36624	54285	67.467			828316	ATXN3	4287	10489	13305	78.835		116.85		376	827072	RPA1	6117	56.0681	-0.363429	828350	LIG3	3980	70.183	0.291556
AP14734501	828317	DCLRE1C	64421	60853	54285	112.1			828317	DCLRE1C	64421	10484	13305	78.797		70.2917		377	828599	RAD1	5810	56.0901	-0.362409	828751	LIG4	3981	49.3031	-0.67735
AP14734501	828318	DCLRE1C	64421	65891	54285	121.381			828318	DCLRE1C	64421	8570	13305	64.412		53.066		378	827058	TREX1	11277	56.2062	-0.357022	828772	LIG4	3981	54.7467	-0.424746
AP14734501	828319	FANCB	2187	60215	54285	110.925			828319	FANCB	2187	10616	13305	79.79		71.9315		379	828342	CETN2	1069	56.2164	-0.356546	828771	LIG4	3981	62.3041	-0.0740567
AP14734501	828320	FANCB	2187	72561	54285	133.668			828320	FANCB	2187	11502	13305	86.449		64.6744		380	828323	NUDT1	4521	56.2713	-0.353999	828752	LIG4	3981	76.5973	0.589202
AP14734501	828321	CHEK2	11200	61010	54285	112.389			828321	CHEK2	11200	5889	13305	44.262		39.3829		381	827099	GTF2H4	2968	56.3206	-0.351711	827182	MAD2L2	10459	33.41	-1.41485
AP14734501	828322	CHEK2	11200	73080	54285	134.624			828322	CHEK2	11200	7972	13305	59.917		44.5069		382	828284	TRIM28	10155	56.3358	-0.351005	827181	MAD2L2	10459	41.2813	-1.04959
AP14734501	828323	NUDT1	4521	53611	54285	98.759			828323	NUDT1	4521	7394	13305	55.573		56.2713		383	828693	ALKBH1	8846	56.3676	-0.349532	827201	MAD2L2	10459	46.7106	-0.797652
AP14734501	828324	NUDT1	4521	65668	54285	120.97			828324	NUDT1	4521	9358	13305	70.334		58.1417		384	828393	GADD45G	10912	56.3781	-0.349046	827202	MAD2L2	10459	75.0175	0.515892
AP14734501	828325	MBD4	8930	39027	54285	71.893			828325	MBD4	8930	10472	13305	78.707		109.478		385	828263	TRIM28	10155	56.4086	-0.347629	828306	MBD4	8930	60.1312	-0.174886
AP14734501	828326	MBD4	8930	78347	54285	144.327			828326	MBD4	8930	14251	13305	107.11		74.2134		386	827002	RAD50	10111	56.4113	-0.347503	828305	MBD4	8930	69.4311	0.256664
AP14734501	828327	RNF168	165918	68337	54285	125.887			828327	RNF168	165918	11285	13305	84.818		67.3763		387	828653	PARP1	142	56.5322	-0.341891	828326	MBD4	8930	74.2134	0.478581
AP14734501	828328	RNF168	165918	41586	54285	76.608			828328	RNF168	165918	8745	13305	65.727		85.7965		388	828604	RDM1	201299	56.553	-0.340928	828325	MBD4	8930	109.478	2.11499
AP14734501	828329	PRPF19	27339	37577	54285	69.222			828329	PRPF19	27339	4268	13305	32.078		46.3408		389	827230	CSNK1D	1453	56.5689	-0.340191	827052	MDC1	9656	40.5866	-1.08183
AP14734501	828330	PRPF19	27339	61032	54285	112.43			828330	PRPF19	27339	9967	13305	74.912		66.6299		390	827253	MSH4	4438	56.6192	-0.337854	827032	MDC1	9656	48.9967	-0.691568
AP14734501	828331	MTOR	2475	56313	54285	103.737			828331	MTOR	2475	9877	13305	74.235		71.5608		391	828401	DCLRE1B	64858	56.6986	-0.334173	827031	MDC1	9656	70.023	0.284131
AP14734501	828332	MTOR	2475	43558	54285	80.24			828332	MTOR	2475	9001	13305	67.651		84.3108		392	828667	DMC1	11144	56.722	-0.333088	827051	MDC1	9656	79.0623	0.703588
AP14734501	828333	RAD23B	5887	32077	54285	59.091			828333	RAD23B	5887	4825	13305	36.265		61.3714		393	828293	UVRAG	7405	56.7283	-0.332791	828352	MEN1	4221	50.8374	-0.606153
AP14734501	828334	RAD23B	5887	38357	54285	70.659			828334	RAD23B	5887	4617	13305	34.701		49.1105		394	828853	POLG	5428	56.744	-0.332063	828351	MEN1	4221	55.1559	-0.405761
AP14734501	828335	ATXN3	4287	57668	54285	106.233			828335	ATXN3	4287	8497	13305	63.863		60.116		395	828793	UNG	7374	56.8457	-0.327345	828371	MEN1	4221	68.3378	0.205929
AP14734501	828336	ATXN3	4287	68441	54285	126.078			828336	ATXN3	4287	8088	13305	60.789		48.2154		396	828869	NABP1	64859	56.995	-0.320416	828372	MEN1	4221	134.078	3.2565
AP14734501	828337	DCLRE1C	64421	54481	54285	100.362			828337	DCLRE1C	64421	5552	13305	41.729		41.5785		397	827186	SETMAR	6419	57.1155	-0.314826	828703	MGMT	4255	47.918	-0.741623
AP14734501	828338	DCLRE1C	64421	62684	54285	115.473			828338	DCLRE1C	64421	7008	13305	52.672		45.6141		398	828518	ABL1	25	57.1578	-0.312863	828723	MGMT	4255	59.8962	-0.185792
AP14734501	828339	FANCB	2187	58738	54285	108.204			828339	FANCB	2187	7116	13305	53.484		49.4289		399	828609	BTG2	7832	57.1789	-0.311886	828724	MGMT	4255	63.8012	-0.00458614
AP14734501	828340	FANCB	2187	47717	54285	87.902			828340	FANCB	2187	8120	13305	61.03		69.4296		400	827151	TYMS	7298	57.4033	-0.301471	828704	MGMT	4255	66.285	0.110673
AP14734501	828341	CETN2	1069	59963	54285	110.461			828341	CETN2	1069	6155	13305	46.261		41.8799		401	827081	DDX11	1663	57.4542	-0.29911	828354	MLH1	4292	42.4553	-0.995112
AP14734501	828342	CETN2	1069	67235	54285	123.857			828342	CETN2	1069	9264	13305	69.628		56.2164		402	828841	PNKP	11284	57.4967	-0.297138	828374	MLH1	4292	48.0684	-0.734646
AP14734501	828343	ATP23	91419	39061	54285	71.956			828343	ATP23	91419	8081	13305	60.737		84.4085		403	828442	POLK	51426	57.5629	-0.294067	828373	MLH1	4292	49.0822	-0.687601
AP14734501	828344	ATP23	91419	60111	54285	110.733			828344	ATP23	91419	9028	13305	67.854		61.2771		404	827260	ATR	545	57.6056	-0.292083	828353	MLH1	4292	51.2256	-0.588141
AP14734501	828345	TP73	7161	63544	54285	117.057			828345	TP73	7161	12738	13305	95.738		81.7875		405	828860	RPA4	29935	57.6251	-0.291181	828586	MLH3	27030	42.0831	-1.01239
AP14734501	828346	TP73	7161	72287	54285	133.163			828346	TP73	7161	9708	13305	72.965		54.7937		406	827198	TOP2A	7153	57.6734	-0.288936	828585	MLH3	27030	45.3853	-0.859151
AP14734501	828347	OGG1	4968	62227	54285	114.631			828347	OGG1	4968	9347	13305	70.252		61.2853		407	828612	MPG	4350	57.703	-0.287563	828606	MLH3	27030	45.7432	-0.842541
AP14734501	828348	OGG1	4968	39230	54285	72.267			828348	OGG1	4968	4222	13305	31.732		43.9094		408	827300	UIMC1	51720	57.7064	-0.287404	828605	MLH3	27030	72.8222	0.414021
AP14734501	828349	LIG3	3980	62954	54285	115.97			828349	LIG3	3980	7477	13305	56.197		48.4582		409	827142	SMC3	9126	57.7674	-0.284574	828457	MMS19	64210	40.1164	-1.10365
AP14734501	828350	LIG3	3980	52169	54285	96.103			828350	LIG3	3980	8974	13305	67.448		70.183		410	828511	XRCC4	7518	57.8011	-0.283011	828437	MMS19	64210	43.8424	-0.930746
AP14734501	828351	MEN1	4221	30528	54285	56.237			828351	MEN1	4221	4127	13305	31.018		55.1559		411	828289	POLG2	11232	57.8144	-0.282394	828458	MMS19	64210	59.0489	-0.225111
AP14734501	828352	MEN1	4221	51179	54285	94.279			828352	MEN1	4221	6377	13305	47.929		50.8374		412	827189	RASSF7	8045	57.825	-0.281901	828438	MMS19	64210	65.2007	0.0603592
AP14734501	828353	MLH1	4292	63495	54285	116.967			828353	MLH1	4292	7972	13305	59.917		51.2256		413	827272	XRCC1	7515	57.8857	-0.279088	828476	MNAT1	4331	36.2756	-1.28188
AP14734501	828354	MLH1	4292	46340	54285	85.365			828354	MLH1	4292	4822	13305	36.242		42.4553		414	827282	HELQ	113510	57.972	-0.275083	828496	MNAT1	4331	48.2968	-0.724048
AP14734501	828355	MRE11A	4361	59078	54285	108.83			828355	MRE11A	4361	10261	13305	77.121		70.8637		415	828645	CNOT7	29883	58.0689	-0.270586	828495	MNAT1	4331	54.3739	-0.442046
AP14734501	828356	MRE11A	4361	59604	54285	109.799			828356	MRE11A	4361	6090	13305	45.772		41.6871		416	827049	UBE2B	7320	58.1286	-0.267816	828475	MNAT1	4331	69.9654	0.281459
AP14734501	828357	RRM2B	50484	67773	54285	124.848			828357	RRM2B	50484	8967	13305	67.396		53.9824		417	828753	ATM	472	58.1311	-0.267697	828592	MPG	4350	29.9866	-1.57371
AP14734501	828358	RRM2B	50484	50830	54285	93.636			828358	RRM2B	50484	8054	13305	60.534		64.6482		418	828324	NUDT1	4521	58.1417	-0.267207	828591	MPG	4350	51.9368	-0.555136
AP14734501	828359	GEN1	348654	69481	54285	127.994			828359	GEN1	348654	10923	13305	82.097		64.1413		419	827083	APEX1	328	58.2593	-0.261751	828612	MPG	4350	57.703	-0.287563
AP14734501	828360	GEN1	348654	68363	54285	125.935			828360	GEN1	348654	9241	13305	69.455		55.1515		420	828510	NHEJ1	79840	58.378	-0.25624	828611	MPG	4350	89.5031	1.18808
AP14734501	828361	CETN2	1069	71416	54285	131.559			828361	CETN2	1069	8971	13305	67.426		51.2515		421	828865	ASF1A	25842	58.3911	-0.255634	828539	MPLKIP	136647	83.9687	0.93126
AP14734501	828362	CETN2	1069	61278	54285	112.883			828362	CETN2	1069	7472	13305	56.159		49.7497		422	828803	FANCI	55215	58.4358	-0.253559	828519	MPLKIP	136647	96.0691	1.49276
AP14734501	828363	ATP23	91419	73548	54285	135.486			828363	ATP23	91419	10986	13305	82.57		60.9436		423	828874	ERCC4	2072	58.4515	-0.25283	828520	MPLKIP	136647	116.701	2.45017
AP14734501	828364	ATP23	91419	52758	54285	97.188			828364	ATP23	91419	11042	13305	82.991		85.3922		424	828687	DMC1	11144	58.4772	-0.251639	828540	MPLKIP	136647	129.442	3.04139
AP14734501	828365	TP73	7161	54900	54285	101.134			828365	TP73	7161	8365	13305	62.871		62.166		425	828863	NPM1	4869	58.5729	-0.247196	828375	MRE11A	4361	38.3272	-1.18667
AP14734501	828366	TP73	7161	32262	54285	59.431			828366	TP73	7161	9055	13305	68.057		114.514		426	828796	CHEK1	1111	58.5994	-0.245966	828376	MRE11A	4361	41.4837	-1.0402
AP14734501	828367	OGG1	4968	56904	54285	104.826			828367	OGG1	4968	10735	13305	80.684		76.9695		427	828489	EME2	197342	58.6357	-0.244284	828356	MRE11A	4361	41.6871	-1.03076
AP14734501	828368	OGG1	4968	74612	54285	137.446			828368	OGG1	4968	12322	13305	92.612		67.3806		428	827077	ALKBH2	121642	58.6675	-0.242806	828355	MRE11A	4361	70.8637	0.323143
AP14734501	828369	LIG3	3980	32308	54285	59.516			828369	LIG3	3980	4067	13305	30.567		51.3593		429	828265	PAPD7	11044	58.6846	-0.242016	828595	MSH2	4436	34.3124	-1.37298
AP14734501	828370	LIG3	3980	58316	54285	107.427			828370	LIG3	3980	6437	13305	48.38		45.0352		430	827214	POLI	11201	58.7758	-0.23778	828616	MSH2	4436	42.7532	-0.98129
AP14734501	828371	MEN1	4221	52700	54285	97.081			828371	MEN1	4221	8827	13305	66.343		68.3378		431	828485	MSH6	2956	58.7984	-0.236732	828596	MSH2	4436	49.3852	-0.673543
AP14734501	828372	MEN1	4221	25674	54285	47.295			828372	MEN1	4221	8437	13305	63.412		134.078		432	827093	ATF2	1386	58.8244	-0.235526	828615	MSH2	4436	68.1705	0.198168
AP14734501	828373	MLH1	4292	66185	54285	121.922			828373	MLH1	4292	7962	13305	59.842		49.0822		433	828266	PAPD7	11044	58.9069	-0.2317	827232	MSH3	4437	42.4216	-0.996678
AP14734501	828374	MLH1	4292	70187	54285	129.295			828374	MLH1	4292	8269	13305	62.15		48.0684		434	827267	GTF2H2	2966	58.9078	-0.231655	827231	MSH3	4437	54.4671	-0.437721
AP14734501	828375	MRE11A	4361	71983	54285	132.603			828375	MRE11A	4361	6762	13305	50.823		38.3272		435	827018	KAT2A	2648	58.9109	-0.231513	827252	MSH3	4437	61.5625	-0.10847
AP14734501	828376	MRE11A	4361	64421	54285	118.673			828376	MRE11A	4361	6550	13305	49.23		41.4837		436	828458	MMS19	64210	59.0489	-0.225111	827251	MSH3	4437	99.6666	1.6597
AP14734501	828377	RRM2B	50484	66504	54285	122.51			828377	RRM2B	50484	5863	13305	44.066		35.9693		437	828813	UNG	7374	59.154	-0.220232	827253	MSH4	4438	56.6192	-0.337854
AP14734501	828378	RRM2B	50484	63567	54285	117.1			828378	RRM2B	50484	6444	13305	48.433		41.3604		438	828617	RAD51	5888	59.1916	-0.21849	827254	MSH4	4438	61.6772	-0.103145
AP14734501	828379	GEN1	348654	63740	54285	117.418			828379	GEN1	348654	13242	13305	99.526		84.7621		439	828445	NEIL3	55247	59.2377	-0.216347	827234	MSH4	4438	76.7873	0.598018
AP14734501	828380	GEN1	348654	49129	54285	90.503			828380	GEN1	348654	10991	13305	82.608		91.2765		440	828871	UBE2N	7334	59.2631	-0.215169	827233	MSH4	4438	76.8279	0.599905
AP14734501	828381	DCLRE1B	64858	57685	54285	106.264			828381	DCLRE1B	64858	7546	13305	56.716		53.3727		441	828516	EXO1	9156	59.3113	-0.212932	828747	MSH5	4439	67.1149	0.149185
AP14734501	828382	DCLRE1B	64858	69967	54285	128.889			828382	DCLRE1B	64858	5518	13305	41.473		32.1773		442	827061	DDX11	1663	59.3134	-0.212833	828748	MSH5	4439	72.0497	0.378174
AP14734501	828383	ERCC3	2071	47600	54285	87.686			828383	ERCC3	2071	2219	13305	16.678		19.0201		443	827119	BRIP1	83990	59.3692	-0.210245	828768	MSH5	4439	72.616	0.404453
AP14734501	828384	ERCC3	2071	62361	54285	114.878			828384	ERCC3	2071	2230	13305	16.761		14.5903		444	828427	UBE2A	7319	59.3764	-0.209914	828767	MSH5	4439	81.4718	0.815397
AP14734501	828385	SLX1A	548593	24012	54285	44.234			828385	SLX1A	548593	2883	13305	21.669		48.9872		445	828482	POLN	353497	59.3911	-0.209231	828466	MSH6	2956	38.8875	-1.16067
AP14734501	828386	SLX1A	548593	47540	54285	87.576			828386	SLX1A	548593	8471	13305	63.668		72.7003		446	828290	POLG2	11232	59.4348	-0.207201	828485	MSH6	2956	58.7984	-0.236732
AP14734501	828387	MUTYH	4595	49523	54285	91.229			828387	MUTYH	4595	14089	13305	105.893		116.074		447	827171	TYMS	7298	59.4654	-0.20578	828465	MSH6	2956	69.4122	0.255784
AP14734501	828388	MUTYH	4595	65705	54285	121.038			828388	MUTYH	4595	12435	13305	93.461		77.2162		448	827101	PMS1	5378	59.5385	-0.202389	828486	MSH6	2956	82.4778	0.862081
AP14734501	828389	TDP1	55775	72274	54285	133.139			828389	TDP1	55775	8460	13305	63.585		47.7584		449	827152	TYMS	7298	59.5406	-0.202294	828311	MTOR	2475	67.8552	0.183534
AP14734501	828390	TDP1	55775	75448	54285	138.986			828390	TDP1	55775	11999	13305	90.184		64.8871		450	827262	HELQ	113510	59.6124	-0.19896	828331	MTOR	2475	71.5608	0.355488
AP14734501	828391	POLH	5429	48508	54285	89.359			828391	POLH	5429	10211	13305	76.746		85.885		451	826988	PRKCG	5582	59.6305	-0.19812	828312	MTOR	2475	72.4941	0.3988
AP14734501	828392	POLH	5429	63246	54285	116.508			828392	POLH	5429	10794	13305	81.127		69.6321		452	827039	WRN	7486	59.6466	-0.197375	828332	MTOR	2475	84.3108	0.947138
AP14734501	828393	GADD45G	10912	71638	54285	131.968			828393	GADD45G	10912	9899	13305	74.401		56.3781		453	827071	RPA1	6117	59.6531	-0.197073	827298	MUS81	80198	45.0991	-0.872433
AP14734501	828394	GADD45G	10912	70184	54285	129.289			828394	GADD45G	10912	10393	13305	78.113		60.4174		454	828307	RNF168	165918	59.6888	-0.195414	827297	MUS81	80198	46.9518	-0.786458
AP14734501	828395	EYA3	2140	49573	54285	91.321			828395	EYA3	2140	5190	13305	39.008		42.7153		455	827258	FANCG	2189	59.717	-0.194107	827277	MUS81	80198	53.33	-0.490486
AP14734501	828396	EYA3	2140	59213	54285	109.079			828396	EYA3	2140	10544	13305	79.248		72.6519		456	828416	EYA3	2140	59.8328	-0.188734	827278	MUS81	80198	74.808	0.506172
AP14734501	828397	XPA	7507	68767	54285	126.679			828397	XPA	7507	10252	13305	77.054		60.8262		457	828723	MGMT	4255	59.8962	-0.185792	828407	MUTYH	4595	53.6636	-0.475007
AP14734501	828398	XPA	7507	65966	54285	121.519			828398	XPA	7507	6187	13305	46.501		38.2664		458	828483	HINFP	25988	60.071	-0.177681	828408	MUTYH	4595	62.9077	-0.046048
AP14734501	828399	RAD23A	5886	58443	54285	107.661			828399	RAD23A	5886	14699	13305	110.477		102.616		459	826992	FEN1	2237	60.083	-0.177121	828388	MUTYH	4595	77.2162	0.617923
AP14734501	828400	RAD23A	5886	63483	54285	116.945			828400	RAD23A	5886	10616	13305	79.79		68.2287		460	828773	ATM	472	60.0928	-0.176668	828387	MUTYH	4595	116.074	2.42106
AP14734501	828401	DCLRE1B	64858	55524	54285	102.283			828401	DCLRE1B	64858	7716	13305	57.993		56.6986		461	828335	ATXN3	4287	60.116	-0.175593	828887	NABP1	64859	53.87	-0.465428
AP14734501	828402	DCLRE1B	64858	51998	54285	95.788			828402	DCLRE1B	64858	6197	13305	46.576		48.624		462	828306	MBD4	8930	60.1312	-0.174886	828869	NABP1	64859	56.995	-0.320416
AP14734501	828403	ERCC3	2071	45211	54285	83.285			828403	ERCC3	2071	2110	13305	15.859		19.0418		463	827034	IP6K3	117283	60.1849	-0.172395	828870	NABP1	64859	76.6564	0.591946
AP14734501	828404	ERCC3	2071	69188	54285	127.454			828404	ERCC3	2071	2062	13305	15.498		12.1597		464	828282	FAM175A	84142	60.2549	-0.169144	828888	NABP1	64859	82.5444	0.865168
AP14734501	828405	SLX1A	548593	69668	54285	128.339			828405	SLX1A	548593	12472	13305	93.739		73.0402		465	828638	RPAIN	84268	60.3526	-0.164612	828460	NABP2	79035	77.8116	0.645549
AP14734501	828406	SLX1A	548593	51047	54285	94.036			828406	SLX1A	548593	4767	13305	35.829		38.1014		466	828394	GADD45G	10912	60.4174	-0.161607	828459	NABP2	79035	89.9569	1.20913
AP14734501	828407	MUTYH	4595	70723	54285	130.282			828407	MUTYH	4595	9302	13305	69.914		53.6636		467	827084	APEX1	328	60.4332	-0.160873	828440	NABP2	79035	94.08	1.40046
AP14734501	828408	MUTYH	4595	44758	54285	82.451			828408	MUTYH	4595	6901	13305	51.868		62.9077		468	828513	DLGAP5	9787	60.4875	-0.158352	828439	NABP2	79035	98.2841	1.59555
AP14734501	828409	TDP1	55775	74741	54285	137.684			828409	TDP1	55775	10132	13305	76.152		55.3093		469	828654	PARP1	142	60.5925	-0.153478	828666	NBN	4683	38.7775	-1.16578
AP14734501	828410	TDP1	55775	78964	54285	145.463			828410	TDP1	55775	12520	13305	94.1		64.69		470	828764	POLQ	10721	60.7384	-0.14671	828686	NBN	4683	64.6044	0.0326845
AP14734501	828411	POLH	5429	66216	54285	121.98			828411	POLH	5429	10526	13305	79.113		64.8574		471	828680	DDB2	1643	60.7389	-0.146689	828685	NBN	4683	79.5265	0.725126
AP14734501	828412	POLH	5429	64776	54285	119.327			828412	POLH	5429	12394	13305	93.153		78.0653		472	828423	SHFM1	7979	60.7977	-0.143956	828665	NBN	4683	199.917	6.31171
AP14734501	828413	GADD45G	10912	61796	54285	113.837			828413	GADD45G	10912	6973	13305	52.409		46.0386		473	828397	XPA	7507	60.8262	-0.142637	828507	NEIL1	79661	46.911	-0.788353
AP14734501	828414	GADD45G	10912	34214	54285	63.027			828414	GADD45G	10912	3426	13305	25.75		40.8555		474	828594	TNP1	7141	60.8685	-0.140675	828527	NEIL1	79661	53.5288	-0.481263
AP14734501	828415	EYA3	2140	45561	54285	83.93			828415	EYA3	2140	9586	13305	72.048		85.843		475	828452	RNF8	9025	60.8939	-0.139493	828508	NEIL1	79661	61.3589	-0.117916
AP14734501	828416	EYA3	2140	62981	54285	116.02			828416	EYA3	2140	9236	13305	69.418		59.8328		476	828363	ATP23	91419	60.9436	-0.13719	828528	NEIL1	79661	101.207	1.7312
AP14734501	828417	XPA	7507	59910	54285	110.363			828417	XPA	7507	5019	13305	37.723		34.1808		477	828708	PARG	8505	60.9979	-0.13467	827223	NEIL2	252969	42.9802	-0.970756
AP14734501	828418	XPA	7507	70171	54285	129.265			828418	XPA	7507	8962	13305	67.358		52.1085		478	828810	RAD21	5885	61.1438	-0.127897	827244	NEIL2	252969	49.6736	-0.660158
AP14734501	828419	RAD23A	5886	35823	54285	65.991			828419	RAD23A	5886	6726	13305	50.552		76.6044		479	828310	PRPF19	27339	61.2433	-0.12328	827243	NEIL2	252969	65.1709	0.0589764
AP14734501	828420	RAD23A	5886	75927	54285	139.869			828420	RAD23A	5886	12831	13305	96.437		68.9481		480	828344	ATP23	91419	61.2771	-0.121711	827224	NEIL2	252969	66.5427	0.122632
AP14734501	828421	POLK	51426	59676	54285	109.932			828421	POLK	51426	4629	13305	34.791		31.6477		481	828347	OGG1	4968	61.2853	-0.12133	828426	NEIL3	55247	51.0234	-0.597522
AP14734501	828422	POLK	51426	48089	54285	88.587			828422	POLK	51426	9426	13305	70.846		79.9734		482	828469	EME2	197342	61.2867	-0.121267	828446	NEIL3	55247	52.8013	-0.515023
AP14734501	828423	SHFM1	7979	63652	54285	117.256			828423	SHFM1	7979	9485	13305	71.289		60.7977		483	827184	FANCM	57697	61.3361	-0.118975	828425	NEIL3	55247	53.6766	-0.474406
AP14734501	828424	SHFM1	7979	59067	54285	108.81			828424	SHFM1	7979	6659	13305	50.049		45.9967		484	828508	NEIL1	79661	61.3589	-0.117916	828445	NEIL3	55247	59.2377	-0.216347
AP14734501	828425	NEIL3	55247	70097	54285	129.129			828425	NEIL3	55247	9222	13305	69.312		53.6766		485	828333	RAD23B	5887	61.3714	-0.117334	828529	NHEJ1	79840	45.2878	-0.863674
AP14734501	828426	NEIL3	55247	69168	54285	127.418			828426	NEIL3	55247	8650	13305	65.013		51.0234		486	828721	POLD1	5424	61.3833	-0.116786	828509	NHEJ1	79840	53.302	-0.491785
AP14734501	828427	UBE2A	7319	66536	54285	122.569			828427	UBE2A	7319	9683	13305	72.777		59.3764		487	827292	XRCC1	7515	61.3993	-0.116041	828510	NHEJ1	79840	58.378	-0.25624
AP14734501	828428	UBE2A	7319	72501	54285	133.557			828428	UBE2A	7319	7488	13305	56.28		42.1393		488	827283	RAD51D	5892	61.4424	-0.114042	828530	NHEJ1	79840	69.917	0.279212
AP14734501	828429	PRMT6	55170	61219	54285	112.774			828429	PRMT6	55170	9731	13305	73.138		64.8536		489	828722	POLD1	5424	61.5451	-0.109278	828882	NPM1	4869	38.8684	-1.16156
AP14734501	828430	PRMT6	55170	64228	54285	118.317			828430	PRMT6	55170	11510	13305	86.509		73.1163		490	827252	MSH3	4437	61.5625	-0.10847	828881	NPM1	4869	46.2836	-0.817467
AP14734501	828431	RNF8	9025	58979	54285	108.648			828431	RNF8	9025	7277	13305	54.694		50.3405		491	828818	ATRIP	84126	61.6166	-0.105958	828864	NPM1	4869	52.549	-0.526729
AP14734501	828432	RNF8	9025	53937	54285	99.36			828432	RNF8	9025	9627	13305	72.356		72.8221		492	827185	SETMAR	6419	61.6456	-0.104613	828863	NPM1	4869	58.5729	-0.247196
AP14734501	828433	TP53	7157	76653	54285	141.206			828433	TP53	7157	9866	13305	74.153		52.5141		493	828601	RECQL4	9401	61.6679	-0.103579	828678	NTHL1	4913	31.0167	-1.52591
AP14734501	828434	TP53	7157	73484	54285	135.368			828434	TP53	7157	12030	13305	90.417		66.7935		494	827254	MSH4	4438	61.6772	-0.103145	828698	NTHL1	4913	39.2135	-1.14555
AP14734501	828435	RPA2	6118	63303	54285	116.613			828435	RPA2	6118	6395	13305	48.065		41.2175		495	827139	BRIP1	83990	61.7002	-0.10208	828697	NTHL1	4913	42.8825	-0.97529
AP14734501	828436	RPA2	6118	72056	54285	132.738			828436	RPA2	6118	8374	13305	62.939		47.416		496	827162	SMC3	9126	61.7218	-0.101079	828677	NTHL1	4913	54.0965	-0.454917
AP14734501	828437	MMS19	64210	70624	54285	130.1			828437	MMS19	64210	7589	13305	57.039		43.8424		497	828664	UPF1	5976	61.7587	-0.0993643	828323	NUDT1	4521	56.2713	-0.353999
AP14734501	828438	MMS19	64210	58546	54285	107.85			828438	MMS19	64210	9356	13305	70.319		65.2007		498	828552	CHAF1A	10036	61.7741	-0.0986519	828324	NUDT1	4521	58.1417	-0.267207
AP14734501	828439	NABP2	79035	46473	54285	85.61			828439	NABP2	79035	11195	13305	84.141		98.2841		499	827208	PRKDC	5591	61.7977	-0.0975533	828304	NUDT1	4521	63.7321	-0.00779034
AP14734501	828440	NABP2	79035	50406	54285	92.855			828440	NABP2	79035	11623	13305	87.358		94.08		500	828650	DDB1	1642	61.9998	-0.0881746	828303	NUDT1	4521	85.0004	0.979137
AP14734501	828441	POLK	51426	41715	54285	76.845			828441	POLK	51426	9886	13305	74.303		96.692		501	828286	PAPD7	11044	62.0621	-0.0852861	828348	OGG1	4968	43.9094	-0.927638
AP14734501	828442	POLK	51426	69610	54285	128.232			828442	POLK	51426	9821	13305	73.814		57.5629		502	827222	PARP3	10039	62.0724	-0.0848064	828347	OGG1	4968	61.2853	-0.12133
AP14734501	828443	SHFM1	7979	57410	54285	105.758			828443	SHFM1	7979	7184	13305	53.995		51.0552		503	828365	TP73	7161	62.166	-0.0804623	828368	OGG1	4968	67.3806	0.161515
AP14734501	828444	SHFM1	7979	44208	54285	81.438			828444	SHFM1	7979	5128	13305	38.542		47.3268		504	828484	HINFP	25988	62.1846	-0.0796003	828367	OGG1	4968	76.9695	0.606471
AP14734501	828445	NEIL3	55247	68607	54285	126.384			828445	NEIL3	55247	9961	13305	74.867		59.2377		505	827286	CCNO	10309	62.2383	-0.0771112	828642	PALB2	79728	46.3121	-0.816145
AP14734501	828446	NEIL3	55247	72457	54285	133.476			828446	NEIL3	55247	9377	13305	70.477		52.8013		506	828771	LIG4	3981	62.3041	-0.0740567	828622	PALB2	79728	50.1723	-0.637018
AP14734501	828447	UBE2A	7319	59575	54285	109.746			828447	UBE2A	7319	8013	13305	60.225		54.8767		507	827289	YBX1	4904	62.3117	-0.073703	828641	PALB2	79728	53.5036	-0.482432
AP14734501	828448	UBE2A	7319	65763	54285	121.145			828448	UBE2A	7319	9003	13305	67.666		55.8554		508	827059	WRN	7486	62.3258	-0.0730481	828621	PALB2	79728	53.9474	-0.46184
AP14734501	828449	PRMT6	55170	63091	54285	116.223			828449	PRMT6	55170	12045	13305	90.53		77.8934		509	828895	RRM2	6241	62.4212	-0.0686203	828285	PAPD7	11044	41.7132	-1.02955
AP14734501	828450	PRMT6	55170	60592	54285	111.619			828450	PRMT6	55170	10938	13305	82.21		73.6523		510	827217	TOP2A	7153	62.5219	-0.0639501	828265	PAPD7	11044	58.6846	-0.242016
AP14734501	828451	RNF8	9025	57422	54285	105.78			828451	RNF8	9025	5170	13305	38.858		36.7347		511	827187	PRKDC	5591	62.5313	-0.0635137	828266	PAPD7	11044	58.9069	-0.2317
AP14734501	828452	RNF8	9025	63860	54285	117.639			828452	RNF8	9025	9531	13305	71.635		60.8939		512	828473	TP53BP1	7158	62.6376	-0.0585808	828286	PAPD7	11044	62.0621	-0.0852861
AP14734501	828453	TP53	7157	57394	54285	105.728			828453	TP53	7157	13207	13305	99.263		93.8853		513	828456	RPA2	6118	62.6555	-0.0577494	828708	PARG	8505	60.9979	-0.13467
AP14734501	828454	TP53	7157	51900	54285	95.607			828454	TP53	7157	13176	13305	99.03		103.58		514	828538	ABL1	25	62.6865	-0.0563091	828707	PARG	8505	70.6292	0.31226
AP14734501	828455	RPA2	6118	61269	54285	112.866			828455	RPA2	6118	10771	13305	80.955		71.7266		515	828531	XRCC4	7518	62.6924	-0.0560357	828728	PARG	8505	75.5421	0.540239
AP14734501	828456	RPA2	6118	57688	54285	106.27			828456	RPA2	6118	8859	13305	66.584		62.6555		516	828640	POLA1	5422	62.7393	-0.0538589	828727	PARG	8505	77.3326	0.62332
AP14734501	828457	MMS19	64210	64541	54285	118.894			828457	MMS19	64210	6346	13305	47.696		40.1164		517	828682	RAD9A	5883	62.7604	-0.0528838	828634	PARP1	142	49.5181	-0.667374
AP14734501	828458	MMS19	64210	58317	54285	107.428			828458	MMS19	64210	8440	13305	63.435		59.0489		518	827054	IP6K3	117283	62.7727	-0.0523117	828633	PARP1	142	52.8444	-0.513023
AP14734501	828459	NABP2	79035	50322	54285	92.7			828459	NABP2	79035	11095	13305	83.39		89.9569		519	828831	CLK2	1196	62.8004	-0.0510253	828653	PARP1	142	56.5322	-0.341891
AP14734501	828460	NABP2	79035	64762	54285	119.301			828460	NABP2	79035	12351	13305	92.83		77.8116		520	828408	MUTYH	4595	62.9077	-0.046048	828654	PARP1	142	60.5925	-0.153478
AP14734501	828461	POLN	353497	67701	54285	124.715			828461	POLN	353497	6268	13305	47.11		37.7741		521	827285	CCNO	10309	63.0042	-0.0415669	827192	PARP2	10038	50.3046	-0.630875
AP14734501	828462	POLN	353497	55569	54285	102.366			828462	POLN	353497	7620	13305	57.272		55.9483		522	827163	RAD52	5893	63.0581	-0.0390685	827191	PARP2	10038	68.1522	0.197316
AP14734501	828463	HINFP	25988	40823	54285	75.202			828463	HINFP	25988	8703	13305	65.411		86.9804		523	828805	UBE2V2	7336	63.1137	-0.0364879	827212	PARP2	10038	71.0439	0.331503
AP14734501	828464	HINFP	25988	47024	54285	86.625			828464	HINFP	25988	9221	13305	69.305		80.0058		524	827016	RTEL1	51750	63.1905	-0.0329253	827211	PARP2	10038	83.1744	0.894404
AP14734501	828465	MSH6	2956	62065	54285	114.333			828465	MSH6	2956	10559	13305	79.361		69.4122		525	827060	WRN	7486	63.2121	-0.0319188	827241	PARP3	10039	32.0724	-1.47692
AP14734501	828466	MSH6	2956	58156	54285	107.132			828466	MSH6	2956	5543	13305	41.661		38.8875		526	828884	ASF1A	25842	63.3208	-0.0268793	827242	PARP3	10039	51.2737	-0.585905
AP14734501	828467	FANCE	2178	44823	54285	82.571			828467	FANCE	2178	4867	13305	36.58		44.3013		527	827204	FANCM	57697	63.4039	-0.0230212	827222	PARP3	10039	62.0724	-0.0848064
AP14734501	828468	FANCE	2178	65545	54285	120.743			828468	FANCE	2178	11410	13305	85.757		71.0244		528	827045	GTF2H5	404672	63.4649	-0.0201924	827221	PARP3	10039	106.368	1.97067
AP14734501	828469	EME2	197342	66346	54285	122.219			828469	EME2	197342	9966	13305	74.904		61.2867		529	827275	ERCC5	2073	63.508	-0.018189	828689	PCNA	5111	66.2217	0.107734
AP14734501	828470	EME2	197342	40469	54285	74.55			828470	EME2	197342	7301	13305	54.874		73.607		530	828503	XRCC2	7516	63.6782	-0.0102908	828669	PCNA	5111	76.0943	0.565859
AP14734501	828471	APLF	200558	71322	54285	131.386			828471	APLF	200558	9111	13305	68.478		52.1197		531	828304	NUDT1	4521	63.7321	-0.00779034	828670	PCNA	5111	88.2494	1.1299
AP14734501	828472	APLF	200558	60039	54285	110.601			828472	APLF	200558	6402	13305	48.117		43.505		532	827025	GTF2H5	404672	63.7572	-0.00662747	828690	PCNA	5111	90.8541	1.25077
AP14734501	828473	TP53BP1	7158	64954	54285	119.655			828473	TP53BP1	7158	9972	13305	74.949		62.6376		533	828314	RAD23B	5887	63.7674	-0.00615119	827199	PER1	5187	39.296	-1.14172
AP14734501	828474	TP53BP1	7158	65556	54285	120.764			828474	TP53BP1	7158	8149	13305	61.248		50.7171		534	828724	MGMT	4255	63.8012	-0.00458614	827200	PER1	5187	48.2718	-0.725206
AP14734501	828475	MNAT1	4331	46022	54285	84.779			828475	MNAT1	4331	7892	13305	59.316		69.9654		535	826994	TCEA1	6917	63.8127	-0.00405183	827220	PER1	5187	50.9811	-0.599487
AP14734501	828476	MNAT1	4331	56371	54285	103.844			828476	MNAT1	4331	5012	13305	37.67		36.2756		536	827225	REV1	51455	63.8696	-0.00140962	827219	PER1	5187	130.513	3.0911
AP14734501	828477	SMC6	79677	82905	54285	152.723			828477	SMC6	79677	6943	13305	52.183		34.1684		537	827248	SOD1	6647	63.9922	0.00428022	827121	PMS1	5378	45.7763	-0.841006
AP14734501	828478	SMC6	79677	69835	54285	128.646			828478	SMC6	79677	8745	13305	65.727		51.0914		538	827218	TOP2A	7153	64.0743	0.00808779	827101	PMS1	5378	59.5385	-0.202389
AP14734501	828479	CCNH	902	44443	54285	81.871			828479	CCNH	902	7779	13305	58.467		71.4136		539	828784	FANCI	55215	64.1061	0.00956485	827122	PMS1	5378	79.8949	0.742224
AP14734501	828480	CCNH	902	64990	54285	119.721			828480	CCNH	902	13507	13305	101.518		84.7955		540	828359	GEN1	348654	64.1413	0.0111967	827102	PMS1	5378	91.2088	1.26723
AP14734501	828481	POLN	353497	69570	54285	128.158			828481	POLN	353497	8112	13305	60.97		47.5741		541	828674	ALKBH1	8846	64.195	0.0136884	827116	PMS2	5395	45.2853	-0.863792
AP14734501	828482	POLN	353497	63579	54285	117.122			828482	POLN	353497	9255	13305	69.56		59.3911		542	828676	POLB	5423	64.2037	0.0140935	827115	PMS2	5395	55.6041	-0.384959
AP14734501	828483	HINFP	25988	55069	54285	101.445			828483	HINFP	25988	8108	13305	60.939		60.071		543	827042	RAD18	56852	64.2786	0.0175689	827135	PMS2	5395	82.6113	0.868274
AP14734501	828484	HINFP	25988	47247	54285	87.036			828484	HINFP	25988	7201	13305	54.123		62.1846		544	827089	RAD54L	8438	64.3269	0.0198087	827136	PMS2	5395	93.5664	1.37663
AP14734501	828485	MSH6	2956	58641	54285	108.025			828485	MSH6	2956	8451	13305	63.517		58.7984		545	827236	XAB2	56949	64.3647	0.0215629	828822	PNKP	11284	53.689	-0.473827
AP14734501	828486	MSH6	2956	49166	54285	90.571			828486	MSH6	2956	9939	13305	74.701		82.4778		546	828517	ABL1	25	64.5464	0.0299966	828821	PNKP	11284	55.5014	-0.389728
AP14734501	828487	FANCE	2178	72528	54285	133.607			828487	FANCE	2178	8207	13305	61.684		46.1682		547	828309	PRPF19	27339	64.5775	0.03144	828841	PNKP	11284	57.4967	-0.297138
AP14734501	828488	FANCE	2178	33441	54285	61.603			828488	FANCE	2178	6619	13305	49.748		80.7558		548	828686	NBN	4683	64.6044	0.0326845	828842	PNKP	11284	81.8955	0.835059
AP14734501	828489	EME2	197342	64426	54285	118.682			828489	EME2	197342	9259	13305	69.59		58.6357		549	828502	RBBP8	5932	64.6218	0.0334953	828640	POLA1	5422	62.7393	-0.0538589
AP14734501	828490	EME2	197342	71153	54285	131.074			828490	EME2	197342	9137	13305	68.673		52.3925		550	828358	RRM2B	50484	64.6482	0.0347198	828659	POLA1	5422	73.5873	0.449526
AP14734501	828491	APLF	200558	73468	54285	135.339			828491	APLF	200558	9986	13305	75.054		55.4563		551	828320	FANCB	2187	64.6744	0.0359358	828660	POLA1	5422	104.079	1.86445
AP14734501	828492	APLF	200558	57181	54285	105.336			828492	APLF	200558	12441	13305	93.506		88.7693		552	828410	TDP1	55775	64.69	0.0366585	828639	POLA1	5422	106.017	1.9544
AP14734501	828493	TP53BP1	7158	78189	54285	144.036			828493	TP53BP1	7158	12949	13305	97.324		67.5692		553	827100	GTF2H4	2968	64.7674	0.0402505	828676	POLB	5423	64.2037	0.0140935
AP14734501	828494	TP53BP1	7158	71319	54285	131.38			828494	TP53BP1	7158	8945	13305	67.23		51.1722		554	828629	DDB1	1642	64.8116	0.0423012	828695	POLB	5423	79.4526	0.721698
AP14734501	828495	MNAT1	4331	49681	54285	91.52			828495	MNAT1	4331	6621	13305	49.763		54.3739		555	828890	UBE2N	7334	64.8204	0.0427092	828675	POLB	5423	87.3928	1.09015
AP14734501	828496	MNAT1	4331	75041	54285	138.237			828496	MNAT1	4331	8883	13305	66.764		48.2968		556	828429	PRMT6	55170	64.8536	0.0442506	828696	POLB	5423	93.4882	1.373
AP14734501	828497	SMC6	79677	64658	54285	119.11			828497	SMC6	79677	5379	13305	40.428		33.9417		557	828411	POLH	5429	64.8574	0.0444248	828721	POLD1	5424	61.3833	-0.116786
AP14734501	828498	SMC6	79677	65049	54285	119.83			828498	SMC6	79677	7526	13305	56.565		47.2044		558	828390	TDP1	55775	64.8871	0.0458056	828722	POLD1	5424	61.5451	-0.109278
AP14734501	828499	CCNH	902	52255	54285	96.261			828499	CCNH	902	11762	13305	88.403		91.8368		559	827243	NEIL2	252969	65.1709	0.0589764	828702	POLD1	5424	74.6889	0.500645
AP14734501	828500	CCNH	902	62450	54285	115.042			828500	CCNH	902	10280	13305	77.264		67.1616		560	828438	MMS19	64210	65.2007	0.0603592	828701	POLD1	5424	113.433	2.2985
AP14734501	828501	RBBP8	5932	40829	54285	75.213			828501	RBBP8	5932	9827	13305	73.859		98.1998		561	828706	FANCF	2188	65.2704	0.0635912	827027	POLE	5426	47.4339	-0.764087
AP14734501	828502	RBBP8	5932	59147	54285	108.957			828502	RBBP8	5932	9368	13305	70.41		64.6218		562	828830	XRCC6	2547	65.3018	0.0650508	827028	POLE	5426	66.418	0.116846
AP14734501	828503	XRCC2	7516	65533	54285	120.721			828503	XRCC2	7516	10228	13305	76.873		63.6782		563	828526	RECQL5	9400	65.3376	0.0667093	827047	POLE	5426	68.8244	0.228512
AP14734501	828504	XRCC2	7516	69862	54285	128.696			828504	XRCC2	7516	9515	13305	71.514		55.5682		564	826983	POLE2	5427	65.3433	0.0669746	827048	POLE	5426	82.963	0.884593
AP14734501	828505	RECQL5	9400	74974	54285	138.113			828505	RECQL5	9400	12107	13305	90.996		65.8852		565	827098	ALKBH2	121642	65.6455	0.081	826984	POLE2	5427	48.5399	-0.712768
AP14734501	828506	RECQL5	9400	74866	54285	137.914			828506	RECQL5	9400	12548	13305	94.31		68.3832		566	827205	SETMAR	6419	65.6982	0.0834445	827003	POLE2	5427	49.9953	-0.645229
AP14734501	828507	NEIL1	79661	70918	54285	130.641			828507	NEIL1	79661	8154	13305	61.285		46.911		567	828571	CHAF1A	10036	65.7586	0.0862476	827004	POLE2	5427	50.2037	-0.635561
AP14734501	828508	NEIL1	79661	65769	54285	121.156			828508	NEIL1	79661	9891	13305	74.34		61.3589		568	828635	FAAP24	91442	65.8055	0.0884234	826983	POLE2	5427	65.3433	0.0669746
AP14734501	828509	NHEJ1	79840	77456	54285	142.685			828509	NHEJ1	79840	10119	13305	76.054		53.302		569	828505	RECQL5	9400	65.8852	0.0921198	828853	POLG	5428	56.744	-0.332063
AP14734501	828510	NHEJ1	79840	57498	54285	105.92			828510	NHEJ1	79840	8227	13305	61.834		58.378		570	828547	LIG1	3978	65.9235	0.0938986	828833	POLG	5428	70.2869	0.296377
AP14734501	828511	XRCC4	7518	73820	54285	135.987			828511	XRCC4	7518	10458	13305	78.602		57.8011		571	827271	XRCC1	7515	65.9491	0.0950854	828854	POLG	5428	77.9188	0.650523
AP14734501	828512	XRCC4	7518	71826	54285	132.314			828512	XRCC4	7518	9546	13305	71.747		54.2248		572	828714	ATRX	546	66.0032	0.0975953	828834	POLG	5428	107.221	2.01028
AP14734501	828513	DLGAP5	9787	53469	54285	98.498			828513	DLGAP5	9787	7927	13305	59.579		60.4875		573	828280	RECQL	5965	66.0275	0.0987248	828270	POLG2	11232	43.5103	-0.946157
AP14734501	828514	DLGAP5	9787	57588	54285	106.086			828514	DLGAP5	9787	6656	13305	50.026		47.1561		574	828802	SETX	23064	66.1601	0.104878	828269	POLG2	11232	50.206	-0.635453
AP14734501	828515	EXO1	9156	72825	54285	134.154			828515	EXO1	9156	12170	13305	91.469		68.1821		575	828689	PCNA	5111	66.2217	0.107734	828289	POLG2	11232	57.8144	-0.282394
AP14734501	828516	EXO1	9156	57935	54285	106.725			828516	EXO1	9156	8422	13305	63.3		59.3113		576	828704	MGMT	4255	66.285	0.110673	828290	POLG2	11232	59.4348	-0.207201
AP14734501	828517	ABL1	25	46700	54285	86.028			828517	ABL1	25	7388	13305	55.528		64.5464		577	827028	POLE	5426	66.418	0.116846	828411	POLH	5429	64.8574	0.0444248
AP14734501	828518	ABL1	25	71589	54285	131.877			828518	ABL1	25	10029	13305	75.378		57.1578		578	827094	ATF2	1386	66.4963	0.120477	828392	POLH	5429	69.6321	0.265992
AP14734501	828519	MPLKIP	136647	73646	54285	135.667			828519	MPLKIP	136647	17341	13305	130.334		96.0691		579	827224	NEIL2	252969	66.5427	0.122632	828412	POLH	5429	78.0653	0.657323
AP14734501	828520	MPLKIP	136647	39674	54285	73.085			828520	MPLKIP	136647	11348	13305	85.291		116.701		580	827030	UBE2B	7320	66.5581	0.123347	828391	POLH	5429	85.885	1.02019
AP14734501	828521	RBBP8	5932	55806	54285	102.803			828521	RBBP8	5932	6024	13305	45.276		44.0415		581	828330	PRPF19	27339	66.6299	0.126678	827193	POLI	11201	48.6347	-0.708366
AP14734501	828522	RBBP8	5932	57457	54285	105.844			828522	RBBP8	5932	6743	13305	50.68		47.8818		582	828742	EME1	146956	66.6563	0.127904	827214	POLI	11201	58.7758	-0.23778
AP14734501	828523	XRCC2	7516	69617	54285	128.245			828523	XRCC2	7516	8169	13305	61.398		47.8756		583	828797	ATRIP	84126	66.7249	0.131086	827194	POLI	11201	69.151	0.243667
AP14734501	828524	XRCC2	7516	73523	54285	135.44			828524	XRCC2	7516	6425	13305	48.29		35.6542		584	827009	FANCC	2176	66.7633	0.13287	827213	POLI	11201	122.895	2.73757
AP14734501	828525	RECQL5	9400	49602	54285	91.374			828525	RECQL5	9400	6224	13305	46.779		51.1951		585	828434	TP53	7157	66.7935	0.134268	828421	POLK	51426	31.6477	-1.49662
AP14734501	828526	RECQL5	9400	70319	54285	129.538			828526	RECQL5	9400	11261	13305	84.637		65.3376		586	827026	GTF2H5	404672	66.8379	0.13633	828442	POLK	51426	57.5629	-0.294067
AP14734501	828527	NEIL1	79661	63995	54285	117.888			828527	NEIL1	79661	8396	13305	63.104		53.5288		587	827008	PRKCG	5582	66.8557	0.137155	828422	POLK	51426	79.9734	0.745864
AP14734501	828528	NEIL1	79661	32642	54285	60.131			828528	NEIL1	79661	8097	13305	60.857		101.207		588	827090	RAD54L	8438	67.1105	0.148977	828441	POLK	51426	96.692	1.52167
AP14734501	828529	NHEJ1	79840	70802	54285	130.428			828529	NHEJ1	79840	7859	13305	59.068		45.2878		589	828747	MSH5	4439	67.1149	0.149185	828737	POLL	27343	33.2693	-1.42138
AP14734501	828530	NHEJ1	79840	45856	54285	84.473			828530	NHEJ1	79840	7858	13305	59.061		69.917		590	827104	BRCA1	672	67.1294	0.149854	828718	POLL	27343	39.0178	-1.15462
AP14734501	828531	XRCC4	7518	70208	54285	129.333			828531	XRCC4	7518	10788	13305	81.082		62.6924		591	828500	CCNH	902	67.1616	0.151348	828738	POLL	27343	40.6699	-1.07796
AP14734501	828532	XRCC4	7518	62614	54285	115.344			828532	XRCC4	7518	6218	13305	46.734		40.5171		592	828646	CNOT7	29883	67.23	0.154525	828717	POLL	27343	49.7655	-0.655891
AP14734501	828533	DLGAP5	9787	70182	54285	129.286			828533	DLGAP5	9787	7704	13305	57.903		44.7868		593	828705	FANCF	2188	67.3132	0.158386	827105	POLM	27434	71.0404	0.33134
AP14734501	828534	DLGAP5	9787	65867	54285	121.337			828534	DLGAP5	9787	8152	13305	61.27		50.4957		594	828684	UPF1	5976	67.3742	0.161218	827125	POLM	27434	79.4618	0.722124
AP14734501	828535	EXO1	9156	31593	54285	58.199			828535	EXO1	9156	4090	13305	30.74		52.8188		595	828327	RNF168	165918	67.3763	0.161313	827106	POLM	27434	83.5453	0.911616
AP14734501	828536	EXO1	9156	67302	54285	123.98			828536	EXO1	9156	8549	13305	64.254		51.8261		596	828368	OGG1	4968	67.3806	0.161515	827126	POLM	27434	86.6595	1.05612
AP14734501	828537	ABL1	25	52063	54285	95.908			828537	ABL1	25	8709	13305	65.457		68.2498		597	827174	XPC	7508	67.4793	0.166092	828461	POLN	353497	37.7741	-1.21234
AP14734501	828538	ABL1	25	59111	54285	108.891			828538	ABL1	25	9082	13305	68.26		62.6865		598	828493	TP53BP1	7158	67.5692	0.170265	828481	POLN	353497	47.5741	-0.757583
AP14734501	828539	MPLKIP	136647	67073	54285	123.558			828539	MPLKIP	136647	13804	13305	103.75		83.9687		599	827134	IGHMBP2	3508	67.6474	0.173895	828462	POLN	353497	55.9483	-0.36899
AP14734501	828540	MPLKIP	136647	52074	54285	95.928			828540	MPLKIP	136647	16521	13305	124.171		129.442		600	828681	RAD9A	5883	67.6637	0.174652	828482	POLN	353497	59.3911	-0.209231
AP14734501	828541	HMGB1	3146	58498	54285	107.762			828541	HMGB1	3146	6270	13305	47.125		43.7306		601	828795	CHEK1	1111	67.7536	0.178819	828764	POLQ	10721	60.7384	-0.14671
AP14734501	828542	HMGB1	3146	67826	54285	124.945			828542	HMGB1	3146	8673	13305	65.186		52.1718		602	828311	MTOR	2475	67.8552	0.183534	828744	POLQ	10721	72.4458	0.396558
AP14734501	828543	RAD54B	25788	66900	54285	123.24			828543	RAD54B	25788	7609	13305	57.189		46.4046		603	828655	FAAP24	91442	67.8751	0.184457	828743	POLQ	10721	82.0002	0.839917
AP14734501	828544	RAD54B	25788	77662	54285	143.065			828544	RAD54B	25788	8416	13305	63.254		44.2135		604	828561	HMGB1	3146	67.9656	0.188658	828763	POLQ	10721	86.2916	1.03905
AP14734501	828545	ERCC6	2074	78598	54285	144.789			828545	ERCC6	2074	4007	13305	30.116		20.7999		605	827023	TDP2	51567	68.0314	0.191714	826987	PRKCG	5582	50.2137	-0.635096
AP14734501	828546	ERCC6	2074	77315	54285	142.426			828546	ERCC6	2074	3077	13305	23.127		16.2379		606	827209	RASSF7	8045	68.0961	0.194713	826988	PRKCG	5582	59.6305	-0.19812
AP14734501	828547	LIG1	3978	59192	54285	109.04			828547	LIG1	3978	9564	13305	71.883		65.9235		607	827191	PARP2	10038	68.1522	0.197316	827008	PRKCG	5582	66.8557	0.137155
AP14734501	828548	LIG1	3978	76164	54285	140.305			828548	LIG1	3978	9332	13305	70.139		49.9904		608	828615	MSH2	4436	68.1705	0.198168	827007	PRKCG	5582	70.203	0.292484
AP14734501	828549	RPA3	6119	66088	54285	121.744			828549	RPA3	6119	6857	13305	51.537		42.3323		609	828515	EXO1	9156	68.1821	0.198705	827208	PRKDC	5591	61.7977	-0.0975533
AP14734501	828550	RPA3	6119	60923	54285	112.229			828550	RPA3	6119	4656	13305	34.994		31.1809		610	828400	RAD23A	5886	68.2287	0.200866	827187	PRKDC	5591	62.5313	-0.0635137
AP14734501	828551	CHAF1A	10036	38727	54285	71.341			828551	CHAF1A	10036	4818	13305	36.212		50.759		611	828537	ABL1	25	68.2498	0.201846	827188	PRKDC	5591	75.1016	0.519796
AP14734501	828552	CHAF1A	10036	58934	54285	108.565			828552	CHAF1A	10036	8923	13305	67.065		61.7741		612	827165	FANCL	55120	68.3078	0.204538	827207	PRKDC	5591	93.1883	1.35909
AP14734501	828553	SPO11	23626	73295	54285	135.02			828553	SPO11	23626	9151	13305	68.779		50.9399		613	827113	IGHMBP2	3508	68.3138	0.204817	828429	PRMT6	55170	64.8536	0.0442506
AP14734501	828554	SPO11	23626	73983	54285	136.288			828554	SPO11	23626	7884	13305	59.256		43.4785		614	828371	MEN1	4221	68.3378	0.205929	828430	PRMT6	55170	73.1163	0.42767
AP14734501	828555	DNMT1	1786	42786	54285	78.818			828555	DNMT1	1786	2751	13305	20.676		26.2326		615	827040	WRN	7486	68.3644	0.207167	828450	PRMT6	55170	73.6523	0.452545
AP14734501	828556	DNMT1	1786	51560	54285	94.981			828556	DNMT1	1786	5964	13305	44.825		47.1936		616	828506	RECQL5	9400	68.3832	0.208037	828449	PRMT6	55170	77.8934	0.649344
AP14734501	828557	USP1	7398	56746	54285	104.534			828557	USP1	7398	5042	13305	37.896		36.2523		617	828794	UNG	7374	68.5106	0.213949	828329	PRPF19	27339	46.3408	-0.814814
AP14734501	828558	USP1	7398	55467	54285	102.178			828558	USP1	7398	4671	13305	35.107		34.3587		618	827067	TOPBP1	11073	68.5386	0.215249	828310	PRPF19	27339	61.2433	-0.12328
AP14734501	828559	EYA1	2138	39849	54285	73.408			828559	EYA1	2138	11898	13305	89.425		121.819		619	827133	IGHMBP2	3508	68.6002	0.218108	828309	PRPF19	27339	64.5775	0.03144
AP14734501	828560	EYA1	2138	50151	54285	92.385			828560	EYA1	2138	15389	13305	115.663		125.197		620	827216	RAD17	5884	68.7225	0.22378	828330	PRPF19	27339	66.6299	0.126678
AP14734501	828561	HMGB1	3146	37543	54285	69.16			828561	HMGB1	3146	6254	13305	47.005		67.9656		621	827047	POLE	5426	68.8244	0.228512	828600	RAD1	5810	38.375	-1.18445
AP14734501	828562	HMGB1	3146	70874	54285	130.56			828562	HMGB1	3146	7216	13305	54.235		41.5403		622	828420	RAD23A	5886	68.9481	0.23425	828620	RAD1	5810	44.495	-0.900466
AP14734501	828563	RAD54B	25788	67820	54285	124.934			828563	RAD54B	25788	6032	13305	45.336		36.288		623	827237	FANCG	2189	68.9535	0.234503	828599	RAD1	5810	56.0901	-0.362409
AP14734501	828564	RAD54B	25788	77696	54285	143.127			828564	RAD54B	25788	5516	13305	41.458		28.9659		624	827194	POLI	11201	69.151	0.243667	828619	RAD1	5810	81.489	0.816193
AP14734501	828565	ERCC6	2074	70214	54285	129.344			828565	ERCC6	2074	2663	13305	20.015		15.4742		625	828465	MSH6	2956	69.4122	0.255784	827195	RAD17	5884	42.9001	-0.974473
AP14734501	828566	ERCC6	2074	46350	54285	85.383			828566	ERCC6	2074	2190	13305	16.46		19.2778		626	828340	FANCB	2187	69.4296	0.256594	827216	RAD17	5884	68.7225	0.22378
AP14734501	828567	LIG1	3978	63381	54285	116.757			828567	LIG1	3978	6454	13305	48.508		41.5461		627	828305	MBD4	8930	69.4311	0.256664	827196	RAD17	5884	73.88	0.46311
AP14734501	828568	LIG1	3978	78770	54285	145.106			828568	LIG1	3978	5735	13305	43.104		29.7052		628	827247	SOD1	6647	69.4514	0.257607	827215	RAD17	5884	113.634	2.30786
AP14734501	828569	RPA3	6119	57907	54285	106.673			828569	RPA3	6119	3911	13305	29.395		27.5562		629	827156	HUS1	3364	69.4852	0.259176	827041	RAD18	56852	40.5257	-1.08465
AP14734501	828570	RPA3	6119	62988	54285	116.033			828570	RPA3	6119	6512	13305	48.944		42.1811		630	828804	FANCI	55215	69.49	0.259396	827021	RAD18	56852	45.2622	-0.864865
AP14734501	828571	CHAF1A	10036	47806	54285	88.066			828571	CHAF1A	10036	7705	13305	57.911		65.7586		631	828893	ERCC1	2067	69.4944	0.259603	827022	RAD18	56852	55.291	-0.39949
AP14734501	828572	CHAF1A	10036	46075	54285	84.877			828572	CHAF1A	10036	3257	13305	24.48		28.8417		632	828392	POLH	5429	69.6321	0.265992	827042	RAD18	56852	64.2786	0.0175689
AP14734501	828573	SPO11	23626	67103	54285	123.614			828573	SPO11	23626	4533	13305	34.07		27.5616		633	828815	CHEK1	1111	69.6993	0.269109	828810	RAD21	5885	61.1438	-0.127897
AP14734501	828574	SPO11	23626	64752	54285	119.283			828574	SPO11	23626	6056	13305	45.517		38.1588		634	827074	ATF2	1386	69.7468	0.271314	828809	RAD21	5885	84.884	0.973736
AP14734501	828575	DNMT1	1786	38279	54285	70.516			828575	DNMT1	1786	2183	13305	16.407		23.2671		635	828878	RRM2	6241	69.873	0.277171	828789	RAD21	5885	89.7048	1.19744
AP14734501	828576	DNMT1	1786	51775	54285	95.377			828576	DNMT1	1786	4528	13305	34.032		35.6816		636	828530	NHEJ1	79840	69.917	0.279212	828790	RAD21	5885	127.822	2.9662
AP14734501	828577	USP1	7398	41526	54285	76.497			828577	USP1	7398	7143	13305	53.687		70.1818		637	828475	MNAT1	4331	69.9654	0.281459	828400	RAD23A	5886	68.2287	0.200866
AP14734501	828578	USP1	7398	64213	54285	118.29			828578	USP1	7398	7166	13305	53.859		45.5313		638	827031	MDC1	9656	70.023	0.284131	828420	RAD23A	5886	68.9481	0.23425
AP14734501	828579	EYA1	2138	66583	54285	122.656			828579	EYA1	2138	8755	13305	65.802		53.6476		639	828756	SMC1A	8243	70.0294	0.284425	828419	RAD23A	5886	76.6044	0.589531
AP14734501	828580	EYA1	2138	55121	54285	101.541			828580	EYA1	2138	10611	13305	79.752		78.5417		640	828614	TNP1	7141	70.0642	0.286043	828399	RAD23A	5886	102.616	1.79655
AP14734601	828581	RECQL4	9401	54338	49528	109.713			828581	RECQL4	9401	6567	13582	48.353		44.0723		641	827069	RAD54L	8438	70.1162	0.288454	828334	RAD23B	5887	49.1105	-0.686287
AP14734601	828582	RECQL4	9401	54721	49528	110.486			828582	RECQL4	9401	6344	13582	46.711		42.2778		642	827064	APEX1	328	70.1305	0.28912	828333	RAD23B	5887	61.3714	-0.117334
AP14734601	828583	RDM1	201299	63624	49528	128.462			828583	RDM1	201299	4072	13582	29.982		23.3392		643	828577	USP1	7398	70.1818	0.291501	828314	RAD23B	5887	63.7674	-0.00615119
AP14734601	828584	RDM1	201299	71424	49528	144.211			828584	RDM1	201299	5676	13582	41.792		28.9798		644	828350	LIG3	3980	70.183	0.291556	828313	RAD23B	5887	80.437	0.767378
AP14734601	828585	MLH3	27030	61315	49528	123.8			828585	MLH3	27030	7631	13582	56.187		45.3853		645	827007	PRKCG	5582	70.203	0.292484	827001	RAD50	10111	29.2351	-1.60858
AP14734601	828586	MLH3	27030	55346	49528	111.748			828586	MLH3	27030	6387	13582	47.027		42.0831		646	828283	TRIM28	10155	70.2268	0.293586	826981	RAD50	10111	36.1451	-1.28793
AP14734601	828587	CIB1	10519	54515	49528	110.07			828587	CIB1	10519	5773	13582	42.506		38.6172		647	828835	BRE	9577	70.2438	0.294378	826982	RAD50	10111	46.8072	-0.793171
AP14734601	828588	CIB1	10519	50222	49528	101.402			828588	CIB1	10519	7225	13582	53.197		52.4615		648	828833	POLG	5428	70.2869	0.296377	827002	RAD50	10111	56.4113	-0.347503
AP14734601	828589	BTG2	7832	55201	49528	111.455			828589	BTG2	7832	5893	13582	43.39		38.9305		649	828317	DCLRE1C	64421	70.2917	0.296599	828617	RAD51	5888	59.1916	-0.21849
AP14734601	828590	BTG2	7832	56075	49528	113.22			828590	BTG2	7832	7950	13582	58.536		51.7011		650	828816	CHEK1	1111	70.365	0.300001	828618	RAD51	5888	71.5131	0.353274
AP14734601	828591	MPG	4350	67202	49528	135.686			828591	MPG	4350	9571	13582	70.471		51.9368		651	828806	UBE2V2	7336	70.3826	0.300819	828597	RAD51	5888	96.6617	1.52026
AP14734601	828592	MPG	4350	60429	49528	122.011			828592	MPG	4350	4969	13582	36.587		29.9866		652	827287	GTF2H2	2966	70.4907	0.305834	828598	RAD51	5888	96.9284	1.53264
AP14734601	828593	TNP1	7141	66261	49528	133.786			828593	TNP1	7141	9513	13582	70.044		52.3553		653	828759	FANCA	2175	70.5128	0.306857	828792	RAD51B	5890	50.4227	-0.625396
AP14734601	828594	TNP1	7141	61900	49528	124.981			828594	TNP1	7141	10332	13582	76.074		60.8685		654	827055	SIRT1	23411	70.5442	0.308316	828791	RAD51B	5890	76.3222	0.576434
AP14734601	828595	MSH2	4436	59559	49528	120.254			828595	MSH2	4436	5604	13582	41.262		34.3124		655	828707	PARG	8505	70.6292	0.31226	828811	RAD51B	5890	77.0163	0.608645
AP14734601	828596	MSH2	4436	75075	49528	151.582			828596	MSH2	4436	10167	13582	74.859		49.3852		656	827280	UIMC1	51720	70.6295	0.312275	828812	RAD51B	5890	88.1384	1.12475
AP14734601	828597	RAD51	5888	29019	49528	58.592			828597	RAD51	5888	7692	13582	56.636		96.6617		657	826997	KAT2A	2648	70.8133	0.320803	828746	RAD51C	5889	55.4581	-0.391734
AP14734601	828598	RAD51	5888	34071	49528	68.792			828598	RAD51	5888	9056	13582	66.679		96.9284		658	828355	MRE11A	4361	70.8637	0.323143	828765	RAD51C	5889	71.513	0.353271
AP14734601	828599	RAD1	5810	46050	49528	92.979			828599	RAD1	5810	7083	13582	52.152		56.0901		659	828468	FANCE	2178	71.0244	0.330599	828766	RAD51C	5889	94.0188	1.39763
AP14734601	828600	RAD1	5810	73333	49528	148.065			828600	RAD1	5810	7717	13582	56.82		38.375		660	827105	POLM	27434	71.0404	0.33134	828745	RAD51C	5889	100.276	1.68799
AP14734601	828601	RECQL4	9401	50755	49528	102.478			828601	RECQL4	9401	8583	13582	63.196		61.6679		661	827212	PARP2	10038	71.0439	0.331503	827284	RAD51D	5892	48.5611	-0.711784
AP14734601	828602	RECQL4	9401	68663	49528	138.636			828602	RECQL4	9401	9238	13582	68.019		49.063		662	827166	FANCL	55120	71.1197	0.335021	827283	RAD51D	5892	61.4424	-0.114042
AP14734601	828603	RDM1	201299	70640	49528	142.628			828603	RDM1	201299	9098	13582	66.988		46.9669		663	828479	CCNH	902	71.4136	0.348657	827263	RAD51D	5892	78.0452	0.65639
AP14734601	828604	RDM1	201299	78063	49528	157.615			828604	RDM1	201299	12106	13582	89.136		56.553		664	828647	CDKN2D	1032	71.4348	0.349642	827264	RAD51D	5892	79.1805	0.70907
AP14734601	828605	MLH3	27030	69947	49528	141.229			828605	MLH3	27030	13968	13582	102.846		72.8222		665	828765	RAD51C	5889	71.513	0.353271	827163	RAD52	5893	63.0581	-0.0390685
AP14734601	828606	MLH3	27030	77792	49528	157.068			828606	MLH3	27030	9758	13582	71.848		45.7432		666	828618	RAD51	5888	71.5131	0.353274	827144	RAD52	5893	74.9216	0.511443
AP14734601	828607	CIB1	10519	64285	49528	129.797			828607	CIB1	10519	7871	13582	57.954		44.6497		667	828331	MTOR	2475	71.5608	0.355488	827164	RAD52	5893	84.7022	0.965298
AP14734601	828608	CIB1	10519	76786	49528	155.037			828608	CIB1	10519	10128	13582	74.572		48.0995		668	828455	RPA2	6118	71.7266	0.363186	827143	RAD52	5893	94.2466	1.4082
AP14734601	828609	BTG2	7832	59746	49528	120.632			828609	BTG2	7832	9368	13582	68.976		57.1789		669	827057	TREX1	11277	71.7688	0.365143	828564	RAD54B	25788	28.9659	-1.62107
AP14734601	828610	BTG2	7832	50054	49528	101.063			828610	BTG2	7832	10164	13582	74.837		74.0499		670	828732	TADA3	10474	71.8735	0.370001	828563	RAD54B	25788	36.288	-1.2813
AP14734601	828611	MPG	4350	45914	49528	92.704			828611	MPG	4350	11269	13582	82.973		89.5031		671	828630	DDB1	1642	71.8765	0.370137	828544	RAD54B	25788	44.2135	-0.913528
AP14734601	828612	MPG	4350	65113	49528	131.468			828612	MPG	4350	10303	13582	75.861		57.703		672	827206	SETMAR	6419	71.9021	0.371327	828543	RAD54B	25788	46.4046	-0.811853
AP14734601	828613	TNP1	7141	51724	49528	104.435			828613	TNP1	7141	7632	13582	56.194		53.8076		673	828319	FANCB	2187	71.9315	0.372691	827089	RAD54L	8438	64.3269	0.0198087
AP14734601	828614	TNP1	7141	47192	49528	95.284			828614	TNP1	7141	9067	13582	66.76		70.0642		674	828748	MSH5	4439	72.0497	0.378174	827090	RAD54L	8438	67.1105	0.148977
AP14734601	828615	MSH2	4436	68381	49528	138.067			828615	MSH2	4436	12783	13582	94.121		68.1705		675	827281	HELQ	113510	72.1285	0.381834	827069	RAD54L	8438	70.1162	0.288454
AP14734601	828616	MSH2	4436	68689	49528	138.689			828616	MSH2	4436	8053	13582	59.294		42.7532		676	827037	TREX1	11277	72.1863	0.384515	827070	RAD54L	8438	76.0213	0.562475
AP14734601	828617	RAD51	5888	40421	49528	81.613			828617	RAD51	5888	6561	13582	48.308		59.1916		677	828877	RRM2	6241	72.2921	0.389422	828661	RAD9A	5883	36.3151	-1.28004
AP14734601	828618	RAD51	5888	36766	49528	74.234			828618	RAD51	5888	7210	13582	53.087		71.5131		678	827111	GADD45A	1647	72.2942	0.389521	828662	RAD9A	5883	37.0866	-1.24424
AP14734601	828619	RAD1	5810	43462	49528	87.753			828619	RAD1	5810	9712	13582	71.509		81.489		679	827183	FANCM	57697	72.4061	0.394715	828682	RAD9A	5883	62.7604	-0.0528838
AP14734601	828620	RAD1	5810	60566	49528	122.288			828620	RAD1	5810	7390	13582	54.412		44.495		680	828744	POLQ	10721	72.4458	0.396558	828681	RAD9A	5883	67.6637	0.174652
AP14734601	828621	PALB2	79728	65765	49528	132.785			828621	PALB2	79728	9729	13582	71.634		53.9474		681	828312	MTOR	2475	72.4941	0.3988	827189	RASSF7	8045	57.825	-0.281901
AP14734601	828622	PALB2	79728	65124	49528	131.491			828622	PALB2	79728	8960	13582	65.972		50.1723		682	827161	SMC3	9126	72.5035	0.399233	827209	RASSF7	8045	68.0961	0.194713
AP14734601	828623	FAN1	22909	75353	49528	152.144			828623	FAN1	22909	7946	13582	58.506		38.4544		683	828768	MSH5	4439	72.616	0.404453	827210	RASSF7	8045	75.045	0.517171
AP14734601	828624	FAN1	22909	44457	49528	89.762			828624	FAN1	22909	9690	13582	71.347		79.4846		684	827257	FANCG	2189	72.6257	0.404904	827190	RASSF7	8045	76.2876	0.574832
AP14734601	828625	CNOT7	29883	70719	49528	142.787			828625	CNOT7	29883	6743	13582	49.648		34.7707		685	828396	EYA3	2140	72.6519	0.406122	828521	RBBP8	5932	44.0415	-0.921507
AP14734601	828626	CNOT7	29883	62473	49528	126.138			828626	CNOT7	29883	9151	13582	67.378		53.4161		686	828386	SLX1A	548593	72.7003	0.408366	828522	RBBP8	5932	47.8818	-0.743304
AP14734601	828627	CDKN2D	1032	43945	49528	88.728			828627	CDKN2D	1032	5280	13582	38.876		43.8148		687	828730	ERCC2	2068	72.7389	0.410156	828502	RBBP8	5932	64.6218	0.0334953
AP14734601	828628	CDKN2D	1032	70803	49528	142.957			828628	CDKN2D	1032	8593	13582	63.27		44.2581		688	828432	RNF8	9025	72.8221	0.414017	828501	RBBP8	5932	98.1998	1.59164
AP14734601	828629	DDB1	1642	44951	49528	90.76			828629	DDB1	1642	7989	13582	58.823		64.8116		689	828605	MLH3	27030	72.8222	0.414021	828583	RDM1	201299	23.3392	-1.88217
AP14734601	828630	DDB1	1642	50030	49528	101.015			828630	DDB1	1642	9861	13582	72.606		71.8765		690	828886	H2AFX	3014	72.8477	0.415206	828584	RDM1	201299	28.9798	-1.62043
AP14734601	828631	ERCC8	1161	65625	49528	132.502			828631	ERCC8	1161	8161	13582	60.089		45.3495		691	828712	TADA3	10474	72.8853	0.416951	828603	RDM1	201299	46.9669	-0.785757
AP14734601	828632	ERCC8	1161	53200	49528	107.415			828632	ERCC8	1161	7835	13582	57.689		53.7067		692	828405	SLX1A	548593	73.0402	0.424137	828604	RDM1	201299	56.553	-0.340928
AP14734601	828633	PARP1	142	62293	49528	125.775			828633	PARP1	142	9027	13582	66.465		52.8444		693	827178	RPS27L	51065	73.0683	0.425445	828280	RECQL	5965	66.0275	0.0987248
AP14734601	828634	PARP1	142	57295	49528	115.683			828634	PARP1	142	7780	13582	57.284		49.5181		694	828656	FAAP24	91442	73.0951	0.426685	828279	RECQL	5965	75.6618	0.545791
AP14734601	828635	FAAP24	91442	62038	49528	125.26			828635	FAAP24	91442	11195	13582	82.428		65.8055		695	828430	PRMT6	55170	73.1163	0.42767	828300	RECQL	5965	77.3931	0.626132
AP14734601	828636	FAAP24	91442	70952	49528	143.258			828636	FAAP24	91442	9191	13582	67.673		47.2385		696	828725	FANCF	2188	73.2674	0.434683	828299	RECQL	5965	94.6372	1.42632
AP14734601	828637	RPAIN	84268	64691	49528	130.616			828637	RPAIN	84268	7935	13582	58.425		44.7304		697	828736	UBE2V1	7335	73.3893	0.440341	828582	RECQL4	9401	42.2778	-1.00335
AP14734601	828638	RPAIN	84268	55988	49528	113.044			828638	RPAIN	84268	9266	13582	68.225		60.3526		698	828287	BRCC3	79184	73.5762	0.449013	828581	RECQL4	9401	44.0723	-0.920081
AP14734601	828639	POLA1	5422	35319	49528	71.312			828639	POLA1	5422	10268	13582	75.603		106.017		699	828659	POLA1	5422	73.5873	0.449526	828602	RECQL4	9401	49.063	-0.688491
AP14734601	828640	POLA1	5422	58200	49528	117.51			828640	POLA1	5422	10013	13582	73.725		62.7393		700	828470	EME2	197342	73.607	0.45044	828601	RECQL4	9401	61.6679	-0.103579
AP14734601	828641	PALB2	79728	65684	49528	132.621			828641	PALB2	79728	9637	13582	70.957		53.5036		701	828450	PRMT6	55170	73.6523	0.452545	828525	RECQL5	9400	51.1951	-0.589555
AP14734601	828642	PALB2	79728	75072	49528	151.576			828642	PALB2	79728	9534	13582	70.198		46.3121		702	827140	BRIP1	83990	73.8771	0.462973	828526	RECQL5	9400	65.3376	0.0667093
AP14734601	828643	FAN1	22909	32771	49528	66.167			828643	FAN1	22909	3846	13582	28.318		42.7978		703	827196	RAD17	5884	73.88	0.46311	828505	RECQL5	9400	65.8852	0.0921198
AP14734601	828644	FAN1	22909	35050	49528	70.769			828644	FAN1	22909	3464	13582	25.505		36.0398		704	828832	CLK2	1196	74.0358	0.47034	828506	RECQL5	9400	68.3832	0.208037
AP14734601	828645	CNOT7	29883	73243	49528	147.883			828645	CNOT7	29883	11663	13582	85.874		58.0689		705	827062	DDX11	1663	74.0454	0.470786	827225	REV1	51455	63.8696	-0.00140962
AP14734601	828646	CNOT7	29883	70156	49528	141.651			828646	CNOT7	29883	12934	13582	95.232		67.23		706	827274	GTF2H1	2965	74.0493	0.470966	827246	REV1	51455	86.4095	1.04453
AP14734601	828647	CDKN2D	1032	44454	49528	89.756			828647	CDKN2D	1032	8708	13582	64.117		71.4348		707	828610	BTG2	7832	74.0499	0.470991	827245	REV1	51455	113.506	2.30188
AP14734601	828648	CDKN2D	1032	68779	49528	138.87			828648	CDKN2D	1032	10155	13582	74.771		53.8424		708	828688	DMC1	11144	74.0827	0.472514	827226	REV1	51455	122.516	2.71999
AP14734601	828649	DDB1	1642	63162	49528	127.529			828649	DDB1	1642	8889	13582	65.449		51.3209		709	828825	APEX2	27301	74.1024	0.473431	827107	REV3L	5980	85.3508	0.995396
AP14734601	828650	DDB1	1642	60800	49528	122.76			828650	DDB1	1642	10337	13582	76.111		61.9998		710	828326	MBD4	8930	74.2134	0.478581	827127	REV3L	5980	89.7943	1.20159
AP14734601	828651	ERCC8	1161	42372	49528	85.552			828651	ERCC8	1161	5857	13582	43.125		50.4079		711	828663	UPF1	5976	74.2752	0.481449	827128	REV3L	5980	102.263	1.78017
AP14734601	828652	ERCC8	1161	39569	49528	79.893			828652	ERCC8	1161	3956	13582	29.128		36.4588		712	828755	SMC1A	8243	74.3018	0.482683	827108	REV3L	5980	110.786	2.17566
AP14734601	828653	PARP1	142	53927	49528	108.883			828653	PARP1	142	8360	13582	61.554		56.5322		713	827068	TOPBP1	11073	74.3301	0.483996	828308	RNF168	165918	43.1943	-0.960823
AP14734601	828654	PARP1	142	56169	49528	113.41			828654	PARP1	142	9333	13582	68.718		60.5925		714	828715	UBE2V1	7335	74.3377	0.484348	828307	RNF168	165918	59.6888	-0.195414
AP14734601	828655	FAAP24	91442	59239	49528	119.608			828655	FAAP24	91442	11026	13582	81.184		67.8751		715	827044	TDP2	51567	74.4665	0.490323	828327	RNF168	165918	67.3763	0.161313
AP14734601	828656	FAAP24	91442	47131	49528	95.161			828656	FAAP24	91442	9447	13582	69.558		73.0951		716	826990	FANCC	2176	74.5232	0.492955	828328	RNF168	165918	85.7965	1.01608
AP14734601	828657	RPAIN	84268	64779	49528	130.794			828657	RPAIN	84268	8523	13582	62.754		47.9793		717	828702	POLD1	5424	74.6889	0.500645	828451	RNF8	9025	36.7347	-1.26057
AP14734601	828658	RPAIN	84268	63061	49528	127.325			828658	RPAIN	84268	7842	13582	57.74		45.3485		718	827265	CCNO	10309	74.7124	0.501737	828431	RNF8	9025	50.3405	-0.629209
AP14734601	828659	POLA1	5422	26250	49528	53.001			828659	POLA1	5422	5297	13582	39.002		73.5873		719	827150	TRIP13	9319	74.7192	0.502053	828452	RNF8	9025	60.8939	-0.139493
AP14734601	828660	POLA1	5422	25402	49528	51.289			828660	POLA1	5422	7250	13582	53.381		104.079		720	827155	HUS1	3364	74.7872	0.505207	828432	RNF8	9025	72.8221	0.414017
AP14734601	828661	RAD9A	5883	71950	49528	145.273			828661	RAD9A	5883	7165	13582	52.756		36.3151		721	827278	MUS81	80198	74.808	0.506172	827072	RPA1	6117	56.0681	-0.363429
AP14734601	828662	RAD9A	5883	65389	49528	132.026			828662	RAD9A	5883	6650	13582	48.964		37.0866		722	827180	DNA2	1763	74.8913	0.510036	827071	RPA1	6117	59.6531	-0.197073
AP14734601	828663	UPF1	5976	40643	49528	82.061			828663	UPF1	5976	8278	13582	60.951		74.2752		723	827144	RAD52	5893	74.9216	0.511443	827091	RPA1	6117	77.8573	0.647671
AP14734601	828664	UPF1	5976	54560	49528	110.161			828664	UPF1	5976	9240	13582	68.034		61.7587		724	827202	MAD2L2	10459	75.0175	0.515892	827092	RPA1	6117	80.5756	0.773808
AP14734601	828665	NBN	4683	17982	49528	36.307			828665	NBN	4683	9858	13582	72.584		199.917		725	827210	RASSF7	8045	75.045	0.517171	828435	RPA2	6118	41.2175	-1.05255
AP14734601	828666	NBN	4683	69186	49528	139.692			828666	NBN	4683	7357	13582	54.169		38.7775		726	827188	PRKDC	5591	75.1016	0.519796	828436	RPA2	6118	47.416	-0.764921
AP14734601	828667	DMC1	11144	67981	49528	137.259			828667	DMC1	11144	10574	13582	77.856		56.722		727	828883	ASF1A	25842	75.2292	0.525717	828456	RPA2	6118	62.6555	-0.0577494
AP14734601	828668	DMC1	11144	72314	49528	146.008			828668	DMC1	11144	9093	13582	66.951		45.8543		728	828728	PARG	8505	75.5421	0.540239	828455	RPA2	6118	71.7266	0.363186
AP14734601	828669	PCNA	5111	43586	49528	88.004			828669	PCNA	5111	9095	13582	66.966		76.0943		729	828279	RECQL	5965	75.6618	0.545791	828569	RPA3	6119	27.5562	-1.68649
AP14734601	828670	PCNA	5111	36653	49528	74.005			828670	PCNA	5111	8870	13582	65.309		88.2494		730	827088	TOPBP1	11073	75.897	0.556704	828550	RPA3	6119	31.1809	-1.51829
AP14734601	828671	BAZ1B	9031	65987	49528	133.233			828671	BAZ1B	9031	8835	13582	65.052		48.8257		731	827259	ATR	545	75.8991	0.556803	828570	RPA3	6119	42.1811	-1.00784
AP14734601	828672	BAZ1B	9031	52471	49528	105.943			828672	BAZ1B	9031	5871	13582	43.228		40.8031		732	827179	DNA2	1763	75.9975	0.561369	828549	RPA3	6119	42.3323	-1.00082
AP14734601	828673	ALKBH1	8846	61841	49528	124.862			828673	ALKBH1	8846	7526	13582	55.414		44.3802		733	828778	CDK7	1022	76.0131	0.562094	828840	RPA4	29935	49.0181	-0.690577
AP14734601	828674	ALKBH1	8846	59346	49528	119.824			828674	ALKBH1	8846	10447	13582	76.921		64.195		734	827070	RAD54L	8438	76.0213	0.562475	828860	RPA4	29935	57.6251	-0.291181
AP14734601	828675	POLB	5423	29326	49528	59.212			828675	POLB	5423	7028	13582	51.747		87.3928		735	828837	XRCC5	7520	76.0398	0.563334	828859	RPA4	29935	90.3718	1.22839
AP14734601	828676	POLB	5423	60615	49528	122.387			828676	POLB	5423	10672	13582	78.577		64.2037		736	828669	PCNA	5111	76.0943	0.565859	828839	RPA4	29935	98.4643	1.60391
AP14734601	828677	NTHL1	4913	51522	49528	104.027			828677	NTHL1	4913	7643	13582	56.275		54.0965		737	828875	ERCC1	2067	76.2556	0.573348	828637	RPAIN	84268	44.7304	-0.889543
AP14734601	828678	NTHL1	4913	67251	49528	135.785			828678	NTHL1	4913	5720	13582	42.116		31.0167		738	827019	APTX	54840	76.2606	0.573578	828658	RPAIN	84268	45.3485	-0.860858
AP14734601	828679	DDB2	1643	39576	49528	79.907			828679	DDB2	1643	4057	13582	29.872		37.3835		739	827190	RASSF7	8045	76.2876	0.574832	828657	RPAIN	84268	47.9793	-0.738781
AP14734601	828680	DDB2	1643	62903	49528	127.006			828680	DDB2	1643	10477	13582	77.142		60.7389		740	828791	RAD51B	5890	76.3222	0.576434	828638	RPAIN	84268	60.3526	-0.164612
AP14734601	828681	RAD9A	5883	49060	49528	99.056			828681	RAD9A	5883	9103	13582	67.025		67.6637		741	828729	ERCC2	2068	76.3237	0.576506	827157	RPS27L	51065	32.1449	-1.47355
AP14734601	828682	RAD9A	5883	74095	49528	149.604			828682	RAD9A	5883	12752	13582	93.892		62.7604		742	828752	LIG4	3981	76.5973	0.589202	827158	RPS27L	51065	37.696	-1.21596
AP14734601	828683	UPF1	5976	57239	49528	115.57			828683	UPF1	5976	16081	13582	118.404		102.452		743	828419	RAD23A	5886	76.6044	0.589531	827177	RPS27L	51065	53.237	-0.494803
AP14734601	828684	UPF1	5976	55647	49528	112.356			828684	UPF1	5976	10281	13582	75.699		67.3742		744	828870	NABP1	64859	76.6564	0.591946	827178	RPS27L	51065	73.0683	0.425445
AP14734601	828685	NBN	4683	64701	49528	130.637			828685	NBN	4683	14110	13582	103.891		79.5265		745	827234	MSH4	4438	76.7873	0.598018	828896	RRM2	6241	52.2144	-0.542256
AP14734601	828686	NBN	4683	69813	49528	140.958			828686	NBN	4683	12368	13582	91.065		64.6044		746	828734	ATRX	546	76.8235	0.599698	828895	RRM2	6241	62.4212	-0.0686203
AP14734601	828687	DMC1	11144	64930	49528	131.099			828687	DMC1	11144	10412	13582	76.663		58.4772		747	827233	MSH4	4438	76.8279	0.599905	828878	RRM2	6241	69.873	0.277171
AP14734601	828688	DMC1	11144	30465	49528	61.511			828688	DMC1	11144	6189	13582	45.569		74.0827		748	828819	DUT	1854	76.9065	0.60355	828877	RRM2	6241	72.2921	0.389422
AP14734601	828689	PCNA	5111	49269	49528	99.478			828689	PCNA	5111	8947	13582	65.876		66.2217		749	828367	OGG1	4968	76.9695	0.606471	828377	RRM2B	50484	35.9693	-1.29609
AP14734601	828690	PCNA	5111	40495	49528	81.763			828690	PCNA	5111	10089	13582	74.285		90.8541		750	828811	RAD51B	5890	77.0163	0.608645	828378	RRM2B	50484	41.3604	-1.04592
AP14734601	828691	BAZ1B	9031	35540	49528	71.758			828691	BAZ1B	9031	10589	13582	77.966		108.651		751	827249	CSNK1D	1453	77.0407	0.609775	828357	RRM2B	50484	53.9824	-0.460211
AP14734601	828692	BAZ1B	9031	55434	49528	111.926			828692	BAZ1B	9031	7529	13582	55.436		49.5292		752	828388	MUTYH	4595	77.2162	0.617923	828358	RRM2B	50484	64.6482	0.0347198
AP14734601	828693	ALKBH1	8846	47913	49528	96.74			828693	ALKBH1	8846	7406	13582	54.53		56.3676		753	827173	XPC	7508	77.2984	0.621734	827015	RTEL1	51750	39.9929	-1.10938
AP14734601	828694	ALKBH1	8846	62352	49528	125.894			828694	ALKBH1	8846	8746	13582	64.396		51.151		754	828727	PARG	8505	77.3326	0.62332	826995	RTEL1	51750	51.3722	-0.581335
AP14734601	828695	POLB	5423	52296	49528	105.59			828695	POLB	5423	11394	13582	83.894		79.4526		755	828300	RECQL	5965	77.3931	0.626132	827016	RTEL1	51750	63.1905	-0.0329253
AP14734601	828696	POLB	5423	47042	49528	94.982			828696	POLB	5423	12060	13582	88.797		93.4882		756	828460	NABP2	79035	77.8116	0.645549	826996	RTEL1	51750	81.6396	0.823186
AP14734601	828697	NTHL1	4913	54110	49528	109.252			828697	NTHL1	4913	6363	13582	46.85		42.8825		757	827091	RPA1	6117	77.8573	0.647671	826986	RUVBL2	10856	42.2408	-1.00507
AP14734601	828698	NTHL1	4913	52115	49528	105.224			828698	NTHL1	4913	5604	13582	41.262		39.2135		758	828449	PRMT6	55170	77.8934	0.649344	827005	RUVBL2	10856	49.4764	-0.669309
AP14734601	828699	DDB2	1643	63128	49528	127.461			828699	DDB2	1643	5765	13582	42.447		33.302		759	828854	POLG	5428	77.9188	0.650523	826985	RUVBL2	10856	52.0956	-0.547767
AP14734601	828700	DDB2	1643	57248	49528	115.588			828700	DDB2	1643	8795	13582	64.757		56.024		760	828726	FANCF	2188	78.0212	0.655277	827006	RUVBL2	10856	106.259	1.9656
AP14734601	828701	POLD1	5424	36646	49528	73.991			828701	POLD1	5424	11399	13582	83.93		113.433		761	827263	RAD51D	5892	78.0452	0.65639	827186	SETMAR	6419	57.1155	-0.314826
AP14734601	828702	POLD1	5424	56198	49528	113.468			828702	POLD1	5424	11510	13582	84.748		74.6889		762	828412	POLH	5429	78.0653	0.657323	827185	SETMAR	6419	61.6456	-0.104613
AP14734601	828703	MGMT	4255	71057	49528	143.47			828703	MGMT	4255	9337	13582	68.748		47.918		763	827176	HUS1	3364	78.1692	0.662142	827205	SETMAR	6419	65.6982	0.0834445
AP14734601	828704	MGMT	4255	49398	49528	99.739			828704	MGMT	4255	8979	13582	66.112		66.285		764	828264	TRIM28	10155	78.3517	0.670612	827206	SETMAR	6419	71.9021	0.371327
AP14734601	828705	FANCF	2188	58704	49528	118.528			828705	FANCF	2188	10836	13582	79.785		67.3132		765	827053	IP6K3	117283	78.4927	0.677155	828781	SETX	23064	40.6909	-1.07699
AP14734601	828706	FANCF	2188	76263	49528	153.981			828706	FANCF	2188	13650	13582	100.504		65.2704		766	828580	EYA1	2138	78.5417	0.679428	828801	SETX	23064	41.4091	-1.04366
AP14734601	828707	PARG	8505	58524	49528	118.165			828707	PARG	8505	11335	13582	83.459		70.6292		767	828848	BRCA2	675	79.0177	0.701519	828782	SETX	23064	43.8787	-0.929064
AP14734601	828708	PARG	8505	62241	49528	125.67			828708	PARG	8505	10411	13582	76.656		60.9979		768	827051	MDC1	9656	79.0623	0.703588	828802	SETX	23064	66.1601	0.104878
AP14734601	828709	ERCC2	2068	62941	49528	127.083			828709	ERCC2	2068	14487	13582	106.667		83.9349		769	827264	RAD51D	5892	79.1805	0.70907	828424	SHFM1	7979	45.9967	-0.83078
AP14734601	828710	ERCC2	2068	48818	49528	98.567			828710	ERCC2	2068	14073	13582	103.619		105.125		770	828779	FANCA	2175	79.2434	0.71199	828444	SHFM1	7979	47.3268	-0.769058
AP14734601	828711	TADA3	10474	48604	49528	98.135			828711	TADA3	10474	12627	13582	92.972		94.7389		771	827132	GADD45A	1647	79.319	0.715497	828443	SHFM1	7979	51.0552	-0.596045
AP14734601	828712	TADA3	10474	55987	49528	113.042			828712	TADA3	10474	11190	13582	82.391		72.8853		772	828695	POLB	5423	79.4526	0.721698	828423	SHFM1	7979	60.7977	-0.143956
AP14734601	828713	ATRX	546	47928	49528	96.77			828713	ATRX	546	6147	13582	45.26		46.7707		773	827125	POLM	27434	79.4618	0.722124	827036	SIRT1	23411	44.4005	-0.904848
AP14734601	828714	ATRX	546	65764	49528	132.783			828714	ATRX	546	11903	13582	87.641		66.0032		774	828624	FAN1	22909	79.4846	0.723185	827055	SIRT1	23411	70.5442	0.308316
AP14734601	828715	UBE2V1	7335	49355	49528	99.652			828715	UBE2V1	7335	10061	13582	74.079		74.3377		775	827120	BRIP1	83990	79.5225	0.724943	827035	SIRT1	23411	81.6756	0.824853
AP14734601	828716	UBE2V1	7335	78904	49528	159.314			828716	UBE2V1	7335	11380	13582	83.79		52.5942		776	828685	NBN	4683	79.5265	0.725126	827056	SIRT1	23411	100.371	1.69238
AP14734601	828717	POLL	27343	40559	49528	81.892			828717	POLL	27343	5535	13582	40.754		49.7655		777	827122	PMS1	5378	79.8949	0.742224	828406	SLX1A	548593	38.1014	-1.19715
AP14734601	828718	POLL	27343	51890	49528	104.77			828718	POLL	27343	5552	13582	40.879		39.0178		778	828422	POLK	51426	79.9734	0.745864	828385	SLX1A	548593	48.9872	-0.692009
AP14734601	828719	GTF2H3	2967	67997	49528	137.291			828719	GTF2H3	2967	8963	13582	65.994		48.0687		779	828464	HINFP	25988	80.0058	0.747368	828386	SLX1A	548593	72.7003	0.408366
AP14734601	828720	GTF2H3	2967	48498	49528	97.921			828720	GTF2H3	2967	7124	13582	52.454		53.5677		780	828820	DUT	1854	80.0828	0.750941	828405	SLX1A	548593	73.0402	0.424137
AP14734601	828721	POLD1	5424	65688	49528	132.629			828721	POLD1	5424	11057	13582	81.412		61.3833		781	827273	GTF2H1	2965	80.2786	0.76003	828756	SMC1A	8243	70.0294	0.284425
AP14734601	828722	POLD1	5424	76234	49528	153.923			828722	POLD1	5424	12866	13582	94.732		61.5451		782	828313	RAD23B	5887	80.437	0.767378	828755	SMC1A	8243	74.3018	0.482683
AP14734601	828723	MGMT	4255	57912	49528	116.929			828723	MGMT	4255	9512	13582	70.036		59.8962		783	827147	FANCD2	2177	80.4628	0.768577	828776	SMC1A	8243	82.5503	0.865442
AP14734601	828724	MGMT	4255	62044	49528	125.272			828724	MGMT	4255	10855	13582	79.925		63.8012		784	827092	RPA1	6117	80.5756	0.773808	828775	SMC1A	8243	118.101	2.51512
AP14734601	828725	FANCF	2188	58801	49528	118.724			828725	FANCF	2188	11814	13582	86.986		73.2674		785	828852	CLK2	1196	80.738	0.781344	827141	SMC3	9126	40.8018	-1.07184
AP14734601	828726	FANCF	2188	70212	49528	141.764			828726	FANCF	2188	15022	13582	110.606		78.0212		786	828488	FANCE	2178	80.7558	0.782172	827142	SMC3	9126	57.7674	-0.284574
AP14734601	828727	PARG	8505	68376	49528	138.057			828727	PARG	8505	14500	13582	106.763		77.3326		787	828847	BRCA2	675	80.8241	0.785339	827162	SMC3	9126	61.7218	-0.101079
AP14734601	828728	PARG	8505	63948	49528	129.116			828728	PARG	8505	13247	13582	97.537		75.5421		788	827235	XAB2	56949	81.0304	0.794913	827161	SMC3	9126	72.5035	0.399233
AP14734601	828729	ERCC2	2068	61530	49528	124.234			828729	ERCC2	2068	12878	13582	94.82		76.3237		789	828774	ATM	472	81.3296	0.808798	828497	SMC6	79677	33.9417	-1.39017
AP14734601	828730	ERCC2	2068	48550	49528	98.026			828730	ERCC2	2068	9684	13582	71.303		72.7389		790	828838	XRCC5	7520	81.3744	0.810877	828477	SMC6	79677	34.1684	-1.37966
AP14734601	828731	TADA3	10474	40881	49528	82.542			828731	TADA3	10474	13707	13582	100.924		122.27		791	828767	MSH5	4439	81.4718	0.815397	828498	SMC6	79677	47.2044	-0.774739
AP14734601	828732	TADA3	10474	55512	49528	112.083			828732	TADA3	10474	10941	13582	80.558		71.8735		792	828619	RAD1	5810	81.489	0.816193	828478	SMC6	79677	51.0914	-0.594368
AP14734601	828733	ATRX	546	54542	49528	110.125			828733	ATRX	546	6484	13582	47.741		43.3516		793	826996	RTEL1	51750	81.6396	0.823186	828807	SMUG1	23583	40.9487	-1.06502
AP14734601	828734	ATRX	546	54138	49528	109.309			828734	ATRX	546	11405	13582	83.975		76.8235		794	827035	SIRT1	23411	81.6756	0.824853	828787	SMUG1	23583	50.1884	-0.636268
AP14734601	828735	UBE2V1	7335	62728	49528	126.653			828735	UBE2V1	7335	8026	13582	59.095		46.659		795	827167	FANCD2	2177	81.7687	0.829175	828788	SMUG1	23583	51.8126	-0.560901
AP14734601	828736	UBE2V1	7335	62430	49528	126.051			828736	UBE2V1	7335	12564	13582	92.508		73.3893		796	828345	TP73	7161	81.7875	0.830047	828808	SMUG1	23583	88.3665	1.13534
AP14734601	828737	POLL	27343	58532	49528	118.181			828737	POLL	27343	5340	13582	39.318		33.2693		797	828842	PNKP	11284	81.8955	0.835059	827248	SOD1	6647	63.9922	0.00428022
AP14734601	828738	POLL	27343	55082	49528	111.215			828738	POLL	27343	6143	13582	45.231		40.6699		798	828743	POLQ	10721	82.0002	0.839917	827247	SOD1	6647	69.4514	0.257607
AP14734601	828739	GTF2H3	2967	54903	49528	110.854			828739	GTF2H3	2967	7618	13582	56.091		50.599		799	827279	UIMC1	51720	82.1069	0.844869	827228	SOD1	6647	90.9769	1.25647
AP14734601	828740	GTF2H3	2967	35151	49528	70.973			828740	GTF2H3	2967	4589	13582	33.789		47.6082		800	827269	YBX1	4904	82.1287	0.845878	827227	SOD1	6647	97.3656	1.55293
AP14734601	828741	EME1	146956	45384	49528	91.634			828741	EME1	146956	3045	13582	22.42		24.4669		801	828760	FANCA	2175	82.1312	0.845993	828573	SPO11	23626	27.5616	-1.68624
AP14734601	828742	EME1	146956	36748	49528	74.197			828742	EME1	146956	6717	13582	49.457		66.6563		802	827114	IGHMBP2	3508	82.2413	0.851106	828574	SPO11	23626	38.1588	-1.19449
AP14734601	828743	POLQ	10721	68068	49528	137.435			828743	POLQ	10721	15306	13582	112.697		82.0002		803	828486	MSH6	2956	82.4778	0.862081	828554	SPO11	23626	43.4785	-0.947633
AP14734601	828744	POLQ	10721	45001	49528	90.861			828744	POLQ	10721	8940	13582	65.825		72.4458		804	828856	BRE	9577	82.5206	0.864064	828553	SPO11	23626	50.9399	-0.601399
AP14734601	828745	RAD51C	5889	50575	49528	102.115			828745	RAD51C	5889	13907	13582	102.397		100.276		805	828888	NABP1	64859	82.5444	0.865168	828732	TADA3	10474	71.8735	0.370001
AP14734601	828746	RAD51C	5889	68287	49528	137.877			828746	RAD51C	5889	10385	13582	76.464		55.4581		806	828776	SMC1A	8243	82.5503	0.865442	828712	TADA3	10474	72.8853	0.416951
AP14734601	828747	MSH5	4439	51928	49528	104.847			828747	MSH5	4439	9557	13582	70.368		67.1149		807	827135	PMS2	5395	82.6113	0.868274	828711	TADA3	10474	94.7389	1.43104
AP14734601	828748	MSH5	4439	47562	49528	96.031			828748	MSH5	4439	9397	13582	69.19		72.0497		808	827048	POLE	5426	82.963	0.884593	828731	TADA3	10474	122.27	2.70858
AP14734601	828749	ALKBH3	221120	68953	49528	139.222			828749	ALKBH3	221120	10261	13582	75.551		54.2666		809	827138	CSNK1E	1454	83.0481	0.888543	827014	TCEA1	6917	45.8644	-0.83692
AP14734601	828750	ALKBH3	221120	49404	49528	99.751			828750	ALKBH3	221120	15831	13582	116.563		116.854		810	828823	BLM	641	83.1405	0.892832	827013	TCEA1	6917	52.9853	-0.506483
AP14734601	828751	LIG4	3981	57567	49528	116.232			828751	LIG4	3981	7783	13582	57.306		49.3031		811	827211	PARP2	10038	83.1744	0.894404	826994	TCEA1	6917	63.8127	-0.00405183
AP14734601	828752	LIG4	3981	70556	49528	142.458			828752	LIG4	3981	14820	13582	109.119		76.5973		812	827106	POLM	27434	83.5453	0.911616	826993	TCEA1	6917	99.654	1.65912
AP14734601	828753	ATM	472	57582	49528	116.263			828753	ATM	472	9179	13582	67.585		58.1311		813	827238	FANCG	2189	83.666	0.917216	827066	TDG	6996	49.579	-0.664548
AP14734601	828754	ATM	472	57308	49528	115.709			828754	ATM	472	15263	13582	112.381		97.1238		814	827239	ATR	545	83.703	0.918931	827065	TDG	6996	53.1445	-0.499093
AP14734601	828755	SMC1A	8243	60245	49528	121.639			828755	SMC1A	8243	12275	13582	90.38		74.3018		815	828709	ERCC2	2068	83.9349	0.929694	827086	TDG	6996	55.9787	-0.367576
AP14734601	828756	SMC1A	8243	58531	49528	118.179			828756	SMC1A	8243	11240	13582	82.76		70.0294		816	828539	MPLKIP	136647	83.9687	0.93126	827085	TDG	6996	86.6779	1.05698
AP14734601	828757	CDK7	1022	64559	49528	130.35			828757	CDK7	1022	5849	13582	43.066		33.0387		817	828332	MTOR	2475	84.3108	0.947138	828389	TDP1	55775	47.7584	-0.749032
AP14734601	828758	CDK7	1022	61828	49528	124.836			828758	CDK7	1022	6196	13582	45.621		36.5447		818	828343	ATP23	91419	84.4085	0.951672	828409	TDP1	55775	55.3093	-0.398642
AP14734601	828759	FANCA	2175	56128	49528	113.327			828759	FANCA	2175	10853	13582	79.91		70.5128		819	827076	VCP	7415	84.4281	0.952581	828410	TDP1	55775	64.69	0.0366585
AP14734601	828760	FANCA	2175	64825	49528	130.887			828760	FANCA	2175	14600	13582	107.499		82.1312		820	827169	TRIP13	9319	84.5611	0.95875	828390	TDP1	55775	64.8871	0.0458056
AP14734601	828761	EME1	146956	35372	49528	71.419			828761	EME1	146956	2789	13582	20.535		28.7529		821	827164	RAD52	5893	84.7022	0.965298	827043	TDP2	51567	42.8707	-0.975838
AP14734601	828762	EME1	146956	66143	49528	133.548			828762	EME1	146956	7862	13582	57.888		43.3462		822	828379	GEN1	348654	84.7621	0.96808	827023	TDP2	51567	68.0314	0.191714
AP14734601	828763	POLQ	10721	56806	49528	114.696			828763	POLQ	10721	13442	13582	98.973		86.2916		823	828480	CCNH	902	84.7955	0.969628	827044	TDP2	51567	74.4665	0.490323
AP14734601	828764	POLQ	10721	62795	49528	126.788			828764	POLQ	10721	10459	13582	77.009		60.7384		824	828809	RAD21	5885	84.884	0.973736	827024	TDP2	51567	99.3103	1.64317
AP14734601	828765	RAD51C	5889	61345	49528	123.86			828765	RAD51C	5889	12030	13582	88.576		71.513		825	828303	NUDT1	4521	85.0004	0.979137	828593	TNP1	7141	52.3553	-0.535719
AP14734601	828766	RAD51C	5889	76049	49528	153.549			828766	RAD51C	5889	19607	13582	144.365		94.0188		826	827017	KAT2A	2648	85.247	0.99058	828613	TNP1	7141	53.8076	-0.468323
AP14734601	828767	MSH5	4439	49487	49528	99.918			828767	MSH5	4439	11056	13582	81.405		81.4718		827	827107	REV3L	5980	85.3508	0.995396	828594	TNP1	7141	60.8685	-0.140675
AP14734601	828768	MSH5	4439	69985	49528	141.305			828768	MSH5	4439	13936	13582	102.61		72.616		828	828364	ATP23	91419	85.3922	0.997319	828614	TNP1	7141	70.0642	0.286043
AP14734601	828769	ALKBH3	221120	65148	49528	131.539			828769	ALKBH3	221120	9718	13582	71.553		54.3968		829	827149	TRIP13	9319	85.3949	0.997441	827197	TOP2A	7153	54.0965	-0.454917
AP14734601	828770	ALKBH3	221120	34292	49528	69.238			828770	ALKBH3	221120	8347	13582	61.459		88.7648		830	827170	TRIP13	9319	85.4453	0.999781	827198	TOP2A	7153	57.6734	-0.288936
AP14734601	828771	LIG4	3981	70845	49528	143.042			828771	LIG4	3981	12104	13582	89.121		62.3041		831	828328	RNF168	165918	85.7965	1.01608	827217	TOP2A	7153	62.5219	-0.0639501
AP14734601	828772	LIG4	3981	67070	49528	135.42			828772	LIG4	3981	10069	13582	74.138		54.7467		832	827266	CCNO	10309	85.8361	1.01792	827218	TOP2A	7153	64.0743	0.00808779
AP14734601	828773	ATM	472	63190	49528	127.586			828773	ATM	472	10413	13582	76.67		60.0928		833	828415	EYA3	2140	85.843	1.01824	827067	TOPBP1	11073	68.5386	0.215249
AP14734601	828774	ATM	472	50712	49528	102.392			828774	ATM	472	11310	13582	83.275		81.3296		834	828391	POLH	5429	85.885	1.02019	827068	TOPBP1	11073	74.3301	0.483996
AP14734601	828775	SMC1A	8243	41018	49528	82.819			828775	SMC1A	8243	13284	13582	97.81		118.101		835	828763	POLQ	10721	86.2916	1.03905	827088	TOPBP1	11073	75.897	0.556704
AP14734601	828776	SMC1A	8243	28082	49528	56.7			828776	SMC1A	8243	6357	13582	46.806		82.5503		836	828828	BRCA2	675	86.3265	1.04067	827087	TOPBP1	11073	96.3743	1.50693
AP14734601	828777	CDK7	1022	61270	49528	123.709			828777	CDK7	1022	6057	13582	44.597		36.0499		837	827246	REV1	51455	86.4095	1.04453	828433	TP53	7157	52.5141	-0.52835
AP14734601	828778	CDK7	1022	58553	49528	118.223			828778	CDK7	1022	12205	13582	89.865		76.0131		838	827126	POLM	27434	86.6595	1.05612	828434	TP53	7157	66.7935	0.134268
AP14734601	828779	FANCA	2175	55954	49528	112.976			828779	FANCA	2175	12159	13582	89.526		79.2434		839	827085	TDG	6996	86.6779	1.05698	828453	TP53	7157	93.8853	1.39143
AP14734601	828780	FANCA	2175	58675	49528	118.47			828780	FANCA	2175	8931	13582	65.759		55.5069		840	828463	HINFP	25988	86.9804	1.07102	828454	TP53	7157	103.58	1.84131
AP14734601	828781	SETX	23064	71417	49528	144.197			828781	SETX	23064	7969	13582	58.675		40.6909		841	827110	HMGB2	3148	87.0077	1.07228	828474	TP53BP1	7158	50.7171	-0.611735
AP14734601	828782	SETX	23064	74631	49528	150.686			828782	SETX	23064	8980	13582	66.119		43.8787		842	828675	POLB	5423	87.3928	1.09015	828494	TP53BP1	7158	51.1722	-0.590618
AP14734601	828783	FANCI	55215	61873	49528	124.927			828783	FANCI	55215	7799	13582	57.424		45.966		843	827172	TYMS	7298	87.6966	1.10425	828473	TP53BP1	7158	62.6376	-0.0585808
AP14734601	828784	FANCI	55215	63882	49528	128.983			828784	FANCI	55215	11230	13582	82.686		64.1061		844	828812	RAD51B	5890	88.1384	1.12475	828493	TP53BP1	7158	67.5692	0.170265
AP14734601	828785	UBE2V2	7336	71495	49528	144.354			828785	UBE2V2	7336	10346	13582	76.177		52.771		845	827124	BRCA1	672	88.1723	1.12632	828346	TP73	7161	54.7937	-0.422564
AP14734601	828786	UBE2V2	7336	74306	49528	150.03			828786	UBE2V2	7336	10789	13582	79.439		52.9487		846	827290	YBX1	4904	88.2157	1.12834	828365	TP73	7161	62.166	-0.0804623
AP14734601	828787	SMUG1	23583	58092	49528	117.292			828787	SMUG1	23583	7995	13582	58.867		50.1884		847	828670	PCNA	5111	88.2494	1.1299	828345	TP73	7161	81.7875	0.830047
AP14734601	828788	SMUG1	23583	70783	49528	142.917			828788	SMUG1	23583	10057	13582	74.049		51.8126		848	828808	SMUG1	23583	88.3665	1.13534	828366	TP73	7161	114.514	2.34869
AP14734601	828789	RAD21	5885	49262	49528	99.464			828789	RAD21	5885	12118	13582	89.224		89.7048		849	828301	CHEK2	11200	88.3961	1.13671	827038	TREX1	11277	42.0852	-1.01229
AP14734601	828790	RAD21	5885	46817	49528	94.527			828790	RAD21	5885	16410	13582	120.826		127.822		850	827129	HMGB2	3148	88.5252	1.1427	827058	TREX1	11277	56.2062	-0.357022
AP14734601	828791	RAD51B	5890	58746	49528	118.613			828791	RAD51B	5890	12295	13582	90.528		76.3222		851	828770	ALKBH3	221120	88.7648	1.15382	827057	TREX1	11277	71.7688	0.365143
AP14734601	828792	RAD51B	5890	50792	49528	102.553			828792	RAD51B	5890	7023	13582	51.71		50.4227		852	828492	APLF	200558	88.7693	1.15403	827037	TREX1	11277	72.1863	0.384515
AP14734601	828793	UNG	7374	59955	49528	121.054			828793	UNG	7374	9346	13582	68.814		56.8457		853	827012	FEN1	2237	89.0931	1.16905	828275	TREX2	11219	30.0998	-1.56846
AP14734601	828794	UNG	7374	41364	49528	83.517			828794	UNG	7374	7771	13582	57.218		68.5106		854	827079	GTF2H4	2968	89.1123	1.16995	828295	TREX2	11219	42.8117	-0.978576
AP14734601	828795	CHEK1	1111	43457	49528	87.743			828795	CHEK1	1111	8074	13582	59.449		67.7536		855	828611	MPG	4350	89.5031	1.18808	828296	TREX2	11219	50.8521	-0.605471
AP14734601	828796	CHEK1	1111	66475	49528	134.218			828796	CHEK1	1111	10682	13582	78.651		58.5994		856	828789	RAD21	5885	89.7048	1.19744	828276	TREX2	11219	53.1887	-0.497044
AP14734601	828797	ATRIP	84126	43367	49528	87.561			828797	ATRIP	84126	7935	13582	58.425		66.7249		857	827127	REV3L	5980	89.7943	1.20159	828284	TRIM28	10155	56.3358	-0.351005
AP14734601	828798	ATRIP	84126	60813	49528	122.786			828798	ATRIP	84126	8515	13582	62.696		51.0612		858	828459	NABP2	79035	89.9569	1.20913	828263	TRIM28	10155	56.4086	-0.347629
AP14734601	828799	DUT	1854	52350	49528	105.699			828799	DUT	1854	17014	13582	125.273		118.519		859	828859	RPA4	29935	90.3718	1.22839	828283	TRIM28	10155	70.2268	0.293586
AP14734601	828800	DUT	1854	49048	49528	99.032			828800	DUT	1854	12914	13582	95.085		96.0144		860	828690	PCNA	5111	90.8541	1.25077	828264	TRIM28	10155	78.3517	0.670612
AP14734601	828801	SETX	23064	66137	49528	133.536			828801	SETX	23064	7510	13582	55.296		41.4091		861	827228	SOD1	6647	90.9769	1.25647	827150	TRIP13	9319	74.7192	0.502053
AP14734601	828802	SETX	23064	44619	49528	90.089			828802	SETX	23064	8095	13582	59.603		66.1601		862	827102	PMS1	5378	91.2088	1.26723	827169	TRIP13	9319	84.5611	0.95875
AP14734601	828803	FANCI	55215	74187	49528	149.79			828803	FANCI	55215	11888	13582	87.531		58.4358		863	828380	GEN1	348654	91.2765	1.27037	827149	TRIP13	9319	85.3949	0.997441
AP14734601	828804	FANCI	55215	66579	49528	134.428			828804	FANCI	55215	12687	13582	93.414		69.49		864	828836	BRE	9577	91.4944	1.28048	827170	TRIP13	9319	85.4453	0.999781
AP14734601	828805	UBE2V2	7336	71757	49528	144.883			828805	UBE2V2	7336	12419	13582	91.441		63.1137		865	828499	CCNH	902	91.8368	1.29637	827151	TYMS	7298	57.4033	-0.301471
AP14734601	828806	UBE2V2	7336	31077	49528	62.747			828806	UBE2V2	7336	5998	13582	44.163		70.3826		866	827276	ERCC5	2073	91.9413	1.30122	827171	TYMS	7298	59.4654	-0.20578
AP14734601	828807	SMUG1	23583	57173	49528	115.437			828807	SMUG1	23583	6420	13582	47.27		40.9487		867	827256	XAB2	56949	92.3209	1.31883	827152	TYMS	7298	59.5406	-0.202294
AP14734601	828808	SMUG1	23583	59215	49528	119.56			828808	SMUG1	23583	14349	13582	105.651		88.3665		868	828872	UBE2N	7334	92.3239	1.31897	827172	TYMS	7298	87.6966	1.10425
AP14734601	828809	RAD21	5885	54036	49528	109.103			828809	RAD21	5885	12578	13582	92.611		84.884		869	827117	CSNK1E	1454	92.9889	1.34983	828428	UBE2A	7319	42.1393	-1.00978
AP14734601	828810	RAD21	5885	48297	49528	97.516			828810	RAD21	5885	8098	13582	59.625		61.1438		870	827207	PRKDC	5591	93.1883	1.35909	828447	UBE2A	7319	54.8767	-0.418714
AP14734601	828811	RAD51B	5890	64774	49528	130.784			828811	RAD51B	5890	13680	13582	100.725		77.0163		871	827240	ATR	545	93.482	1.37271	828448	UBE2A	7319	55.8554	-0.3733
AP14734601	828812	RAD51B	5890	52277	49528	105.551			828812	RAD51B	5890	12635	13582	93.031		88.1384		872	828696	POLB	5423	93.4882	1.373	828427	UBE2A	7319	59.3764	-0.209914
AP14734601	828813	UNG	7374	65334	49528	131.915			828813	UNG	7374	10598	13582	78.033		59.154		873	827130	HMGB2	3148	93.5619	1.37642	827029	UBE2B	7320	51.8161	-0.560739
AP14734601	828814	UNG	7374	69174	49528	139.668			828814	UNG	7374	10334	13582	76.089		54.4785		874	827136	PMS2	5395	93.5664	1.37663	827049	UBE2B	7320	58.1286	-0.267816
AP14734601	828815	CHEK1	1111	34819	49528	70.302			828815	CHEK1	1111	6655	13582	49		69.6993		875	828453	TP53	7157	93.8853	1.39143	827030	UBE2B	7320	66.5581	0.123347
AP14734601	828816	CHEK1	1111	38439	49528	77.611			828816	CHEK1	1111	7417	13582	54.611		70.365		876	828766	RAD51C	5889	94.0188	1.39763	827050	UBE2B	7320	140.104	3.53616
AP14734601	828817	ATRIP	84126	29443	49528	59.448			828817	ATRIP	84126	8353	13582	61.503		103.457		877	828440	NABP2	79035	94.08	1.40046	828889	UBE2N	7334	55.8377	-0.374121
AP14734601	828818	ATRIP	84126	69233	49528	139.787			828818	ATRIP	84126	11698	13582	86.132		61.6166		878	827143	RAD52	5893	94.2466	1.4082	828871	UBE2N	7334	59.2631	-0.215169
AP14734601	828819	DUT	1854	55834	49528	112.733			828819	DUT	1854	11775	13582	86.699		76.9065		879	828299	RECQL	5965	94.6372	1.42632	828890	UBE2N	7334	64.8204	0.0427092
AP14734601	828820	DUT	1854	57790	49528	116.683			828820	DUT	1854	12691	13582	93.443		80.0828		880	828711	TADA3	10474	94.7389	1.43104	828872	UBE2N	7334	92.3239	1.31897
AP14734601	828821	PNKP	11284	58392	49528	117.898			828821	PNKP	11284	8887	13582	65.435		55.5014		881	827145	FANCL	55120	94.7485	1.43148	828735	UBE2V1	7335	46.659	-0.800047
AP14734601	828822	PNKP	11284	70632	49528	142.612			828822	PNKP	11284	10399	13582	76.567		53.689		882	827148	FANCD2	2177	94.7555	1.43181	828716	UBE2V1	7335	52.5942	-0.524629
AP14734601	828823	BLM	641	52020	49528	105.033			828823	BLM	641	11860	13582	87.325		83.1405		883	827270	YBX1	4904	94.9084	1.43891	828736	UBE2V1	7335	73.3893	0.440341
AP14734601	828824	BLM	641	28070	49528	56.676			828824	BLM	641	7828	13582	57.637		101.696		884	827078	ALKBH2	121642	95.1497	1.4501	828715	UBE2V1	7335	74.3377	0.484348
AP14734601	828825	APEX2	27301	52917	49528	106.844			828825	APEX2	27301	10753	13582	79.174		74.1024		885	828800	DUT	1854	96.0144	1.49023	828785	UBE2V2	7336	52.771	-0.516429
AP14734601	828826	APEX2	27301	66937	49528	135.151			828826	APEX2	27301	8994	13582	66.222		48.9985		886	828519	MPLKIP	136647	96.0691	1.49276	828786	UBE2V2	7336	52.9487	-0.508179
AP14734601	828827	BRCA2	675	52010	49528	105.012			828827	BRCA2	675	6441	13582	47.425		45.1615		887	827087	TOPBP1	11073	96.3743	1.50693	828805	UBE2V2	7336	63.1137	-0.0364879
AP14734601	828828	BRCA2	675	43962	49528	88.763			828828	BRCA2	675	10407	13582	76.626		86.3265		888	828597	RAD51	5888	96.6617	1.52026	828806	UBE2V2	7336	70.3826	0.300819
AP14734601	828829	XRCC6	2547	69401	49528	140.126			828829	XRCC6	2547	9048	13582	66.62		47.5429		889	828441	POLK	51426	96.692	1.52167	827299	UIMC1	51720	48.1872	-0.729132
AP14734601	828830	XRCC6	2547	49159	49528	99.256			828830	XRCC6	2547	8803	13582	64.816		65.3018		890	828598	RAD51	5888	96.9284	1.53264	827300	UIMC1	51720	57.7064	-0.287404
AP14734601	828831	CLK2	1196	68462	49528	138.23			828831	CLK2	1196	11790	13582	86.809		62.8004		891	827168	FANCD2	2177	97.0589	1.5387	827280	UIMC1	51720	70.6295	0.312275
AP14734601	828832	CLK2	1196	48581	49528	98.089			828832	CLK2	1196	9863	13582	72.621		74.0358		892	827080	GTF2H4	2968	97.0714	1.53928	827279	UIMC1	51720	82.1069	0.844869
AP14734601	828833	POLG	5428	57860	49528	116.824			828833	POLG	5428	11152	13582	82.112		70.2869		893	828754	ATM	472	97.1238	1.54171	828814	UNG	7374	54.4785	-0.437194
AP14734601	828834	POLG	5428	45265	49528	91.394			828834	POLG	5428	13309	13582	97.994		107.221		894	827227	SOD1	6647	97.3656	1.55293	828793	UNG	7374	56.8457	-0.327345
AP14734601	828835	BRE	9577	68512	49528	138.331			828835	BRE	9577	13197	13582	97.169		70.2438		895	828501	RBBP8	5932	98.1998	1.59164	828813	UNG	7374	59.154	-0.220232
AP14734601	828836	BRE	9577	48243	49528	97.406			828836	BRE	9577	12104	13582	89.121		91.4944		896	828439	NABP2	79035	98.2841	1.59555	828794	UNG	7374	68.5106	0.213949
AP14734601	828837	XRCC5	7520	33067	49528	66.765			828837	XRCC5	7520	6895	13582	50.768		76.0398		897	828857	XRCC5	7520	98.3656	1.59933	828664	UPF1	5976	61.7587	-0.0993643
AP14734601	828838	XRCC5	7520	49470	49528	99.884			828838	XRCC5	7520	11039	13582	81.28		81.3744		898	828839	RPA4	29935	98.4643	1.60391	828684	UPF1	5976	67.3742	0.161218
AP14734601	828839	RPA4	29935	63020	49528	127.242			828839	RPA4	29935	17016	13582	125.288		98.4643		899	827024	TDP2	51567	99.3103	1.64317	828663	UPF1	5976	74.2752	0.481449
AP14734601	828840	RPA4	29935	39191	49528	79.13			828840	RPA4	29935	5268	13582	38.788		49.0181		900	826993	TCEA1	6917	99.654	1.65912	828683	UPF1	5976	102.452	1.78896
AP14734601	828841	PNKP	11284	48152	49528	97.223			828841	PNKP	11284	7592	13582	55.9		57.4967		901	827251	MSH3	4437	99.6666	1.6597	828558	USP1	7398	34.3587	-1.37083
AP14734601	828842	PNKP	11284	43896	49528	88.63			828842	PNKP	11284	9858	13582	72.584		81.8955		902	827096	VCP	7415	100.081	1.67891	828557	USP1	7398	36.2523	-1.28295
AP14734601	828843	BLM	641	64653	49528	130.54			828843	BLM	641	6776	13582	49.891		38.2189		903	828745	RAD51C	5889	100.276	1.68799	828578	USP1	7398	45.5313	-0.852375
AP14734601	828844	BLM	641	57107	49528	115.304			828844	BLM	641	8056	13582	59.316		51.4431		904	827056	SIRT1	23411	100.371	1.69238	828577	USP1	7398	70.1818	0.291501
AP14734601	828845	APEX2	27301	41510	49528	83.812			828845	APEX2	27301	16843	13582	124.014		147.967		905	828528	NEIL1	79661	101.207	1.7312	828274	UVRAG	7405	37.1714	-1.2403
AP14734601	828846	APEX2	27301	35457	49528	71.591			828846	APEX2	27301	13569	13582	99.908		139.554		906	828824	BLM	641	101.696	1.75386	828294	UVRAG	7405	38.3082	-1.18755
AP14734601	828847	BRCA2	675	63924	49528	129.068			828847	BRCA2	675	14168	13582	104.318		80.8241		907	827128	REV3L	5980	102.263	1.78017	828273	UVRAG	7405	40.7124	-1.07599
AP14734601	828848	BRCA2	675	61020	49528	123.204			828848	BRCA2	675	13222	13582	97.353		79.0177		908	828683	UPF1	5976	102.452	1.78896	828293	UVRAG	7405	56.7283	-0.332791
AP14734601	828849	XRCC6	2547	51552	49528	104.088			828849	XRCC6	2547	14817	13582	109.097		104.812		909	828399	RAD23A	5886	102.616	1.79655	827076	VCP	7415	84.4281	0.952581
AP14734601	828850	XRCC6	2547	35964	49528	72.614			828850	XRCC6	2547	11825	13582	87.067		119.904		910	828817	ATRIP	84126	103.457	1.83558	827096	VCP	7415	100.081	1.67891
AP14734601	828851	CLK2	1196	35095	49528	70.86			828851	CLK2	1196	4922	13582	36.24		51.1431		911	828454	TP53	7157	103.58	1.84131	827095	VCP	7415	151.108	4.04676
AP14734601	828852	CLK2	1196	44241	49528	89.326			828852	CLK2	1196	9795	13582	72.12		80.738		912	828660	POLA1	5422	104.079	1.86445	827075	VCP	7415	155.833	4.26605
AP14734601	828853	POLG	5428	81341	49528	164.234			828853	POLG	5428	12657	13582	93.193		56.744		913	828849	XRCC6	2547	104.812	1.89848	827039	WRN	7486	59.6466	-0.197375
AP14734601	828854	POLG	5428	58703	49528	118.526			828854	POLG	5428	12543	13582	92.354		77.9188		914	828710	ERCC2	2068	105.125	1.91301	827059	WRN	7486	62.3258	-0.0730481
AP14734601	828855	BRE	9577	33060	49528	66.751			828855	BRE	9577	9629	13582	70.898		106.213		915	827154	XPC	7508	105.757	1.94231	827060	WRN	7486	63.2121	-0.0319188
AP14734601	828856	BRE	9577	60237	49528	121.623			828856	BRE	9577	13631	13582	100.364		82.5206		916	828639	POLA1	5422	106.017	1.9544	827040	WRN	7486	68.3644	0.207167
AP14734601	828857	XRCC5	7520	43153	49528	87.129			828857	XRCC5	7520	11640	13582	85.705		98.3656		917	828855	BRE	9577	106.213	1.96346	827236	XAB2	56949	64.3647	0.0215629
AP14734601	828858	XRCC5	7520	53744	49528	108.513			828858	XRCC5	7520	5991	13582	44.111		40.6504		918	827006	RUVBL2	10856	106.259	1.9656	827235	XAB2	56949	81.0304	0.794913
AP14734601	828859	RPA4	29935	57829	49528	116.761			828859	RPA4	29935	14331	13582	105.519		90.3718		919	827221	PARP3	10039	106.368	1.97067	827256	XAB2	56949	92.3209	1.31883
AP14734601	828860	RPA4	29935	67188	49528	135.658			828860	RPA4	29935	10617	13582	78.173		57.6251		920	828834	POLG	5428	107.221	2.01028	827255	XAB2	56949	149.164	3.95656
AP14734601	828861	XRCC3	7517	70190	49528	141.719			828861	XRCC3	7517	10217	13582	75.227		53.0818		921	828876	ERCC1	2067	108.107	2.05135	828417	XPA	7507	34.1808	-1.37908
AP14734601	828862	XRCC3	7517	32880	49528	66.387			828862	XRCC3	7517	12871	13582	94.769		142.752		922	828691	BAZ1B	9031	108.651	2.07663	828398	XPA	7507	38.2664	-1.18949
AP14734601	828863	NPM1	4869	58361	49528	117.836			828863	NPM1	4869	9374	13582	69.02		58.5729		923	828325	MBD4	8930	109.478	2.11499	828418	XPA	7507	52.1085	-0.547171
AP14734601	828864	NPM1	4869	79091	49528	159.691			828864	NPM1	4869	11397	13582	83.916		52.549		924	827033	IP6K3	117283	109.727	2.12654	828397	XPA	7507	60.8262	-0.142637
AP14734601	828865	ASF1A	25842	50737	49528	102.442			828865	ASF1A	25842	8124	13582	59.817		58.3911		925	827108	REV3L	5980	110.786	2.17566	827153	XPC	7508	46.8714	-0.790192
AP14734601	828866	ASF1A	25842	76702	49528	154.867			828866	ASF1A	25842	7935	13582	58.425		37.7259		926	828885	H2AFX	3014	111.712	2.21863	827174	XPC	7508	67.4793	0.166092
AP14734601	828867	H2AFX	3014	63444	49528	128.099			828867	H2AFX	3014	9251	13582	68.115		53.1737		927	828701	POLD1	5424	113.433	2.2985	827173	XPC	7508	77.2984	0.621734
AP14734601	828868	H2AFX	3014	68497	49528	138.301			828868	H2AFX	3014	7913	13582	58.263		42.1277		928	827245	REV1	51455	113.506	2.30188	827154	XPC	7508	105.757	1.94231
AP14734601	828869	NABP1	64859	60406	49528	121.965			828869	NABP1	64859	9441	13582	69.514		56.995		929	827215	RAD17	5884	113.634	2.30786	827291	XRCC1	7515	53.1201	-0.500229
AP14734601	828870	NABP1	64859	55569	49528	112.198			828870	NABP1	64859	11681	13582	86.007		76.6564		930	828366	TP73	7161	114.514	2.34869	827272	XRCC1	7515	57.8857	-0.279088
AP14734601	828871	UBE2N	7334	71970	49528	145.313			828871	UBE2N	7334	11696	13582	86.117		59.2631		931	828387	MUTYH	4595	116.074	2.42106	827292	XRCC1	7515	61.3993	-0.116041
AP14734601	828872	UBE2N	7334	55966	49528	113			828872	UBE2N	7334	14169	13582	104.326		92.3239		932	828520	MPLKIP	136647	116.701	2.45017	827271	XRCC1	7515	65.9491	0.0950854
AP14734601	828873	ERCC4	2072	73019	49528	147.431			828873	ERCC4	2072	8451	13582	62.224		42.2055		933	828316	ATXN3	4287	116.85	2.45706	828524	XRCC2	7516	35.6542	-1.31071
AP14734601	828874	ERCC4	2072	58807	49528	118.736			828874	ERCC4	2072	9426	13582	69.403		58.4515		934	828750	ALKBH3	221120	116.854	2.45726	828523	XRCC2	7516	47.8756	-0.743594
AP14734601	828875	ERCC1	2067	74411	49528	150.242			828875	ERCC1	2067	15560	13582	114.568		76.2556		935	828775	SMC1A	8243	118.101	2.51512	828504	XRCC2	7516	55.5682	-0.386628
AP14734601	828876	ERCC1	2067	43029	49528	86.879			828876	ERCC1	2067	12756	13582	93.922		108.107		936	828799	DUT	1854	118.519	2.53451	828503	XRCC2	7516	63.6782	-0.0102908
AP14734601	828877	RRM2	6241	30105	49528	60.784			828877	RRM2	6241	5968	13582	43.942		72.2921		937	828850	XRCC6	2547	119.904	2.59879	828879	XRCC3	7517	45.432	-0.856985
AP14734601	828878	RRM2	6241	49424	49528	99.791			828878	RRM2	6241	9470	13582	69.727		69.873		938	828559	EYA1	2138	121.819	2.68766	828880	XRCC3	7517	46.7104	-0.797663
AP14734601	828879	XRCC3	7517	62207	49528	125.601			828879	XRCC3	7517	7750	13582	57.063		45.432		939	828731	TADA3	10474	122.27	2.70858	828861	XRCC3	7517	53.0818	-0.502005
AP14734601	828880	XRCC3	7517	71785	49528	144.94			828880	XRCC3	7517	9195	13582	67.702		46.7104		940	827226	REV1	51455	122.516	2.71999	828862	XRCC3	7517	142.752	3.65904
AP14734601	828881	NPM1	4869	73850	49528	149.109			828881	NPM1	4869	9373	13582	69.013		46.2836		941	827213	POLI	11201	122.895	2.73757	828532	XRCC4	7518	40.5171	-1.08506
AP14734601	828882	NPM1	4869	61162	49528	123.491			828882	NPM1	4869	6519	13582	47.999		38.8684		942	828560	EYA1	2138	125.197	2.8444	828512	XRCC4	7518	54.2248	-0.448965
AP14734601	828883	ASF1A	25842	73579	49528	148.562			828883	ASF1A	25842	15179	13582	111.762		75.2292		943	828790	RAD21	5885	127.822	2.9662	828511	XRCC4	7518	57.8011	-0.283011
AP14734601	828884	ASF1A	25842	48019	49528	96.954			828884	ASF1A	25842	8338	13582	61.392		63.3208		944	828540	MPLKIP	136647	129.442	3.04139	828531	XRCC4	7518	62.6924	-0.0560357
AP14734601	828885	H2AFX	3014	20337	49528	41.062			828885	H2AFX	3014	6230	13582	45.871		111.712		945	827219	PER1	5187	130.513	3.0911	828858	XRCC5	7520	40.6504	-1.07887
AP14734601	828886	H2AFX	3014	43451	49528	87.731			828886	H2AFX	3014	8680	13582	63.91		72.8477		946	827131	GADD45A	1647	130.552	3.09292	828837	XRCC5	7520	76.0398	0.563334
AP14734601	828887	NABP1	64859	67681	49528	136.653			828887	NABP1	64859	9998	13582	73.615		53.87		947	827123	BRCA1	672	132.169	3.16794	828838	XRCC5	7520	81.3744	0.810877
AP14734601	828888	NABP1	64859	58015	49528	117.137			828888	NABP1	64859	13132	13582	96.69		82.5444		948	828372	MEN1	4221	134.078	3.2565	828857	XRCC5	7520	98.3656	1.59933
AP14734601	828889	UBE2N	7334	42013	49528	84.828			828889	UBE2N	7334	6433	13582	47.366		55.8377		949	828846	APEX2	27301	139.554	3.51062	828829	XRCC6	2547	47.5429	-0.759029
AP14734601	828890	UBE2N	7334	45952	49528	92.781			828890	UBE2N	7334	8168	13582	60.141		64.8204		950	827050	UBE2B	7320	140.104	3.53616	828830	XRCC6	2547	65.3018	0.0650508
AP14734601	828891	ERCC4	2072	58155	49528	117.42			828891	ERCC4	2072	6888	13582	50.716		43.192		951	828862	XRCC3	7517	142.752	3.65904	828849	XRCC6	2547	104.812	1.89848
AP14734601	828892	ERCC4	2072	52242	49528	105.481			828892	ERCC4	2072	6962	13582	51.261		48.5974		952	828845	APEX2	27301	147.967	3.90102	828850	XRCC6	2547	119.904	2.59879
AP14734601	828893	ERCC1	2067	58289	49528	117.69			828893	ERCC1	2067	11108	13582	81.788		69.4944		953	827255	XAB2	56949	149.164	3.95656	827289	YBX1	4904	62.3117	-0.073703
AP14734601	828894	ERCC1	2067	62545	49528	126.283			828894	ERCC1	2067	9596	13582	70.655		55.9497		954	827095	VCP	7415	151.108	4.04676	827269	YBX1	4904	82.1287	0.845878
AP14734601	828895	RRM2	6241	21143	49528	42.689			828895	RRM2	6241	3619	13582	26.647		62.4212		955	827075	VCP	7415	155.833	4.26605	827290	YBX1	4904	88.2157	1.12834
AP14734601	828896	RRM2	6241	20275	49528	40.937			828896	RRM2	6241	2903	13582	21.375		52.2144		956	828665	NBN	4683	199.917	6.31171	827270	YBX1	4904	94.9084	1.43891
																						63.88					63.88
																						21.5497					21.5497

## Sheet: MCF-7 Agg z score Analysis
Assay plate	Probe ID	Symbol	Gene ID	CTRL Plate Raw luminescnce	median NT luminescence of CTRL plates	CTRL norm to NT			Probe ID	Symbol	Gene ID	FA 80 Plate Raw luminescence	median NT luminescence of FA 80 plates	FA 80 Norm to NT		FA 80 norm to NT & gene		z score analysis		Probe ID	Symbol	Gene ID	FA 80 norm to NT & gene	z score		Probe ID	Symbol	Gene ID	FA 80 norm to NT & gene	z score		Probe ID	Symbol	Gene ID	FA 80 norm to NT & gene	z score		median z score		Probe ID	Symbol	Gene ID	median z score			Probe ID	Symbol	Gene ID	median z score
AP14734301	826981	RAD50	10111	64255	49047	131.008			826981	RAD50	10111	4969	10494	47.353		36.1451	avg	65.6		826981	RAD50	10111	36.1451	-1.31495		828517	ABL1	25	64.5464	-0.0470345		828517	ABL1	25	64.5464	-0.0470345		-0.0885499	1	828383	ERCC3	2071	-2.17834		1	828383	ERCC3	2071	-2.17834
AP14734301	826982	RAD50	10111	70609	49047	143.963			826982	RAD50	10111	7071	10494	67.385		46.8072	stdev	22.4		826982	RAD50	10111	46.8072	-0.838966		828518	ABL1	25	57.1578	-0.376884		828518	ABL1	25	57.1578	-0.376884			2	828545	ERCC6	2074	-2.13581		2	828545	ERCC6	2074	-2.13581
AP14734301	826983	POLE2	5427	52875	49047	107.806			826983	POLE2	5427	7392	10494	70.444		65.3433				826983	POLE2	5427	65.3433	-0.0114597		828537	ABL1	25	68.2498	0.118294		828537	ABL1	25	68.2498	0.118294			3	828555	DNMT1	1786	-1.54656		3	828555	DNMT1	1786	-1.54656
AP14734301	826984	POLE2	5427	58363	49047	118.995			826984	POLE2	5427	6061	10494	57.76		48.5399				826984	POLE2	5427	48.5399	-0.761614		828538	ABL1	25	62.6865	-0.130065		828538	ABL1	25	62.6865	-0.130065			4	828741	EME1	146956	-1.31922		4	828741	EME1	146956	-1.31922
AP14734301	826985	RUVBL2	10856	58066	49047	118.39			826985	RUVBL2	10856	6472	10494	61.676		52.0956				826985	RUVBL2	10856	52.0956	-0.602874		828673	ALKBH1	8846	44.3802	-0.947313		828673	ALKBH1	8846	44.3802	-0.947313		-0.528604	5	828757	CDK7	1022	-1.30815		5	828757	CDK7	1022	-1.30815
AP14734301	826986	RUVBL2	10856	65682	49047	133.918			826986	RUVBL2	10856	5936	10494	56.568		42.2408				826986	RUVBL2	10856	42.2408	-1.04282		828674	ALKBH1	8846	64.195	-0.0627238		828674	ALKBH1	8846	64.195	-0.0627238			6	828549	RPA3	6119	-1.29103		6	828549	RPA3	6119	-1.29103
AP14734301	826987	PRKCG	5582	58074	49047	118.406			826987	PRKCG	5582	6239	10494	59.456		50.2137				826987	PRKCG	5582	50.2137	-0.68689		828693	ALKBH1	8846	56.3676	-0.412161		828693	ALKBH1	8846	56.3676	-0.412161			7	828277	KAT5	10524	-1.25152		7	828277	KAT5	10524	-1.25152
AP14734301	826988	PRKCG	5582	60080	49047	122.496			826988	PRKCG	5582	7665	10494	73.045		59.6305				826988	PRKCG	5582	59.6305	-0.266495		828694	ALKBH1	8846	51.151	-0.645046		828694	ALKBH1	8846	51.151	-0.645046			8	828583	RDM1	201299	-1.23333		8	828583	RDM1	201299	-1.23333
AP14734301	826989	FANCC	2176	59397	49047	121.103			826989	FANCC	2176	6789	10494	64.697		53.4231				826989	FANCC	2176	53.4231	-0.543611		827077	ALKBH2	121642	58.6675	-0.309485		827077	ALKBH2	121642	58.6675	-0.309485		-0.153726	9	828271	DCLRE1A	9937	-1.16643		9	828271	DCLRE1A	9937	-1.16643
AP14734301	826990	FANCC	2176	60072	49047	122.48			826990	FANCC	2176	9578	10494	91.276		74.5232				826990	FANCC	2176	74.5232	0.398357		827078	ALKBH2	121642	95.1497	1.31918		827078	ALKBH2	121642	95.1497	1.31918			10	828273	UVRAG	7405	-1.16472		10	828273	UVRAG	7405	-1.16472
AP14734301	826991	FEN1	2237	41591	49047	84.799			826991	FEN1	2237	3581	10494	34.126		40.2434				826991	FEN1	2237	40.2434	-1.13199		827097	ALKBH2	121642	38.4807	-1.21068		827097	ALKBH2	121642	38.4807	-1.21068			11	828717	POLL	27343	-1.14983		11	828717	POLL	27343	-1.14983
AP14734301	826992	FEN1	2237	58118	49047	118.496			826992	FEN1	2237	7471	10494	71.196		60.083				826992	FEN1	2237	60.083	-0.246293		827098	ALKBH2	121642	65.6455	0.00203345		827098	ALKBH2	121642	65.6455	0.00203345			12	828543	RAD54B	25788	-1.13166		12	828543	RAD54B	25788	-1.13166
AP14734301	826993	TCEA1	6917	41813	49047	85.252			826993	TCEA1	6917	8915	10494	84.957		99.654				826993	TCEA1	6917	99.654	1.52027		828749	ALKBH3	221120	54.2666	-0.505957		828749	ALKBH3	221120	54.2666	-0.505957		0.267001	13	828623	FAN1	22909	-1.11491		13	828623	FAN1	22909	-1.11491
AP14734301	826994	TCEA1	6917	49236	49047	100.386			826994	TCEA1	6917	6722	10494	64.059		63.8127				826994	TCEA1	6917	63.8127	-0.0797909		828750	ALKBH3	221120	116.854	2.28812		828750	ALKBH3	221120	116.854	2.28812			14	828477	SMC6	79677	-1.11221		14	828477	SMC6	79677	-1.11221
AP14734301	826995	RTEL1	51750	57992	49047	118.239			826995	RTEL1	51750	6374	10494	60.742		51.3722				826995	RTEL1	51750	51.3722	-0.635169		828769	ALKBH3	221120	54.3968	-0.500143		828769	ALKBH3	221120	54.3968	-0.500143			15	828553	SPO11	23626	-1.10631		15	828553	SPO11	23626	-1.10631
AP14734301	826996	RTEL1	51750	26473	49047	53.975			826996	RTEL1	51750	4624	10494	44.065		81.6396				826996	RTEL1	51750	81.6396	0.716056		828770	ALKBH3	221120	88.7648	1.03414		828770	ALKBH3	221120	88.7648	1.03414			16	828557	USP1	7398	-1.10304		16	828557	USP1	7398	-1.10304
AP14734301	826997	KAT2A	2648	44903	49047	91.552			826997	KAT2A	2648	6803	10494	64.831		70.8133				826997	KAT2A	2648	70.8133	0.232737		827063	APEX1	328	50.4627	-0.675772		827063	APEX1	328	50.4627	-0.675772		-0.279186	17	828677	NTHL1	4913	-1.09607		17	828677	NTHL1	4913	-1.09607
AP14734301	826998	KAT2A	2648	66223	49047	135.021			826998	KAT2A	2648	7845	10494	74.761		55.3699				826998	KAT2A	2648	55.3699	-0.456701		827064	APEX1	328	70.1305	0.202256		827064	APEX1	328	70.1305	0.202256			18	826981	RAD50	10111	-1.07696		18	826981	RAD50	10111	-1.07696
AP14734301	826999	APTX	54840	63437	49047	129.341			826999	APTX	54840	4800	10494	45.743		35.3662				826999	APTX	54840	35.3662	-1.34972		827083	APEX1	328	58.2593	-0.327711		827083	APEX1	328	58.2593	-0.327711			19	828355	MRE11A	4361	-1.07208		19	828355	MRE11A	4361	-1.07208
AP14734301	827000	APTX	54840	54093	49047	110.289			827000	APTX	54840	5933	10494	56.54		51.2653				827000	APTX	54840	51.2653	-0.639941		827084	APEX1	328	60.4332	-0.230662		827084	APEX1	328	60.4332	-0.230662			20	828301	CHEK2	11200	-1.05603		20	828301	CHEK2	11200	-1.05603
AP14734301	827001	RAD50	10111	72552	49047	147.925			827001	RAD50	10111	4538	10494	43.246		29.2351				827001	RAD50	10111	29.2351	-1.62343		828825	APEX2	27301	74.1024	0.379573		828825	APEX2	27301	74.1024	0.379573		1.84054	21	828781	SETX	23064	-1.02483		21	828781	SETX	23064	-1.02483
AP14734301	827002	RAD50	10111	52563	49047	107.17			827002	RAD50	10111	6344	10494	60.456		56.4113				827002	RAD50	10111	56.4113	-0.410209		828826	APEX2	27301	48.9985	-0.741137		828826	APEX2	27301	48.9985	-0.741137			22	827181	MAD2L2	10459	-0.964468		22	827181	MAD2L2	10459	-0.964468
AP14734301	827003	POLE2	5427	52372	49047	106.78			827003	POLE2	5427	5602	10494	53.385		49.9953				827003	POLE2	5427	49.9953	-0.696638		828845	APEX2	27301	147.967	3.67709		828845	APEX2	27301	147.967	3.67709			23	828267	BRCC3	79184	-0.947581		23	828267	BRCC3	79184	-0.947581
AP14734301	827004	POLE2	5427	45275	49047	92.31			827004	POLE2	5427	4863	10494	46.343		50.2037				827004	POLE2	5427	50.2037	-0.687337		828846	APEX2	27301	139.554	3.30151		828846	APEX2	27301	139.554	3.30151			24	828397	XPA	7507	-0.911274		24	828397	XPA	7507	-0.911274
AP14734301	827005	RUVBL2	10856	43229	49047	88.139			827005	RUVBL2	10856	4576	10494	43.608		49.4764				827005	RUVBL2	10856	49.4764	-0.719804		828471	APLF	200558	52.1197	-0.601799		828471	APLF	200558	52.1197	-0.601799		-0.527321	25	827157	RPS27L	51065	-0.898818		25	827157	RPS27L	51065	-0.898818
AP14734301	827006	RUVBL2	10856	32005	49047	65.254			827006	RUVBL2	10856	7276	10494	69.338		106.259				827006	RUVBL2	10856	106.259	1.81512		828472	APLF	200558	43.505	-0.986383		828472	APLF	200558	43.505	-0.986383			26	828585	MLH3	27030	-0.894452		26	828585	MLH3	27030	-0.894452
AP14734301	827007	PRKCG	5582	61385	49047	125.157			827007	PRKCG	5582	9220	10494	87.864		70.203				827007	PRKCG	5582	70.203	0.205492		828491	APLF	200558	55.4563	-0.452844		828491	APLF	200558	55.4563	-0.452844			27	828547	LIG1	3978	-0.885346		27	828547	LIG1	3978	-0.885346
AP14734301	827008	PRKCG	5582	65130	49047	132.792			827008	PRKCG	5582	9316	10494	88.779		66.8557				827008	PRKCG	5582	66.8557	0.0560573		828492	APLF	200558	88.7693	1.03434		828492	APLF	200558	88.7693	1.03434			28	828873	ERCC4	2072	-0.879702		28	828873	ERCC4	2072	-0.879702
AP14734301	827009	FANCC	2176	61047	49047	124.468			827009	FANCC	2176	8720	10494	83.099		66.7633				827009	FANCC	2176	66.7633	0.051935		826999	APTX	54840	35.3662	-1.34972		826999	APTX	54840	35.3662	-1.34972		-0.776368	29	828595	MSH2	4436	-0.871912		29	828595	MSH2	4436	-0.871912
AP14734301	827010	FANCC	2176	60284	49047	122.912			827010	FANCC	2176	7123	10494	67.88		55.2265				827010	FANCC	2176	55.2265	-0.463103		827000	APTX	54840	51.2653	-0.639941		827000	APTX	54840	51.2653	-0.639941			30	828261	FAM175A	84142	-0.861253		30	828261	FAM175A	84142	-0.861253
AP14734301	827011	FEN1	2237	60427	49047	123.203			827011	FEN1	2237	6345	10494	60.466		49.0784				827011	FEN1	2237	49.0784	-0.737574		827019	APTX	54840	76.2606	0.47592		827019	APTX	54840	76.2606	0.47592			31	828587	CIB1	10519	-0.858277		31	828587	CIB1	10519	-0.858277
AP14734301	827012	FEN1	2237	32458	49047	66.178			827012	FEN1	2237	6187	10494	58.96		89.0931				827012	FEN1	2237	89.0931	1.0488		827020	APTX	54840	45.1534	-0.912795		827020	APTX	54840	45.1534	-0.912795			32	828581	RECQL4	9401	-0.849659		32	828581	RECQL4	9401	-0.849659
AP14734301	827013	TCEA1	6917	52919	49047	107.896			827013	TCEA1	6917	5999	10494	57.169		52.9853				827013	TCEA1	6917	52.9853	-0.563157		828865	ASF1A	25842	58.3911	-0.321826		828865	ASF1A	25842	58.3911	-0.321826		-0.211789	33	828637	RPAIN	84268	-0.845362		33	828637	RPAIN	84268	-0.845362
AP14734301	827014	TCEA1	6917	39581	49047	80.701			827014	TCEA1	6917	3884	10494	37.013		45.8644				827014	TCEA1	6917	45.8644	-0.881055		828866	ASF1A	25842	37.7259	-1.24438		828866	ASF1A	25842	37.7259	-1.24438			34	828679	DDB2	1643	-0.843584		34	828679	DDB2	1643	-0.843584
AP14734301	827015	RTEL1	51750	52592	49047	107.229			827015	RTEL1	51750	4500	10494	42.884		39.9929				827015	RTEL1	51750	39.9929	-1.14317		828883	ASF1A	25842	75.2292	0.429875		828883	ASF1A	25842	75.2292	0.429875			35	828275	TREX2	11219	-0.837862		35	828275	TREX2	11219	-0.837862
AP14734301	827016	RTEL1	51750	36148	49047	73.701			827016	RTEL1	51750	4887	10494	46.572		63.1905				827016	RTEL1	51750	63.1905	-0.107569		828884	ASF1A	25842	63.3208	-0.101752		828884	ASF1A	25842	63.3208	-0.101752			36	828357	RRM2B	50484	-0.800384		36	828357	RRM2B	50484	-0.800384
AP14734301	827017	KAT2A	2648	45672	49047	93.12			827017	KAT2A	2648	8330	10494	79.382		85.247				827017	KAT2A	2648	85.247	0.877098		827073	ATF2	1386	53.4199	-0.543754		827073	ATF2	1386	53.4199	-0.543754		-0.131234	37	828631	ERCC8	1161	-0.791129		37	828631	ERCC8	1161	-0.791129
AP14734301	827018	KAT2A	2648	62012	49047	126.435			827018	KAT2A	2648	7816	10494	74.484		58.9109				827018	KAT2A	2648	58.9109	-0.29862		827074	ATF2	1386	69.7468	0.185126		827074	ATF2	1386	69.7468	0.185126			38	828541	HMGB1	3146	-0.787893		38	828541	HMGB1	3146	-0.787893
AP14734301	827019	APTX	54840	40298	49047	82.163			827019	APTX	54840	6575	10494	62.658		76.2606				827019	APTX	54840	76.2606	0.47592		827093	ATF2	1386	58.8244	-0.302481		827093	ATF2	1386	58.8244	-0.302481			39	826999	APTX	54840	-0.776368		39	826999	APTX	54840	-0.776368
AP14734301	827020	APTX	54840	54262	49047	110.634			827020	APTX	54840	5242	10494	49.955		45.1534				827020	APTX	54840	45.1534	-0.912795		827094	ATF2	1386	66.4963	0.0400122		827094	ATF2	1386	66.4963	0.0400122			40	828353	MLH1	4292	-0.760032		40	828353	MLH1	4292	-0.760032
AP14734301	827021	RAD18	56852	66978	49047	136.56			827021	RAD18	56852	6486	10494	61.81		45.2622				827021	RAD18	56852	45.2622	-0.907939		828753	ATM	472	58.1311	-0.333432		828753	ATM	472	58.1311	-0.333432		0.228178	41	828513	DLGAP5	9787	-0.748844		41	828513	DLGAP5	9787	-0.748844
AP14734301	827022	RAD18	56852	62724	49047	127.887			827022	RAD18	56852	7420	10494	70.71		55.291				827022	RAD18	56852	55.291	-0.460223		828754	ATM	472	97.1238	1.40731		828754	ATM	472	97.1238	1.40731			42	828627	CDKN2D	1032	-0.738828		42	828627	CDKN2D	1032	-0.738828
AP14734301	827023	TDP2	51567	63777	49047	130.034			827023	TDP2	51567	9283	10494	88.464		68.0314				827023	TDP2	51567	68.0314	0.108546		828773	ATM	472	60.0928	-0.245857		828773	ATM	472	60.0928	-0.245857			43	828671	BAZ1B	9031	-0.73315		43	828671	BAZ1B	9031	-0.73315
AP14734301	827024	TDP2	51567	43379	49047	88.445			827024	TDP2	51567	9217	10494	87.835		99.3103				827024	TDP2	51567	99.3103	1.50492		828774	ATM	472	81.3296	0.702214		828774	ATM	472	81.3296	0.702214			44	828423	SHFM1	7979	-0.732544		44	828423	SHFM1	7979	-0.732544
AP14734301	827025	GTF2H5	404672	53809	49047	109.71			827025	GTF2H5	404672	7340	10494	69.948		63.7572				827025	GTF2H5	404672	63.7572	-0.0822688		828343	ATP23	91419	84.4085	0.839666		828343	ATP23	91419	84.4085	0.839666		0.32334	45	828719	GTF2H3	2967	-0.726168		45	828719	GTF2H3	2967	-0.726168
AP14734301	827026	GTF2H5	404672	35993	49047	73.385			827026	GTF2H5	404672	5147	10494	49.049		66.8379				827026	GTF2H5	404672	66.8379	0.0552638		828344	ATP23	91419	61.2771	-0.192985		828344	ATP23	91419	61.2771	-0.192985			46	828317	DCLRE1C	64421	-0.725891		46	828317	DCLRE1C	64421	-0.725891
AP14734301	827027	POLE	5426	41218	49047	84.039			827027	POLE	5426	4183	10494	39.863		47.4339				827027	POLE	5426	47.4339	-0.810985		828363	ATP23	91419	60.9436	-0.207877		828363	ATP23	91419	60.9436	-0.207877			47	828863	NPM1	4869	-0.722487		47	828863	NPM1	4869	-0.722487
AP14734301	827028	POLE	5426	51027	49047	104.038			827028	POLE	5426	7251	10494	69.1		66.418				827028	POLE	5426	66.418	0.0365196		828364	ATP23	91419	85.3922	0.883582		828364	ATP23	91419	85.3922	0.883582			48	827199	PER1	5187	-0.713105		48	827199	PER1	5187	-0.713105
AP14734301	827029	UBE2B	7320	69772	49047	142.257			827029	UBE2B	7320	7735	10494	73.712		51.8161				827029	UBE2B	7320	51.8161	-0.615354		827239	ATR	545	83.703	0.808168		827239	ATR	545	83.703	0.808168		0.633975	49	828861	XRCC3	7517	-0.701068		49	828861	XRCC3	7517	-0.701068
AP14734301	827030	UBE2B	7320	69283	49047	141.26			827030	UBE2B	7320	9866	10494	94.02		66.5581				827030	UBE2B	7320	66.5581	0.0427732		827240	ATR	545	93.482	1.24473		827240	ATR	545	93.482	1.24473			50	828349	LIG3	3980	-0.700502		50	828349	LIG3	3980	-0.700502
AP14734301	827031	MDC1	9656	66689	49047	135.971			827031	MDC1	9656	9991	10494	95.211		70.023				827031	MDC1	9656	70.023	0.197456		827259	ATR	545	75.8991	0.459782		827259	ATR	545	75.8991	0.459782			51	828661	RAD9A	5883	-0.699844		51	828661	RAD9A	5883	-0.699844
AP14734301	827032	MDC1	9656	57074	49047	116.367			827032	MDC1	9656	5983	10494	57.016		48.9967				827032	MDC1	9656	48.9967	-0.741218		827260	ATR	545	57.6056	-0.356893		827260	ATR	545	57.6056	-0.356893			52	826983	POLE2	5427	-0.691987		52	826983	POLE2	5427	-0.691987
AP14734301	827033	IP6K3	117283	15394	49047	31.387			827033	IP6K3	117283	3614	10494	34.44		109.727				827033	IP6K3	117283	109.727	1.96995		828797	ATRIP	84126	66.7249	0.0502193		828797	ATRIP	84126	66.7249	0.0502193		-0.0638055	53	827277	MUS81	80198	-0.690137		53	827277	MUS81	80198	-0.690137
AP14734301	827034	IP6K3	117283	58098	49047	118.455			827034	IP6K3	117283	7481	10494	71.292		60.1849				827034	IP6K3	117283	60.1849	-0.241746		828798	ATRIP	84126	51.0612	-0.649054		828798	ATRIP	84126	51.0612	-0.649054			54	827229	CSNK1D	1453	-0.685338		54	827229	CSNK1D	1453	-0.685338
AP14734301	827035	SIRT1	23411	61312	49047	125.008			827035	SIRT1	23411	10714	10494	102.101		81.6756				827035	SIRT1	23411	81.6756	0.717659		828817	ATRIP	84126	103.457	1.69004		828817	ATRIP	84126	103.457	1.69004			55	827021	RAD18	56852	-0.684081		55	827021	RAD18	56852	-0.684081
AP14734301	827036	SIRT1	23411	37971	49047	77.418			827036	SIRT1	23411	3607	10494	34.374		44.4005				827036	SIRT1	23411	44.4005	-0.946405		828818	ATRIP	84126	61.6166	-0.17783		828818	ATRIP	84126	61.6166	-0.17783			56	828599	RAD1	5810	-0.683369		56	828599	RAD1	5810	-0.683369
AP14734301	827037	TREX1	11277	42637	49047	86.932			827037	TREX1	11277	6585	10494	62.753		72.1863				827037	TREX1	11277	72.1863	0.294032		828713	ATRX	546	46.7707	-0.840594		828713	ATRX	546	46.7707	-0.840594		-0.411298	57	828341	CETN2	1069	-0.674079		57	828341	CETN2	1069	-0.674079
AP14734301	827038	TREX1	11277	27210	49047	55.478			827038	TREX1	11277	2450	10494	23.348		42.0852				827038	TREX1	11277	42.0852	-1.04977		828714	ATRX	546	66.0032	0.017999		828714	ATRX	546	66.0032	0.017999			58	826985	RUVBL2	10856	-0.661339		58	826985	RUVBL2	10856	-0.661339
AP14734301	827039	WRN	7486	61780	49047	125.962			827039	WRN	7486	7884	10494	75.132		59.6466				827039	WRN	7486	59.6466	-0.265779		828733	ATRX	546	43.3516	-0.99323		828733	ATRX	546	43.3516	-0.99323			59	828381	DCLRE1B	64858	-0.651858		59	828381	DCLRE1B	64858	-0.651858
AP14734301	827040	WRN	7486	55495	49047	113.148			827040	WRN	7486	8117	10494	77.353		68.3644				827040	WRN	7486	68.3644	0.123413		828734	ATRX	546	76.8235	0.501049		828734	ATRX	546	76.8235	0.501049			60	828787	SMUG1	23583	-0.651763		60	828787	SMUG1	23583	-0.651763
AP14734301	827041	RAD18	56852	47298	49047	96.435			827041	RAD18	56852	4101	10494	39.081		40.5257				827041	RAD18	56852	40.5257	-1.11939		828315	ATXN3	4287	45.0964	-0.915341		828315	ATXN3	4287	45.0964	-0.915341		-0.510461	61	828393	GADD45G	10912	-0.642484		61	828393	GADD45G	10912	-0.642484
AP14734301	827042	RAD18	56852	46348	49047	94.498			827042	RAD18	56852	6374	10494	60.742		64.2786				827042	RAD18	56852	64.2786	-0.0589907		828316	ATXN3	4287	116.85	2.28793		828316	ATXN3	4287	116.85	2.28793			62	828475	MNAT1	4331	-0.636815		62	828475	MNAT1	4331	-0.636815
AP14734301	827043	TDP2	51567	54338	49047	110.789			827043	TDP2	51567	4984	10494	47.496		42.8707				827043	TDP2	51567	42.8707	-1.0147		828335	ATXN3	4287	60.116	-0.244823		828335	ATXN3	4287	60.116	-0.244823			63	827275	ERCC5	2073	-0.634469		63	827275	ERCC5	2073	-0.634469
AP14734301	827044	TDP2	51567	37484	49047	76.425			827044	TDP2	51567	5972	10494	56.911		74.4665				827044	TDP2	51567	74.4665	0.395825		828336	ATXN3	4287	48.2154	-0.776099		828336	ATXN3	4287	48.2154	-0.776099			64	828437	MMS19	64210	-0.631891		64	828437	MMS19	64210	-0.631891
AP14734301	827045	GTF2H5	404672	65435	49047	133.414			827045	GTF2H5	404672	8885	10494	84.671		63.4649				827045	GTF2H5	404672	63.4649	-0.095319		828671	BAZ1B	9031	48.8257	-0.748851		828671	BAZ1B	9031	48.8257	-0.748851		-0.73315	65	828503	XRCC2	7516	-0.61956		65	828503	XRCC2	7516	-0.61956
AP14734301	827046	GTF2H5	404672	55220	49047	112.587			827046	GTF2H5	404672	4573	10494	43.579		38.707				827046	GTF2H5	404672	38.707	-1.20058		828672	BAZ1B	9031	40.8031	-1.10701		828672	BAZ1B	9031	40.8031	-1.10701			66	828461	POLN	353497	-0.617805		66	828461	POLN	353497	-0.617805
AP14734301	827047	POLE	5426	42051	49047	85.737			827047	POLE	5426	6192	10494	59.008		68.8244				827047	POLE	5426	68.8244	0.143948		828691	BAZ1B	9031	108.651	1.92193		828691	BAZ1B	9031	108.651	1.92193			67	828621	PALB2	79728	-0.614378		67	828621	PALB2	79728	-0.614378
AP14734301	827048	POLE	5426	40214	49047	81.992			827048	POLE	5426	7138	10494	68.023		82.963				827048	POLE	5426	82.963	0.775133		828692	BAZ1B	9031	49.5292	-0.717449		828692	BAZ1B	9031	49.5292	-0.717449			68	828425	NEIL3	55247	-0.551835		68	828425	NEIL3	55247	-0.551835
AP14734301	827049	UBE2B	7320	60981	49047	124.333			827049	UBE2B	7320	7584	10494	72.273		58.1286				827049	UBE2B	7320	58.1286	-0.333546		828823	BLM	641	83.1405	0.78306		828823	BLM	641	83.1405	0.78306		0.0755285	69	828673	ALKBH1	8846	-0.528604		69	828673	ALKBH1	8846	-0.528604
AP14734301	827050	UBE2B	7320	35953	49047	73.304			827050	UBE2B	7320	10777	10494	102.702		140.104				827050	UBE2B	7320	140.104	3.32608		828824	BLM	641	101.696	1.61141		828824	BLM	641	101.696	1.61141			70	828471	APLF	200558	-0.527321		70	828471	APLF	200558	-0.527321
AP14734301	827051	MDC1	9656	47986	49047	97.838			827051	MDC1	9656	8117	10494	77.353		79.0623				827051	MDC1	9656	79.0623	0.600997		828843	BLM	641	38.2189	-1.22237		828843	BLM	641	38.2189	-1.22237			71	828269	POLG2	11232	-0.517402		71	828269	POLG2	11232	-0.517402
AP14734301	827052	MDC1	9656	55865	49047	113.902			827052	MDC1	9656	4851	10494	46.229		40.5866				827052	MDC1	9656	40.5866	-1.11667		828844	BLM	641	51.4431	-0.632003		828844	BLM	641	51.4431	-0.632003			72	828315	ATXN3	4287	-0.510461		72	828315	ATXN3	4287	-0.510461
AP14734301	827053	IP6K3	117283	37062	49047	75.565			827053	IP6K3	117283	6224	10494	59.313		78.4927				827053	IP6K3	117283	78.4927	0.575566		827103	BRCA1	672	55.5029	-0.450765		827103	BRCA1	672	55.5029	-0.450765		0.537983	73	828589	BTG2	7832	-0.498215		73	828589	BTG2	7832	-0.498215
AP14734301	827054	IP6K3	117283	17222	49047	35.114			827054	IP6K3	117283	2313	10494	22.042		62.7727				827054	IP6K3	117283	62.7727	-0.126219		827104	BRCA1	672	67.1294	0.068275		827104	BRCA1	672	67.1294	0.068275			74	827065	TDG	6996	-0.492784		74	827065	TDG	6996	-0.492784
AP14734301	827055	SIRT1	23411	53614	49047	109.313			827055	SIRT1	23411	8092	10494	77.114		70.5442				827055	SIRT1	23411	70.5442	0.220724		827123	BRCA1	672	132.169	2.97183		827123	BRCA1	672	132.169	2.97183			75	826991	FEN1	2237	-0.491933		75	826991	FEN1	2237	-0.491933
AP14734301	827056	SIRT1	23411	45622	49047	93.018			827056	SIRT1	23411	9797	10494	93.363		100.371				827056	SIRT1	23411	100.371	1.55227		827124	BRCA1	672	88.1723	1.00769		827124	BRCA1	672	88.1723	1.00769			76	828633	PARP1	142	-0.487129		76	828633	PARP1	142	-0.487129
AP14734301	827057	TREX1	11277	36119	49047	73.642			827057	TREX1	11277	5546	10494	52.852		71.7688				827057	TREX1	11277	71.7688	0.275394		828827	BRCA2	675	45.1615	-0.912433		828827	BRCA2	675	45.1615	-0.912433		0.639326	77	828591	MPG	4350	-0.481254		77	828591	MPG	4350	-0.481254
AP14734301	827058	TREX1	11277	62310	49047	127.043			827058	TREX1	11277	7493	10494	71.406		56.2062				827058	TREX1	11277	56.2062	-0.419368		828828	BRCA2	675	86.3265	0.925291		828828	BRCA2	675	86.3265	0.925291			78	828435	RPA2	6118	-0.471619		78	828435	RPA2	6118	-0.471619
AP14734301	827059	WRN	7486	50965	49047	103.912			827059	WRN	7486	6796	10494	64.764		62.3258				827059	WRN	7486	62.3258	-0.146169		828847	BRCA2	675	80.8241	0.679646		828847	BRCA2	675	80.8241	0.679646			79	828427	UBE2A	7319	-0.456873		79	828427	UBE2A	7319	-0.456873
AP14734301	827060	WRN	7486	48055	49047	97.978			827060	WRN	7486	6499	10494	61.934		63.2121				827060	WRN	7486	63.2121	-0.1066		828848	BRCA2	675	79.0177	0.599006		828848	BRCA2	675	79.0177	0.599006			80	828431	RNF8	9025	-0.445659		80	828431	RNF8	9025	-0.445659
AP14734301	827061	DDX11	1663	65909	49047	134.381			827061	DDX11	1663	8364	10494	79.706		59.3134				827061	DDX11	1663	59.3134	-0.28065		828267	BRCC3	79184	43.602	-0.982054		828267	BRCC3	79184	43.602	-0.982054		-0.947581	81	828625	CNOT7	29883	-0.440067		81	828625	CNOT7	29883	-0.440067
AP14734301	827062	DDX11	1663	50353	49047	102.664			827062	DDX11	1663	7977	10494	76.018		74.0454				827062	DDX11	1663	74.0454	0.377028		828268	BRCC3	79184	45.1464	-0.913109		828268	BRCC3	79184	45.1464	-0.913109			82	828509	NHEJ1	79840	-0.435713		82	828509	NHEJ1	79840	-0.435713
AP14734301	827063	APEX1	328	62168	49047	126.753			827063	APEX1	328	6712	10494	63.963		50.4627				827063	APEX1	328	50.4627	-0.675772		828287	BRCC3	79184	73.5762	0.356082		828287	BRCC3	79184	73.5762	0.356082			83	828511	XRCC4	7518	-0.427993		83	828511	XRCC4	7518	-0.427993
AP14734301	827064	APEX1	328	62788	49047	128.017			827064	APEX1	328	9421	10494	89.779		70.1305				827064	APEX1	328	70.1305	0.202256		828288	BRCC3	79184	28.5713	-1.65307		828288	BRCC3	79184	28.5713	-1.65307			84	828515	EXO1	9156	-0.425668		84	828515	EXO1	9156	-0.425668
AP14734301	827065	TDG	6996	59629	49047	121.576			827065	TDG	6996	6780	10494	64.611		53.1445				827065	TDG	6996	53.1445	-0.556048		828835	BRE	9577	70.2438	0.207314		828835	BRE	9577	70.2438	0.207314		0.955691	85	828501	RBBP8	5932	-0.41733		85	828501	RBBP8	5932	-0.41733
AP14734301	827066	TDG	6996	58308	49047	118.883			827066	TDG	6996	6185	10494	58.941		49.579				827066	TDG	6996	49.579	-0.715223		828836	BRE	9577	91.4944	1.156		828836	BRE	9577	91.4944	1.156			86	828551	CHAF1A	10036	-0.416672		86	828551	CHAF1A	10036	-0.416672
AP14734301	827067	TOPBP1	11073	63851	49047	130.185			827067	TOPBP1	11073	9363	10494	89.227		68.5386				827067	TOPBP1	11073	68.5386	0.131188		828855	BRE	9577	106.213	1.81306		828855	BRE	9577	106.213	1.81306			87	828713	ATRX	546	-0.411298		87	828713	ATRX	546	-0.411298
AP14734301	827068	TOPBP1	11073	46620	49047	95.053			827068	TOPBP1	11073	7414	10494	70.653		74.3301				827068	TOPBP1	11073	74.3301	0.389737		828856	BRE	9577	82.5206	0.755383		828856	BRE	9577	82.5206	0.755383			88	827267	GTF2H2	2966	-0.410047		88	827267	GTF2H2	2966	-0.410047
AP14734301	827069	RAD54L	8438	52262	49047	106.556			827069	RAD54L	8438	7840	10494	74.713		70.1162				827069	RAD54L	8438	70.1162	0.201615		827119	BRIP1	83990	59.3692	-0.278159		827119	BRIP1	83990	59.3692	-0.278159		0.0977062	89	828821	PNKP	11284	-0.406294		89	828821	PNKP	11284	-0.406294
AP14734301	827070	RAD54L	8438	57830	49047	117.909			827070	RAD54L	8438	9406	10494	89.636		76.0213				827070	RAD54L	8438	76.0213	0.465238		827120	BRIP1	83990	79.5225	0.621541		827120	BRIP1	83990	79.5225	0.621541			90	827221	PARP3	10039	-0.398523		90	827221	PARP3	10039	-0.398523
AP14734301	827071	RPA1	6117	45609	49047	92.991			827071	RPA1	6117	5821	10494	55.472		59.6531				827071	RPA1	6117	59.6531	-0.265487		827139	BRIP1	83990	61.7002	-0.1741		827139	BRIP1	83990	61.7002	-0.1741			91	828473	TP53BP1	7158	-0.388175		91	828473	TP53BP1	7158	-0.388175
AP14734301	827072	RPA1	6117	61105	49047	124.586			827072	RPA1	6117	7330	10494	69.853		56.0681				827072	RPA1	6117	56.0681	-0.425531		827140	BRIP1	83990	73.8771	0.369512		827140	BRIP1	83990	73.8771	0.369512			92	826995	RTEL1	51750	-0.371369		92	826995	RTEL1	51750	-0.371369
AP14734301	827073	ATF2	1386	51780	49047	105.573			827073	ATF2	1386	5918	10494	56.397		53.4199				827073	ATF2	1386	53.4199	-0.543754		828589	BTG2	7832	38.9305	-1.1906		828589	BTG2	7832	38.9305	-1.1906		-0.498215	93	828593	TNP1	7141	-0.368837		93	828593	TNP1	7141	-0.368837
AP14734301	827074	ATF2	1386	59803	49047	121.931			827074	ATF2	1386	8924	10494	85.043		69.7468				827074	ATF2	1386	69.7468	0.185126		828590	BTG2	7832	51.7011	-0.620486		828590	BTG2	7832	51.7011	-0.620486			94	827223	NEIL2	252969	-0.365077		94	827223	NEIL2	252969	-0.365077
AP14734301	827075	VCP	7415	23740	49047	48.403			827075	VCP	7415	7915	10494	75.428		155.833				827075	VCP	7415	155.833	4.02827		828609	BTG2	7832	57.1789	-0.375944		828609	BTG2	7832	57.1789	-0.375944			95	828507	NEIL1	79661	-0.364114		95	828507	NEIL1	79661	-0.364114
AP14734301	827076	VCP	7415	18092	49047	36.887			827076	VCP	7415	3268	10494	31.143		84.4281				827076	VCP	7415	84.4281	0.840541		828610	BTG2	7832	74.0499	0.377225		828610	BTG2	7832	74.0499	0.377225			96	828667	DMC1	11144	-0.357162		96	828667	DMC1	11144	-0.357162
AP14734301	827077	ALKBH2	121642	53211	49047	108.491			827077	ALKBH2	121642	6679	10494	63.649		58.6675				827077	ALKBH2	121642	58.6675	-0.309485		828479	CCNH	902	71.4136	0.259534		828479	CCNH	902	71.4136	0.259534		0.558238	97	828793	UNG	7374	-0.339292		97	828793	UNG	7374	-0.339292
AP14734301	827078	ALKBH2	121642	43866	49047	89.438			827078	ALKBH2	121642	8930	10494	85.1		95.1497				827078	ALKBH2	121642	95.1497	1.31918		828480	CCNH	902	84.7955	0.856941		828480	CCNH	902	84.7955	0.856941			98	827231	MSH3	4437	-0.338625		98	827231	MSH3	4437	-0.338625
AP14734301	827079	GTF2H4	2968	55440	49047	113.036			827079	GTF2H4	2968	10570	10494	100.729		89.1123				827079	GTF2H4	2968	89.1123	1.04966		828499	CCNH	902	91.8368	1.17128		828499	CCNH	902	91.8368	1.17128			99	828785	UBE2V2	7336	-0.337892		99	828785	UBE2V2	7336	-0.337892
AP14734301	827080	GTF2H4	2968	23815	49047	48.556			827080	GTF2H4	2968	4946	10494	47.134		97.0714				827080	GTF2H4	2968	97.0714	1.40497		828500	CCNH	902	67.1616	0.0697124		828500	CCNH	902	67.1616	0.0697124			100	827061	DDX11	1663	-0.322151		100	827061	DDX11	1663	-0.322151
AP14734301	827081	DDX11	1663	66212	49047	134.998			827081	DDX11	1663	8139	10494	77.562		57.4542				827081	DDX11	1663	57.4542	-0.363652		827265	CCNO	10309	74.7124	0.406805		827265	CCNO	10309	74.7124	0.406805		0.145461	101	826993	TCEA1	6917	-0.321474		101	826993	TCEA1	6917	-0.321474
AP14734301	827082	DDX11	1663	33715	49047	68.741			827082	DDX11	1663	4005	10494	38.166		55.5215				827082	DDX11	1663	55.5215	-0.449935		827266	CCNO	10309	85.8361	0.903396		827266	CCNO	10309	85.8361	0.903396			102	828751	LIG4	3981	-0.315831		102	828751	LIG4	3981	-0.315831
AP14734301	827083	APEX1	328	53472	49047	109.023			827083	APEX1	328	6665	10494	63.516		58.2593				827083	APEX1	328	58.2593	-0.327711		827285	CCNO	10309	63.0042	-0.115882		827285	CCNO	10309	63.0042	-0.115882			103	828467	FANCE	2178	-0.312664		103	828467	FANCE	2178	-0.312664
AP14734301	827084	APEX1	328	62500	49047	127.43			827084	APEX1	328	8081	10494	77.01		60.4332				827084	APEX1	328	60.4332	-0.230662		827286	CCNO	10309	62.2383	-0.150078		827286	CCNO	10309	62.2383	-0.150078			104	827261	HELQ	113510	-0.30392		104	827261	HELQ	113510	-0.30392
AP14734301	827085	TDG	6996	49006	49047	99.917			827085	TDG	6996	9088	10494	86.606		86.6779				827085	TDG	6996	86.6779	0.94098		828757	CDK7	1022	33.0387	-1.45363		828757	CDK7	1022	33.0387	-1.45363		-1.30815	105	828265	PAPD7	11044	-0.303763		105	828265	PAPD7	11044	-0.303763
AP14734301	827086	TDG	6996	61428	49047	125.244			827086	TDG	6996	7357	10494	70.11		55.9787				827086	TDG	6996	55.9787	-0.429521		828758	CDK7	1022	36.5447	-1.29711		828758	CDK7	1022	36.5447	-1.29711			106	827063	APEX1	328	-0.279186		106	827063	APEX1	328	-0.279186
AP14734301	827087	TOPBP1	11073	49997	49047	101.938			827087	TOPBP1	11073	10309	10494	98.242		96.3743				827087	TOPBP1	11073	96.3743	1.37385		828777	CDK7	1022	36.0499	-1.3192		828777	CDK7	1022	36.0499	-1.3192			107	827151	TYMS	7298	-0.272187		107	827151	TYMS	7298	-0.272187
AP14734301	827088	TOPBP1	11073	49199	49047	100.311			827088	TOPBP1	11073	7989	10494	76.133		75.897				827088	TOPBP1	11073	75.897	0.459686		828778	CDK7	1022	76.0131	0.464872		828778	CDK7	1022	76.0131	0.464872			108	827031	MDC1	9656	-0.271881		108	827031	MDC1	9656	-0.271881
AP14734301	827089	RAD54L	8438	58470	49047	119.213			827089	RAD54L	8438	8047	10494	76.686		64.3269				827089	RAD54L	8438	64.3269	-0.0568358		828627	CDKN2D	1032	43.8148	-0.972553		828627	CDKN2D	1032	43.8148	-0.972553		-0.738828	109	827271	XRCC1	7515	-0.26596		109	827271	XRCC1	7515	-0.26596
AP14734301	827090	RAD54L	8438	56511	49047	115.219			827090	RAD54L	8438	8114	10494	77.324		67.1105				827090	RAD54L	8438	67.1105	0.0674312		828628	CDKN2D	1032	44.2581	-0.952765		828628	CDKN2D	1032	44.2581	-0.952765			110	827141	SMC3	9126	-0.261402		110	827141	SMC3	9126	-0.261402
AP14734301	827091	RPA1	6117	47552	49047	96.953			827091	RPA1	6117	7921	10494	75.485		77.8573				827091	RPA1	6117	77.8573	0.547201		828647	CDKN2D	1032	71.4348	0.260481		828647	CDKN2D	1032	71.4348	0.260481			111	828469	EME2	197342	-0.251732		111	828469	EME2	197342	-0.251732
AP14734301	827092	RPA1	6117	55542	49047	113.244			827092	RPA1	6117	9575	10494	91.247		80.5756				827092	RPA1	6117	80.5756	0.668552		828648	CDKN2D	1032	53.8424	-0.524891		828648	CDKN2D	1032	53.8424	-0.524891			112	828389	TDP1	55775	-0.250017		112	828389	TDP1	55775	-0.250017
AP14734301	827093	ATF2	1386	51726	49047	105.463			827093	ATF2	1386	6510	10494	62.038		58.8244				827093	ATF2	1386	58.8244	-0.302481		828341	CETN2	1069	41.8799	-1.05893		828341	CETN2	1069	41.8799	-1.05893		-0.674079	113	827197	TOP2A	7153	-0.24564		113	827197	TOP2A	7153	-0.24564
AP14734301	827094	ATF2	1386	27441	49047	55.949			827094	ATF2	1386	3904	10494	37.204		66.4963				827094	ATF2	1386	66.4963	0.0400122		828342	CETN2	1069	56.2164	-0.418909		828342	CETN2	1069	56.2164	-0.418909			114	828385	SLX1A	548593	-0.212333		114	828385	SLX1A	548593	-0.212333
AP14734301	827095	VCP	7415	30817	49047	62.832			827095	VCP	7415	9963	10494	94.944		151.108				827095	VCP	7415	151.108	3.81731		828361	CETN2	1069	51.2515	-0.640557		828361	CETN2	1069	51.2515	-0.640557			115	828865	ASF1A	25842	-0.211789		115	828865	ASF1A	25842	-0.211789
AP14734301	827096	VCP	7415	28619	49047	58.351			827096	VCP	7415	6128	10494	58.398		100.081				827096	VCP	7415	100.081	1.53931		828362	CETN2	1069	49.7497	-0.707601		828362	CETN2	1069	49.7497	-0.707601			116	828303	NUDT1	4521	-0.208174		116	828303	NUDT1	4521	-0.208174
AP14734301	827097	ALKBH2	121642	56262	49047	114.712			827097	ALKBH2	121642	4632	10494	44.142		38.4807				827097	ALKBH2	121642	38.4807	-1.21068		828551	CHAF1A	10036	50.759	-0.662543		828551	CHAF1A	10036	50.759	-0.662543		-0.416672	117	826989	FANCC	2176	-0.205584		117	826989	FANCC	2176	-0.205584
AP14734301	827098	ALKBH2	121642	58327	49047	118.922			827098	ALKBH2	121642	8192	10494	78.067		65.6455				827098	ALKBH2	121642	65.6455	0.00203345		828552	CHAF1A	10036	61.7741	-0.170801		828552	CHAF1A	10036	61.7741	-0.170801			118	827159	DNA2	1763	-0.200729		118	827159	DNA2	1763	-0.200729
AP14734301	827099	GTF2H4	2968	39412	49047	80.356			827099	GTF2H4	2968	4749	10494	45.257		56.3206				827099	GTF2H4	2968	56.3206	-0.414258		828571	CHAF1A	10036	65.7586	0.00708195		828571	CHAF1A	10036	65.7586	0.00708195			119	828783	FANCI	55215	-0.19326		119	828783	FANCI	55215	-0.19326
AP14734301	827100	GTF2H4	2968	45493	49047	92.755			827100	GTF2H4	2968	6304	10494	60.075		64.7674				827100	GTF2H4	2968	64.7674	-0.0371697		828572	CHAF1A	10036	28.8417	-1.64099		828572	CHAF1A	10036	28.8417	-1.64099			120	828351	MEN1	4221	-0.172017		120	828351	MEN1	4221	-0.172017
AP14734301	827101	PMS1	5378	63557	49047	129.585			827101	PMS1	5378	8096	10494	77.153		59.5385				827101	PMS1	5378	59.5385	-0.270601		828795	CHEK1	1111	67.7536	0.0961408		828795	CHEK1	1111	67.7536	0.0961408		0.139573	121	828703	MGMT	4255	-0.16747		121	828703	MGMT	4255	-0.16747
AP14734301	827102	PMS1	5378	42897	49047	87.462			827102	PMS1	5378	8371	10494	79.773		91.2088				827102	PMS1	5378	91.2088	1.14325		828796	CHEK1	1111	58.5994	-0.312525		828796	CHEK1	1111	58.5994	-0.312525			122	828871	UBE2N	7334	-0.158851		122	828871	UBE2N	7334	-0.158851
AP14734301	827103	BRCA1	672	36405	49047	74.225			827103	BRCA1	672	4323	10494	41.197		55.5029				827103	BRCA1	672	55.5029	-0.450765		828815	CHEK1	1111	69.6993	0.183004		828815	CHEK1	1111	69.6993	0.183004			123	827077	ALKBH2	121642	-0.153726		123	827077	ALKBH2	121642	-0.153726
AP14734301	827104	BRCA1	672	38726	49047	78.958			827104	BRCA1	672	5562	10494	53.004		67.1294				827104	BRCA1	672	67.1294	0.068275		828816	CHEK1	1111	70.365	0.212724		828816	CHEK1	1111	70.365	0.212724			124	827029	UBE2B	7320	-0.145386		124	827029	UBE2B	7320	-0.145386
AP14734301	827105	POLM	27434	48246	49047	98.368			827105	POLM	27434	7333	10494	69.881		71.0404				827105	POLM	27434	71.0404	0.242874		828301	CHEK2	11200	88.3961	1.01768		828301	CHEK2	11200	88.3961	1.01768		-1.05603	125	827183	FANCM	57697	-0.144197		125	827183	FANCM	57697	-0.144197
AP14734301	827106	POLM	27434	31542	49047	64.31			827106	POLM	27434	5638	10494	53.728		83.5453				827106	POLM	27434	83.5453	0.801131		828302	CHEK2	11200	38.099	-1.22772		828302	CHEK2	11200	38.099	-1.22772			126	828313	RAD23B	5887	-0.135293		126	828313	RAD23B	5887	-0.135293
AP14734301	827107	REV3L	5980	58541	49047	119.358			827107	REV3L	5980	10690	10494	101.873		85.3508				827107	REV3L	5980	85.3508	0.881732		828321	CHEK2	11200	39.3829	-1.17041		828321	CHEK2	11200	39.3829	-1.17041			127	827073	ATF2	1386	-0.131234		127	827073	ATF2	1386	-0.131234
AP14734301	827108	REV3L	5980	52973	49047	108.006			827108	REV3L	5980	12556	10494	119.655		110.786				827108	REV3L	5980	110.786	2.01721		828322	CHEK2	11200	44.5069	-0.941655		828322	CHEK2	11200	44.5069	-0.941655			128	827039	WRN	7486	-0.126385		128	827039	WRN	7486	-0.126385
AP14734301	827109	HMGB2	3148	32277	49047	65.809			827109	HMGB2	3148	3523	10494	33.573		51.0158				827109	HMGB2	3148	51.0158	-0.65108		828587	CIB1	10519	38.6172	-1.20459		828587	CIB1	10519	38.6172	-1.20459		-0.858277	129	828309	PRPF19	27339	-0.12007		129	828309	PRPF19	27339	-0.12007
AP14734301	827110	HMGB2	3148	45006	49047	91.762			827110	HMGB2	3148	8378	10494	79.84		87.0077				827110	HMGB2	3148	87.0077	0.955701		828588	CIB1	10519	52.4615	-0.586541		828588	CIB1	10519	52.4615	-0.586541			130	828715	UBE2V1	7335	-0.116438		130	828715	UBE2V1	7335	-0.116438
AP14734301	827111	GADD45A	1647	22454	49047	45.781			827111	GADD45A	1647	3473	10494	33.097		72.2942				827111	GADD45A	1647	72.2942	0.298847		828607	CIB1	10519	44.6497	-0.93528		828607	CIB1	10519	44.6497	-0.93528			131	828867	H2AFX	3014	-0.115594		131	828867	H2AFX	3014	-0.115594
AP14734301	827112	GADD45A	1647	48771	49047	99.438			827112	GADD45A	1647	5647	10494	53.814		54.1181				827112	GADD45A	1647	54.1181	-0.512583		828608	CIB1	10519	48.0995	-0.781273		828608	CIB1	10519	48.0995	-0.781273			132	826987	PRKCG	5582	-0.105219		132	826987	PRKCG	5582	-0.105219
AP14734301	827113	IGHMBP2	3508	43782	49047	89.266			827113	IGHMBP2	3508	6399	10494	60.981		68.3138				827113	IGHMBP2	3508	68.3138	0.121152		828831	CLK2	1196	62.8004	-0.124982		828831	CLK2	1196	62.8004	-0.124982		0.125809	133	828263	TRIM28	10155	-0.101889		133	828263	TRIM28	10155	-0.101889
AP14734301	827114	IGHMBP2	3508	59998	49047	122.329			827114	IGHMBP2	3508	10557	10494	100.605		82.2413				827114	IGHMBP2	3508	82.2413	0.742917		828832	CLK2	1196	74.0358	0.376599		828832	CLK2	1196	74.0358	0.376599			134	827273	GTF2H1	2965	-0.0983545		134	827273	GTF2H1	2965	-0.0983545
AP14734301	827115	PMS2	5395	60808	49047	123.98			827115	PMS2	5395	7234	10494	68.938		55.6041				827115	PMS2	5395	55.6041	-0.446244		828851	CLK2	1196	51.1431	-0.645397		828851	CLK2	1196	51.1431	-0.645397			135	828629	DDB1	1642	-0.0979592		135	828629	DDB1	1642	-0.0979592
AP14734301	827116	PMS2	5395	62433	49047	127.293			827116	PMS2	5395	6049	10494	57.645		45.2853				827116	PMS2	5395	45.2853	-0.906907		828852	CLK2	1196	80.738	0.675802		828852	CLK2	1196	80.738	0.675802			136	828307	RNF168	165918	-0.0922961		136	828307	RNF168	165918	-0.0922961
AP14734301	827117	CSNK1E	1454	36999	49047	75.437			827117	CSNK1E	1454	7361	10494	70.148		92.9889				827117	CSNK1E	1454	92.9889	1.22272		828625	CNOT7	29883	34.7707	-1.37631		828625	CNOT7	29883	34.7707	-1.37631		-0.440067	137	827025	GTF2H5	404672	-0.0887939		137	827025	GTF2H5	404672	-0.0887939
AP14734301	827118	CSNK1E	1454	53114	49047	108.293			827118	CSNK1E	1454	5016	10494	47.801		44.1404				827118	CSNK1E	1454	44.1404	-0.958016		828626	CNOT7	29883	53.4161	-0.543924		828626	CNOT7	29883	53.4161	-0.543924			138	828517	ABL1	25	-0.0885499		138	828517	ABL1	25	-0.0885499
AP14734301	827119	BRIP1	83990	60541	49047	123.436			827119	BRIP1	83990	7690	10494	73.283		59.3692				827119	BRIP1	83990	59.3692	-0.278159		828645	CNOT7	29883	58.0689	-0.336211		828645	CNOT7	29883	58.0689	-0.336211			139	827185	SETMAR	6419	-0.0860754		139	827185	SETMAR	6419	-0.0860754
AP14734301	827120	BRIP1	83990	56413	49047	115.019			827120	BRIP1	83990	9598	10494	91.466		79.5225				827120	BRIP1	83990	79.5225	0.621541		828646	CNOT7	29883	67.23	0.0727689		828646	CNOT7	29883	67.23	0.0727689			140	827193	POLI	11201	-0.073061		140	827193	POLI	11201	-0.073061
AP14734301	827121	PMS1	5378	50287	49047	102.529			827121	PMS1	5378	4925	10494	46.934		45.7763				827121	PMS1	5378	45.7763	-0.884986		827229	CSNK1D	1453	39.0139	-1.18688		827229	CSNK1D	1453	39.0139	-1.18688		-0.685338	141	827037	TREX1	11277	-0.0719867		141	827037	TREX1	11277	-0.0719867
AP14734301	827122	PMS1	5378	52464	49047	106.968			827122	PMS1	5378	8968	10494	85.462		79.8949				827122	PMS1	5378	79.8949	0.638166		827230	CSNK1D	1453	56.5689	-0.403174		827230	CSNK1D	1453	56.5689	-0.403174			142	828465	MSH6	2956	-0.0667281		142	828465	MSH6	2956	-0.0667281
AP14734301	827123	BRCA1	672	39374	49047	80.279			827123	BRCA1	672	11134	10494	106.104		132.169				827123	BRCA1	672	132.169	2.97183		827249	CSNK1D	1453	77.0407	0.510744		827249	CSNK1D	1453	77.0407	0.510744			143	827279	UIMC1	51720	-0.0639292		143	827279	UIMC1	51720	-0.0639292
AP14734301	827124	BRCA1	672	40526	49047	82.628			827124	BRCA1	672	7645	10494	72.855		88.1723				827124	BRCA1	672	88.1723	1.00769		827250	CSNK1D	1453	43.928	-0.967502		827250	CSNK1D	1453	43.928	-0.967502			144	828797	ATRIP	84126	-0.0638055		144	828797	ATRIP	84126	-0.0638055
AP14734301	827125	POLM	27434	54056	49047	110.214			827125	POLM	27434	9190	10494	87.578		79.4618				827125	POLM	27434	79.4618	0.618829		827117	CSNK1E	1454	92.9889	1.22272		827117	CSNK1E	1454	92.9889	1.22272		0.153641	145	828347	OGG1	4968	-0.0565628		145	828347	OGG1	4968	-0.0565628
AP14734301	827126	POLM	27434	64188	49047	130.872			827126	POLM	27434	11901	10494	113.413		86.6595				827126	POLM	27434	86.6595	0.940156		827118	CSNK1E	1454	44.1404	-0.958016		827118	CSNK1E	1454	44.1404	-0.958016			146	826997	KAT2A	2648	-0.0329417		146	826997	KAT2A	2648	-0.0329417
AP14734301	827127	REV3L	5980	58741	49047	119.766			827127	REV3L	5980	11285	10494	107.543		89.7943				827127	REV3L	5980	89.7943	1.0801		827137	CSNK1E	1454	55.035	-0.471652		827137	CSNK1E	1454	55.035	-0.471652			147	828505	RECQL5	9400	0.000508154		147	828505	RECQL5	9400	0.000508154
AP14734301	827128	REV3L	5980	54344	49047	110.801			827128	REV3L	5980	11890	10494	113.308		102.263				827128	REV3L	5980	102.263	1.63672		827138	CSNK1E	1454	83.0481	0.778933		827138	CSNK1E	1454	83.0481	0.778933			148	828877	RRM2	6241	0.0244256
AP14734301	827129	HMGB2	3148	52830	49047	107.714			827129	HMGB2	3148	10006	10494	95.354		88.5252				827129	HMGB2	3148	88.5252	1.02345		828271	DCLRE1A	9937	46.0816	-0.871358		828271	DCLRE1A	9937	46.0816	-0.871358		-1.16643	149	828395	EYA3	2140	0.0286768
AP14734301	827130	HMGB2	3148	38776	49047	79.06			827130	HMGB2	3148	7762	10494	73.97		93.5619				827130	HMGB2	3148	93.5619	1.2483		828272	DCLRE1A	9937	23.0758	-1.8984		828272	DCLRE1A	9937	23.0758	-1.8984			150	828869	NABP1	64859	0.0547207
AP14734301	827131	GADD45A	1647	51171	49047	104.332			827131	GADD45A	1647	14293	10494	136.208		130.552				827131	GADD45A	1647	130.552	2.89966		828291	DCLRE1A	9937	53.725	-0.530132		828291	DCLRE1A	9937	53.725	-0.530132			151	828635	FAAP24	91442	0.0553702
AP14734301	827132	GADD45A	1647	50830	49047	103.636			827132	GADD45A	1647	8626	10494	82.203		79.319				827132	GADD45A	1647	79.319	0.612454		828292	DCLRE1A	9937	32.8623	-1.46151		828292	DCLRE1A	9937	32.8623	-1.46151			152	828319	FANCB	2187	0.0648216
AP14734301	827133	IGHMBP2	3508	63964	49047	130.415			827133	IGHMBP2	3508	9388	10494	89.465		68.6002				827133	IGHMBP2	3508	68.6002	0.133939		828381	DCLRE1B	64858	53.3727	-0.54586		828381	DCLRE1B	64858	53.3727	-0.54586		-0.651858	153	828823	BLM	641	0.0755285
AP14734301	827134	IGHMBP2	3508	57893	49047	118.037			827134	IGHMBP2	3508	8379	10494	79.849		67.6474				827134	IGHMBP2	3508	67.6474	0.0914032		828382	DCLRE1B	64858	32.1773	-1.49208		828382	DCLRE1B	64858	32.1773	-1.49208			154	827027	POLE	5426	0.0902337
AP14734301	827135	PMS2	5395	56618	49047	115.437			827135	PMS2	5395	10007	10494	95.364		82.6113				827135	PMS2	5395	82.6113	0.759433		828401	DCLRE1B	64858	56.6986	-0.397385		828401	DCLRE1B	64858	56.6986	-0.397385			155	827119	BRIP1	83990	0.0977062
AP14734301	827136	PMS2	5395	46557	49047	94.924			827136	PMS2	5395	9320	10494	88.817		93.5664				827136	PMS2	5395	93.5664	1.2485		828402	DCLRE1B	64858	48.624	-0.757855		828402	DCLRE1B	64858	48.624	-0.757855			156	828701	POLD1	5424	0.112365
AP14734301	827137	CSNK1E	1454	27533	49047	56.137			827137	CSNK1E	1454	3242	10494	30.895		55.035				827137	CSNK1E	1454	55.035	-0.471652		828317	DCLRE1C	64421	70.2917	0.209451		828317	DCLRE1C	64421	70.2917	0.209451		-0.725891	157	828831	CLK2	1196	0.125809
AP14734301	827138	CSNK1E	1454	54654	49047	111.433			827138	CSNK1E	1454	9711	10494	92.543		83.0481				827138	CSNK1E	1454	83.0481	0.778933		828318	DCLRE1C	64421	53.066	-0.559555		828318	DCLRE1C	64421	53.066	-0.559555			158	827113	IGHMBP2	3508	0.127546
AP14734301	827139	BRIP1	83990	54315	49047	110.742			827139	BRIP1	83990	7170	10494	68.328		61.7002				827139	BRIP1	83990	61.7002	-0.1741		828337	DCLRE1C	64421	41.5785	-1.07239		828337	DCLRE1C	64421	41.5785	-1.07239			159	827069	RAD54L	8438	0.134523
AP14734301	827140	BRIP1	83990	52227	49047	106.485			827140	BRIP1	83990	8255	10494	78.668		73.8771				827140	BRIP1	83990	73.8771	0.369512		828338	DCLRE1C	64421	45.6141	-0.892227		828338	DCLRE1C	64421	45.6141	-0.892227			160	828795	CHEK1	1111	0.139573
AP14734301	827141	SMC3	9126	54871	49047	111.875			827141	SMC3	9126	4790	10494	45.647		40.8018				827141	SMC3	9126	40.8018	-1.10706		828629	DDB1	1642	64.8116	-0.0351968		828629	DDB1	1642	64.8116	-0.0351968		-0.0979592	161	827071	RPA1	6117	0.140857
AP14734301	827142	SMC3	9126	48441	49047	98.765			827142	SMC3	9126	5987	10494	57.054		57.7674				827142	SMC3	9126	57.7674	-0.349668		828630	DDB1	1642	71.8765	0.280199		828630	DDB1	1642	71.8765	0.280199			162	828421	POLK	51426	0.141433
AP14734301	827143	RAD52	5893	43647	49047	88.991			827143	RAD52	5893	8801	10494	83.871		94.2466				827143	RAD52	5893	94.2466	1.27887		828649	DDB1	1642	51.3209	-0.637461		828649	DDB1	1642	51.3209	-0.637461			163	827187	PRKDC	5591	0.143591
AP14734301	827144	RAD52	5893	61611	49047	125.618			827144	RAD52	5893	9876	10494	94.115		74.9216				827144	RAD52	5893	74.9216	0.416142		828650	DDB1	1642	61.9998	-0.160722		828650	DDB1	1642	61.9998	-0.160722			164	827265	CCNO	10309	0.145461
AP14734301	827145	FANCL	55120	57475	49047	117.185			827145	FANCL	55120	11651	10494	111.031		94.7485				827145	FANCL	55120	94.7485	1.30127		828679	DDB2	1643	37.3835	-1.25967		828679	DDB2	1643	37.3835	-1.25967		-0.843584	165	827117	CSNK1E	1454	0.153641
AP14734301	827146	FANCL	55120	65835	49047	134.23			827146	FANCL	55120	7834	10494	74.656		55.618				827146	FANCL	55120	55.618	-0.445626		828680	DDB2	1643	60.7389	-0.217015		828680	DDB2	1643	60.7389	-0.217015			166	827115	PMS2	5395	0.156594
AP14734301	827147	FANCD2	2177	63009	49047	128.468			827147	FANCD2	2177	10847	10494	103.369		80.4628				827147	FANCD2	2177	80.4628	0.66352		828699	DDB2	1643	33.302	-1.44188		828699	DDB2	1643	33.302	-1.44188			167	827233	MSH4	4438	0.162154
AP14734301	827148	FANCD2	2177	62443	49047	127.314			827148	FANCD2	2177	12659	10494	120.637		94.7555				827148	FANCD2	2177	94.7555	1.30158		828700	DDB2	1643	56.024	-0.427501		828700	DDB2	1643	56.024	-0.427501			168	827191	PARP2	10038	0.178483
AP14734301	827149	TRIP13	9319	37487	49047	76.432			827149	TRIP13	9319	6849	10494	65.269		85.3949				827149	TRIP13	9319	85.3949	0.883699		827061	DDX11	1663	59.3134	-0.28065		827061	DDX11	1663	59.3134	-0.28065		-0.322151	169	827145	FANCL	55120	0.183649
AP14734301	827150	TRIP13	9319	59089	49047	120.475			827150	TRIP13	9319	9446	10494	90.018		74.7192				827150	TRIP13	9319	74.7192	0.407109		827062	DDX11	1663	74.0454	0.377028		827062	DDX11	1663	74.0454	0.377028			170	827101	PMS1	5378	0.183782
AP14734301	827151	TYMS	7298	47673	49047	97.2			827151	TYMS	7298	5855	10494	55.796		57.4033				827151	TYMS	7298	57.4033	-0.365924		827081	DDX11	1663	57.4542	-0.363652		827081	DDX11	1663	57.4542	-0.363652			171	827263	RAD51D	5892	0.184991
AP14734301	827152	TYMS	7298	64543	49047	131.596			827152	TYMS	7298	8222	10494	78.353		59.5406				827152	TYMS	7298	59.5406	-0.270511		827082	DDX11	1663	55.5215	-0.449935		827082	DDX11	1663	55.5215	-0.449935			172	828387	MUTYH	4595	0.199194
AP14734301	827153	XPC	7508	53081	49047	108.226			827153	XPC	7508	5323	10494	50.727		46.8714				827153	XPC	7508	46.8714	-0.8361		828513	DLGAP5	9787	60.4875	-0.228236		828513	DLGAP5	9787	60.4875	-0.228236		-0.748844	173	828705	FANCF	2188	0.209389
AP14734301	827154	XPC	7508	41491	49047	84.595			827154	XPC	7508	9388	10494	89.465		105.757				827154	XPC	7508	105.757	1.79272		828514	DLGAP5	9787	47.1561	-0.823389		828514	DLGAP5	9787	47.1561	-0.823389			174	827033	IP6K3	117283	0.224673
AP14734301	827155	HUS1	3364	56585	49047	115.37			827155	HUS1	3364	9054	10494	86.282		74.7872				827155	HUS1	3364	74.7872	0.410143		828533	DLGAP5	9787	44.7868	-0.929163		828533	DLGAP5	9787	44.7868	-0.929163			175	828753	ATM	472	0.228178
AP14734301	827156	HUS1	3364	58178	49047	118.618			827156	HUS1	3364	8649	10494	82.422		69.4852				827156	HUS1	3364	69.4852	0.173448		828534	DLGAP5	9787	50.4957	-0.674298		828534	DLGAP5	9787	50.4957	-0.674298			176	827237	FANCG	2189	0.231679
AP14734301	827157	RPS27L	51065	62843	49047	128.129			827157	RPS27L	51065	4322	10494	41.187		32.1449				827157	RPS27L	51065	32.1449	-1.49353		828667	DMC1	11144	56.722	-0.396341		828667	DMC1	11144	56.722	-0.396341		-0.357162	177	828663	UPF1	5976	0.233247
AP14734301	827158	RPS27L	51065	59813	49047	121.952			827158	RPS27L	51065	4824	10494	45.971		37.696				827158	RPS27L	51065	37.696	-1.24572		828668	DMC1	11144	45.8543	-0.881503		828668	DMC1	11144	45.8543	-0.881503			178	828463	HINFP	25988	0.245321
AP14734301	827159	DNA2	1763	51492	49047	104.986			827159	DNA2	1763	4677	10494	44.57		42.4533				827159	DNA2	1763	42.4533	-1.03334		828687	DMC1	11144	58.4772	-0.317983		828687	DMC1	11144	58.4772	-0.317983			179	827023	TDP2	51567	0.252185
AP14734301	827160	DNA2	1763	64060	49047	130.611			827160	DNA2	1763	6485	10494	61.8		47.3161				827160	DNA2	1763	47.3161	-0.816247		828688	DMC1	11144	74.0827	0.378691		828688	DMC1	11144	74.0827	0.378691			180	827195	RAD17	5884	0.254519
AP14734301	827161	SMC3	9126	60224	49047	122.79			827161	SMC3	9126	9342	10494	89.027		72.5035				827161	SMC3	9126	72.5035	0.30819		827159	DNA2	1763	42.4533	-1.03334		827159	DNA2	1763	42.4533	-1.03334		-0.200729	181	827189	RASSF7	8045	0.266542
AP14734301	827162	SMC3	9126	42422	49047	86.493			827162	SMC3	9126	5602	10494	53.385		61.7218				827162	SMC3	9126	61.7218	-0.173136		827160	DNA2	1763	47.3161	-0.816247		827160	DNA2	1763	47.3161	-0.816247			182	828749	ALKBH3	221120	0.267001
AP14734301	827163	RAD52	5893	56763	49047	115.733			827163	RAD52	5893	7658	10494	72.979		63.0581				827163	RAD52	5893	63.0581	-0.113479		827179	DNA2	1763	75.9975	0.464174		827179	DNA2	1763	75.9975	0.464174			183	828305	MBD4	8930	0.27778
AP14734301	827164	RAD52	5893	47649	49047	97.151			827164	RAD52	5893	8635	10494	82.289		84.7022				827164	RAD52	5893	84.7022	0.852775		827180	DNA2	1763	74.8913	0.414789		827180	DNA2	1763	74.8913	0.414789			184	828345	TP73	7161	0.284677
AP14734301	827165	FANCL	55120	62103	49047	126.621			827165	FANCL	55120	9076	10494	86.492		68.3078				827165	FANCL	55120	68.3078	0.120883		828555	DNMT1	1786	26.2326	-1.75747		828555	DNMT1	1786	26.2326	-1.75747		-1.54656	185	828311	MTOR	2475	0.28694
AP14734301	827166	FANCL	55120	64018	49047	130.525			827166	FANCL	55120	9741	10494	92.829		71.1197				827166	FANCL	55120	71.1197	0.246416		828556	DNMT1	1786	47.1936	-0.821712		828556	DNMT1	1786	47.1936	-0.821712			186	828665	NBN	4683	0.288634
AP14734301	827167	FANCD2	2177	59059	49047	120.414			827167	FANCD2	2177	10332	10494	98.461		81.7687				827167	FANCD2	2177	81.7687	0.721818		828575	DNMT1	1786	23.2671	-1.88986		828575	DNMT1	1786	23.2671	-1.88986			187	827155	HUS1	3364	0.291796
AP14734301	827168	FANCD2	2177	37172	49047	75.789			827168	FANCD2	2177	7719	10494	73.56		97.0589				827168	FANCD2	2177	97.0589	1.40442		828576	DNMT1	1786	35.6816	-1.33564		828576	DNMT1	1786	35.6816	-1.33564			188	828747	MSH5	4439	0.300572
AP14734301	827169	TRIP13	9319	50835	49047	103.647			827169	TRIP13	9319	9197	10494	87.645		84.5611				827169	TRIP13	9319	84.5611	0.846476		828799	DUT	1854	118.519	2.36244		828799	DUT	1854	118.519	2.36244		1.00217	189	827153	XPC	7508	0.303073
AP14734301	827170	TRIP13	9319	49516	49047	100.957			827170	TRIP13	9319	9052	10494	86.263		85.4453				827170	TRIP13	9319	85.4453	0.88595		828800	DUT	1854	96.0144	1.35779		828800	DUT	1854	96.0144	1.35779			190	828399	RAD23A	5886	0.320368
AP14734301	827171	TYMS	7298	66079	49047	134.727			827171	TYMS	7298	8407	10494	80.116		59.4654				827171	TYMS	7298	59.4654	-0.273864		828819	DUT	1854	76.9065	0.504754		828819	DUT	1854	76.9065	0.504754			191	828343	ATP23	91419	0.32334
AP14734301	827172	TYMS	7298	62635	49047	127.705			827172	TYMS	7298	11752	10494	111.993		87.6966				827172	TYMS	7298	87.6966	0.986457		828820	DUT	1854	80.0828	0.646553		828820	DUT	1854	80.0828	0.646553			192	828875	ERCC1	2067	0.324778
AP14734301	827173	XPC	7508	59826	49047	121.978			827173	XPC	7508	9894	10494	94.287		77.2984				827173	XPC	7508	77.2984	0.522248		828741	EME1	146956	24.4669	-1.8363		828741	EME1	146956	24.4669	-1.8363		-1.31922	193	828707	PARG	8505	0.334182
AP14734301	827174	XPC	7508	61563	49047	125.52			827174	XPC	7508	8888	10494	84.7		67.4793				827174	XPC	7508	67.4793	0.0838967		828742	EME1	146956	66.6563	0.0471578		828742	EME1	146956	66.6563	0.0471578			194	828429	PRMT6	55170	0.347514
AP14734301	827175	HUS1	3364	56634	49047	115.47			827175	HUS1	3364	6165	10494	58.751		50.8799				827175	HUS1	3364	50.8799	-0.657148		828761	EME1	146956	28.7529	-1.64496		828761	EME1	146956	28.7529	-1.64496			195	828391	POLH	5429	0.368247
AP14734301	827176	HUS1	3364	58968	49047	120.229			827176	HUS1	3364	9862	10494	93.982		78.1692				827176	HUS1	3364	78.1692	0.561123		828762	EME1	146956	43.3462	-0.993473		828762	EME1	146956	43.3462	-0.993473			196	828839	RPA4	29935	0.37493
AP14734301	827177	RPS27L	51065	59903	49047	122.135			827177	RPS27L	51065	6823	10494	65.021		53.237				827177	RPS27L	51065	53.237	-0.55192		828469	EME2	197342	61.2867	-0.192558		828469	EME2	197342	61.2867	-0.192558		-0.251732	197	828833	POLG	5428	0.379591
AP14734301	827178	RPS27L	51065	50515	49047	102.994			827178	RPS27L	51065	7897	10494	75.256		73.0683				827178	RPS27L	51065	73.0683	0.333408		828470	EME2	197342	73.607	0.357454		828470	EME2	197342	73.607	0.357454			198	828359	GEN1	348654	0.395166
AP14734301	827179	DNA2	1763	47190	49047	96.215			827179	DNA2	1763	7673	10494	73.121		75.9975				827179	DNA2	1763	75.9975	0.464174		828489	EME2	197342	58.6357	-0.310907		828489	EME2	197342	58.6357	-0.310907			199	828759	FANCA	2175	0.4142
AP14734301	827180	DNA2	1763	44324	49047	90.371			827180	DNA2	1763	7102	10494	67.68		74.8913				827180	DNA2	1763	74.8913	0.414789		828490	EME2	197342	52.3925	-0.589619		828490	EME2	197342	52.3925	-0.589619			200	827067	TOPBP1	11073	0.424711
AP14734301	827181	MAD2L2	10459	64096	49047	130.684			827181	MAD2L2	10459	5661	10494	53.948		41.2813				827181	MAD2L2	10459	41.2813	-1.08566		828875	ERCC1	2067	76.2556	0.475698		828875	ERCC1	2067	76.2556	0.475698		0.324778	201	827111	GADD45A	1647	0.455651
AP14734301	827182	MAD2L2	10459	42627	49047	86.911			827182	MAD2L2	10459	3047	10494	29.037		33.41				827182	MAD2L2	10459	33.41	-1.43705		828876	ERCC1	2067	108.107	1.89762		828876	ERCC1	2067	108.107	1.89762			202	827035	SIRT1	23411	0.469192
AP14734301	827183	FANCM	57697	53327	49047	108.727			827183	FANCM	57697	8261	10494	78.725		72.4061				827183	FANCM	57697	72.4061	0.303845		828893	ERCC1	2067	69.4944	0.173859		828893	ERCC1	2067	69.4944	0.173859			203	828279	RECQL	5965	0.487833
AP14734301	827184	FANCM	57697	58463	49047	119.199			827184	FANCM	57697	7672	10494	73.112		61.3361				827184	FANCM	57697	61.3361	-0.190353		828894	ERCC1	2067	55.9497	-0.430816		828894	ERCC1	2067	55.9497	-0.430816			204	828791	RAD51B	5890	0.494162
AP14734301	827185	SETMAR	6419	64235	49047	130.968			827185	SETMAR	6419	8472	10494	80.736		61.6456				827185	SETMAR	6419	61.6456	-0.176536		828709	ERCC2	2068	83.9349	0.818523		828709	ERCC2	2068	83.9349	0.818523		0.64863	205	827079	GTF2H4	2968	0.506244
AP14734301	827186	SETMAR	6419	57873	49047	117.996			827186	SETMAR	6419	7072	10494	67.394		57.1155				827186	SETMAR	6419	57.1155	-0.378773		828710	ERCC2	2068	105.125	1.76453		828710	ERCC2	2068	105.125	1.76453			206	828743	POLQ	10721	0.518885
AP14734301	827187	PRKDC	5591	64484	49047	131.475			827187	PRKDC	5591	8627	10494	82.213		62.5313				827187	PRKDC	5591	62.5313	-0.136996		828729	ERCC2	2068	76.3237	0.478737		828729	ERCC2	2068	76.3237	0.478737			207	827103	BRCA1	672	0.537983
AP14734301	827188	PRKDC	5591	37528	49047	76.515			827188	PRKDC	5591	6030	10494	57.464		75.1016				827188	PRKDC	5591	75.1016	0.424179		828730	ERCC2	2068	72.7389	0.318699		828730	ERCC2	2068	72.7389	0.318699			208	828479	CCNH	902	0.558238
AP14734301	827189	RASSF7	8045	64923	49047	132.37			827189	RASSF7	8045	8032	10494	76.543		57.825				827189	RASSF7	8045	57.825	-0.347097		828383	ERCC3	2071	19.0201	-2.07946		828383	ERCC3	2071	19.0201	-2.07946		-2.17834	209	828755	SMC1A	8243	0.572591
AP14734301	827190	RASSF7	8045	50632	49047	103.233			827190	RASSF7	8045	8264	10494	78.754		76.2876				827190	RASSF7	8045	76.2876	0.477126		828384	ERCC3	2071	14.5903	-2.27722		828384	ERCC3	2071	14.5903	-2.27722			210	828837	XRCC5	7520	0.585139
AP14734301	827191	PARP2	10038	70447	49047	143.633			827191	PARP2	10038	10272	10494	97.889		68.1522				827191	PARP2	10038	68.1522	0.113936		828403	ERCC3	2071	19.0418	-2.07849		828403	ERCC3	2071	19.0418	-2.07849			211	827239	ATR	545	0.633975
AP14734301	827192	PARP2	10038	60617	49047	123.591			827192	PARP2	10038	6524	10494	62.172		50.3046				827192	PARP2	10038	50.3046	-0.682829		828404	ERCC3	2071	12.1597	-2.38573		828404	ERCC3	2071	12.1597	-2.38573			212	827143	RAD52	5893	0.634459
AP14734301	827193	POLI	11201	65130	49047	132.792			827193	POLI	11201	6777	10494	64.583		48.6347				827193	POLI	11201	48.6347	-0.757379		828873	ERCC4	2072	42.2055	-1.0444		828873	ERCC4	2072	42.2055	-1.0444		-0.879702	213	828827	BRCA2	675	0.639326
AP14734301	827194	POLI	11201	66564	49047	135.716			827194	POLI	11201	9848	10494	93.849		69.151				827194	POLI	11201	69.151	0.158528		828874	ERCC4	2072	58.4515	-0.319128		828874	ERCC4	2072	58.4515	-0.319128			214	828709	ERCC2	2068	0.64863
AP14734301	827195	RAD17	5884	40115	49047	81.79			827195	RAD17	5884	3682	10494	35.088		42.9001				827195	RAD17	5884	42.9001	-1.01339		828891	ERCC4	2072	43.192	-1.00036		828891	ERCC4	2072	43.192	-1.00036			215	827227	SOD1	6647	0.652418
AP14734301	827196	RAD17	5884	54357	49047	110.827			827196	RAD17	5884	8592	10494	81.879		73.88				827196	RAD17	5884	73.88	0.369643		828892	ERCC4	2072	48.5974	-0.759046		828892	ERCC4	2072	48.5974	-0.759046			216	828433	TP53	7157	0.658007
AP14734301	827197	TOP2A	7153	40773	49047	83.131			827197	TOP2A	7153	4719	10494	44.971		54.0965				827197	TOP2A	7153	54.0965	-0.513547		827275	ERCC5	2073	63.508	-0.0933917		827275	ERCC5	2073	63.508	-0.0933917		-0.634469	217	827105	POLM	27434	0.70998
AP14734301	827198	TOP2A	7153	55068	49047	112.277			827198	TOP2A	7153	6795	10494	64.754		57.6734				827198	TOP2A	7153	57.6734	-0.353865		827276	ERCC5	2073	91.9413	1.17595		827276	ERCC5	2073	91.9413	1.17595			218	828669	PCNA	5111	0.739815
AP14734301	827199	PER1	5187	47459	49047	96.763			827199	PER1	5187	3990	10494	38.024		39.296				827199	PER1	5187	39.296	-1.17429		827295	ERCC5	2073	34.3609	-1.3946		827295	ERCC5	2073	34.3609	-1.3946			219	828745	RAD51C	5889	0.766336
AP14734301	827200	PER1	5187	51851	49047	105.718			827200	PER1	5187	5355	10494	51.032		48.2718				827200	PER1	5187	48.2718	-0.77358		827296	ERCC5	2073	39.2678	-1.17555		827296	ERCC5	2073	39.2678	-1.17555			220	828675	POLB	5423	0.795655
AP14734301	827201	MAD2L2	10459	54714	49047	111.555			827201	MAD2L2	10459	5468	10494	52.108		46.7106				827201	MAD2L2	10459	46.7106	-0.843277		828545	ERCC6	2074	20.7999	-2		828545	ERCC6	2074	20.7999	-2		-2.13581	221	828711	TADA3	10474	0.81304
AP14734301	827202	MAD2L2	10459	39981	49047	81.517			827202	MAD2L2	10459	6417	10494	61.152		75.0175				827202	MAD2L2	10459	75.0175	0.420423		828546	ERCC6	2074	16.2379	-2.20366		828546	ERCC6	2074	16.2379	-2.20366			222	828597	RAD51	5888	0.825328
AP14734301	827203	FANCM	57697	55888	49047	113.949			827203	FANCM	57697	5637	10494	53.719		47.143				827203	FANCM	57697	47.143	-0.823972		828565	ERCC6	2074	15.4742	-2.23776		828565	ERCC6	2074	15.4742	-2.23776			223	827149	TRIP13	9319	0.865087
AP14734301	827204	FANCM	57697	43884	49047	89.474			827204	FANCM	57697	5953	10494	56.73		63.4039				827204	FANCM	57697	63.4039	-0.0980405		828566	ERCC6	2074	19.2778	-2.06795		828566	ERCC6	2074	19.2778	-2.06795			224	828829	XRCC6	2547	0.868619
AP14734301	827205	SETMAR	6419	53059	49047	108.181			827205	SETMAR	6419	7458	10494	71.073		65.6982				827205	SETMAR	6419	65.6982	0.00438518		828631	ERCC8	1161	45.3495	-0.90404		828631	ERCC8	1161	45.3495	-0.90404		-0.791129	225	827269	YBX1	4904	0.873758
AP14734301	827206	SETMAR	6419	48474	49047	98.833			827206	SETMAR	6419	7457	10494	71.063		71.9021				827206	SETMAR	6419	71.9021	0.281344		828632	ERCC8	1161	53.7067	-0.530953		828632	ERCC8	1161	53.7067	-0.530953			226	827235	XAB2	56949	0.940876
AP14734301	827207	PRKDC	5591	48336	49047	98.551			827207	PRKDC	5591	9637	10494	91.838		93.1883				827207	PRKDC	5591	93.1883	1.23162		828651	ERCC8	1161	50.4079	-0.678217		828651	ERCC8	1161	50.4079	-0.678217			227	828835	BRE	9577	0.955691
AP14734301	827208	PRKDC	5591	63563	49047	129.597			827208	PRKDC	5591	8404	10494	80.088		61.7977				827208	PRKDC	5591	61.7977	-0.169744		828652	ERCC8	1161	36.4588	-1.30095		828652	ERCC8	1161	36.4588	-1.30095			228	828789	RAD21	5885	0.968501
AP14734301	827209	RASSF7	8045	49468	49047	100.859			827209	RASSF7	8045	7207	10494	68.681		68.0961				827209	RASSF7	8045	68.0961	0.111431		828515	EXO1	9156	68.1821	0.115272		828515	EXO1	9156	68.1821	0.115272		-0.425668	229	827109	HMGB2	3148	0.989573
AP14734301	827210	RASSF7	8045	27504	49047	56.077			827210	RASSF7	8045	4416	10494	42.083		75.045				827210	RASSF7	8045	75.045	0.421653		828516	EXO1	9156	59.3113	-0.280745		828516	EXO1	9156	59.3113	-0.280745			230	828799	DUT	1854	1.00217
AP14734301	827211	PARP2	10038	38061	49047	77.602			827211	PARP2	10038	6773	10494	64.545		83.1744				827211	PARP2	10038	83.1744	0.784572		828535	EXO1	9156	52.8188	-0.57059		828535	EXO1	9156	52.8188	-0.57059			231	827147	FANCD2	2177	1.0117
AP14734301	827212	PARP2	10038	50198	49047	102.348			827212	PARP2	10038	7630	10494	72.712		71.0439				827212	PARP2	10038	71.0439	0.243031		828536	EXO1	9156	51.8261	-0.614906		828536	EXO1	9156	51.8261	-0.614906			232	828639	POLA1	5422	1.03719
AP14734301	827213	POLI	11201	39139	49047	79.8			827213	POLI	11201	10291	10494	98.07		122.895				827213	POLI	11201	122.895	2.5578		828559	EYA1	2138	121.819	2.50978		828559	EYA1	2138	121.819	2.50978		1.54377	233	828439	NABP2	79035	1.17939
AP14734301	827214	POLI	11201	43928	49047	89.564			827214	POLI	11201	5524	10494	52.642		58.7758				827214	POLI	11201	58.7758	-0.30465		828560	EYA1	2138	125.197	2.66057		828560	EYA1	2138	125.197	2.66057			234	827107	REV3L	5980	1.35841
AP14734301	827215	RAD17	5884	29627	49047	60.406			827215	RAD17	5884	7203	10494	68.642		113.634				827215	RAD17	5884	113.634	2.14439		828579	EYA1	2138	53.6476	-0.533589		828579	EYA1	2138	53.6476	-0.533589			235	827225	REV1	51455	1.53382
AP14734301	827216	RAD17	5884	49187	49047	100.286			827216	RAD17	5884	7232	10494	68.919		68.7225				827216	RAD17	5884	68.7225	0.139395		828580	EYA1	2138	78.5417	0.577753		828580	EYA1	2138	78.5417	0.577753			236	828559	EYA1	2138	1.54377
AP14734301	827217	TOP2A	7153	37835	49047	77.141			827217	TOP2A	7153	5061	10494	48.23		62.5219				827217	TOP2A	7153	62.5219	-0.137416		828395	EYA3	2140	42.7153	-1.02164		828395	EYA3	2140	42.7153	-1.02164		0.0286768	237	828519	MPLKIP	136647	1.82076
AP14734301	827218	TOP2A	7153	50887	49047	103.753			827218	TOP2A	7153	6976	10494	66.479		64.0743				827218	TOP2A	7153	64.0743	-0.068112		828396	EYA3	2140	72.6519	0.314818		828396	EYA3	2140	72.6519	0.314818			238	828825	APEX2	27301	1.84054
AP14734301	827219	PER1	5187	27300	49047	55.661			827219	PER1	5187	7623	10494	72.645		130.513				827219	PER1	5187	130.513	2.89791		828415	EYA3	2140	85.843	0.903704		828415	EYA3	2140	85.843	0.903704			239	827075	VCP	7415	2.67831
AP14734301	827220	PER1	5187	53468	49047	109.015			827220	PER1	5187	5832	10494	55.577		50.9811				827220	PER1	5187	50.9811	-0.652631		828416	EYA3	2140	59.8328	-0.257465		828416	EYA3	2140	59.8328	-0.257465
AP14734301	827221	PARP3	10039	33620	49047	68.547			827221	PARP3	10039	7651	10494	72.912		106.368				827221	PARP3	10039	106.368	1.82		828635	FAAP24	91442	65.8055	0.0091752		828635	FAAP24	91442	65.8055	0.0091752		0.0553702
AP14734301	827222	PARP3	10039	45496	49047	92.761			827222	PARP3	10039	6042	10494	57.579		62.0724				827222	PARP3	10039	62.0724	-0.157481		828636	FAAP24	91442	47.2385	-0.819708		828636	FAAP24	91442	47.2385	-0.819708
AP14734301	827223	NEIL2	252969	68772	49047	140.218			827223	NEIL2	252969	6324	10494	60.266		42.9802				827223	NEIL2	252969	42.9802	-1.00981		828655	FAAP24	91442	67.8751	0.101565		828655	FAAP24	91442	67.8751	0.101565
AP14734301	827224	NEIL2	252969	59887	49047	122.102			827224	NEIL2	252969	8526	10494	81.25		66.5427				827224	NEIL2	252969	66.5427	0.042086		828656	FAAP24	91442	73.0951	0.334601		828656	FAAP24	91442	73.0951	0.334601
AP14734301	827225	REV1	51455	60461	49047	123.273			827225	REV1	51455	8262	10494	78.734		63.8696				827225	REV1	51455	63.8696	-0.077249		828261	FAM175A	84142	42.132	-1.04768		828261	FAM175A	84142	42.132	-1.04768		-0.861253
AP14734301	827226	REV1	51455	48195	49047	98.264			827226	REV1	51455	12633	10494	120.389		122.516				827226	REV1	51455	122.516	2.54089		828262	FAM175A	84142	34.8889	-1.37103		828262	FAM175A	84142	34.8889	-1.37103
AP14734301	827227	SOD1	6647	50976	49047	103.934			827227	SOD1	6647	10619	10494	101.196		97.3656				827227	SOD1	6647	97.3656	1.41811		828281	FAM175A	84142	50.4839	-0.674827		828281	FAM175A	84142	50.4839	-0.674827
AP14734301	827228	SOD1	6647	53862	49047	109.818			827228	SOD1	6647	10484	10494	99.909		90.9769				827228	SOD1	6647	90.9769	1.1329		828282	FAM175A	84142	60.2549	-0.238618		828282	FAM175A	84142	60.2549	-0.238618
AP14734301	827229	CSNK1D	1453	54426	49047	110.968			827229	CSNK1D	1453	4543	10494	43.293		39.0139				827229	CSNK1D	1453	39.0139	-1.18688		828623	FAN1	22909	38.4544	-1.21186		828623	FAN1	22909	38.4544	-1.21186		-1.11491
AP14734301	827230	CSNK1D	1453	54177	49047	110.46			827230	CSNK1D	1453	6557	10494	62.486		56.5689				827230	CSNK1D	1453	56.5689	-0.403174		828624	FAN1	22909	79.4846	0.61985		828624	FAN1	22909	79.4846	0.61985
AP14734301	827231	MSH3	4437	37105	49047	75.653			827231	MSH3	4437	4324	10494	41.206		54.4671				827231	MSH3	4437	54.4671	-0.497004		828643	FAN1	22909	42.7978	-1.01796		828643	FAN1	22909	42.7978	-1.01796
AP14734301	827232	MSH3	4437	61855	49047	126.115			827232	MSH3	4437	5614	10494	53.5		42.4216				827232	MSH3	4437	42.4216	-1.03475		828644	FAN1	22909	36.0398	-1.31965		828644	FAN1	22909	36.0398	-1.31965
AP14734301	827233	MSH4	4438	48384	49047	98.649			827233	MSH4	4438	7953	10494	75.79		76.8279				827233	MSH4	4438	76.8279	0.501248		828759	FANCA	2175	70.5128	0.21932		828759	FANCA	2175	70.5128	0.21932		0.4142
AP14734301	827234	MSH4	4438	53985	49047	110.069			827234	MSH4	4438	8869	10494	84.519		76.7873				827234	MSH4	4438	76.7873	0.499432		828760	FANCA	2175	82.1312	0.737998		828760	FANCA	2175	82.1312	0.737998
AP14734301	827235	XAB2	56949	20754	49047	42.315			827235	XAB2	56949	3598	10494	34.288		81.0304				827235	XAB2	56949	81.0304	0.688856		828779	FANCA	2175	79.2434	0.609079		828779	FANCA	2175	79.2434	0.609079
AP14734301	827236	XAB2	56949	26796	49047	54.634			827236	XAB2	56949	3690	10494	35.165		64.3647				827236	XAB2	56949	64.3647	-0.0551482		828780	FANCA	2175	55.5069	-0.450586		828780	FANCA	2175	55.5069	-0.450586
AP14734301	827237	FANCG	2189	42894	49047	87.456			827237	FANCG	2189	6328	10494	60.304		68.9535				827237	FANCG	2189	68.9535	0.149711		828319	FANCB	2187	71.9315	0.282656		828319	FANCB	2187	71.9315	0.282656		0.0648216
AP14734301	827238	FANCG	2189	48407	49047	98.696			827238	FANCG	2189	8665	10494	82.575		83.666				827238	FANCG	2189	83.666	0.806518		828320	FANCB	2187	64.6744	-0.0413207		828320	FANCB	2187	64.6744	-0.0413207
AP14734301	827239	ATR	545	57521	49047	117.279			827239	ATR	545	10301	10494	98.166		83.703				827239	ATR	545	83.703	0.808168		828339	FANCB	2187	49.4289	-0.721926		828339	FANCB	2187	49.4289	-0.721926
AP14734301	827240	ATR	545	50499	49047	102.961			827240	ATR	545	10100	10494	96.25		93.482				827240	ATR	545	93.482	1.24473		828340	FANCB	2187	69.4296	0.170964		828340	FANCB	2187	69.4296	0.170964
AP14734301	827241	PARP3	10039	50176	49047	102.303			827241	PARP3	10039	3443	10494	32.811		32.0724				827241	PARP3	10039	32.0724	-1.49677		826989	FANCC	2176	53.4231	-0.543611		826989	FANCC	2176	53.4231	-0.543611		-0.205584
AP14734301	827242	PARP3	10039	52233	49047	106.497			827242	PARP3	10039	5730	10494	54.605		51.2737				827242	PARP3	10039	51.2737	-0.639565		826990	FANCC	2176	74.5232	0.398357		826990	FANCC	2176	74.5232	0.398357
AP14734301	827243	NEIL2	252969	46323	49047	94.447			827243	NEIL2	252969	6459	10494	61.552		65.1709				827243	NEIL2	252969	65.1709	-0.0191544		827009	FANCC	2176	66.7633	0.051935		827009	FANCC	2176	66.7633	0.051935
AP14734301	827244	NEIL2	252969	63334	49047	129.131			827244	NEIL2	252969	6731	10494	64.144		49.6736				827244	NEIL2	252969	49.6736	-0.711001		827010	FANCC	2176	55.2265	-0.463103		827010	FANCC	2176	55.2265	-0.463103
AP14734301	827245	REV1	51455	41269	49047	84.143			827245	REV1	51455	10022	10494	95.507		113.506				827245	REV1	51455	113.506	2.13864		827147	FANCD2	2177	80.4628	0.66352		827147	FANCD2	2177	80.4628	0.66352		1.0117
AP14734301	827246	REV1	51455	51257	49047	104.507			827246	REV1	51455	9476	10494	90.304		86.4095				827246	REV1	51455	86.4095	0.928997		827148	FANCD2	2177	94.7555	1.30158		827148	FANCD2	2177	94.7555	1.30158
AP14734301	827247	SOD1	6647	63516	49047	129.502			827247	SOD1	6647	9438	10494	89.941		69.4514				827247	SOD1	6647	69.4514	0.171939		827167	FANCD2	2177	81.7687	0.721818		827167	FANCD2	2177	81.7687	0.721818
AP14734301	827248	SOD1	6647	43225	49047	88.131			827248	SOD1	6647	5918	10494	56.397		63.9922				827248	SOD1	6647	63.9922	-0.0717751		827168	FANCD2	2177	97.0589	1.40442		827168	FANCD2	2177	97.0589	1.40442
AP14734301	827249	CSNK1D	1453	56313	49047	114.816			827249	CSNK1D	1453	9282	10494	88.455		77.0407				827249	CSNK1D	1453	77.0407	0.510744		828467	FANCE	2178	44.3013	-0.950836		828467	FANCE	2178	44.3013	-0.950836		-0.312664
AP14734301	827250	CSNK1D	1453	39103	49047	79.726			827250	CSNK1D	1453	3675	10494	35.022		43.928				827250	CSNK1D	1453	43.928	-0.967502		828468	FANCE	2178	71.0244	0.242161		828468	FANCE	2178	71.0244	0.242161
AP14734301	827251	MSH3	4437	48392	49047	98.666			827251	MSH3	4437	10319	10494	98.337		99.6666				827251	MSH3	4437	99.6666	1.52083		828487	FANCE	2178	46.1682	-0.867489		828487	FANCE	2178	46.1682	-0.867489
AP14734301	827252	MSH3	4437	54512	49047	111.144			827252	MSH3	4437	7180	10494	68.423		61.5625				827252	MSH3	4437	61.5625	-0.180247		828488	FANCE	2178	80.7558	0.676599		828488	FANCE	2178	80.7558	0.676599
AP14734301	827253	MSH4	4438	62838	49047	128.119			827253	MSH4	4438	7612	10494	72.54		56.6192				827253	MSH4	4438	56.6192	-0.400927		828705	FANCF	2188	67.3132	0.0764825		828705	FANCF	2188	67.3132	0.0764825		0.209389
AP14734301	827254	MSH4	4438	59193	49047	120.688			827254	MSH4	4438	7811	10494	74.437		61.6772				827254	MSH4	4438	61.6772	-0.175124		828706	FANCF	2188	65.2704	-0.0147147		828706	FANCF	2188	65.2704	-0.0147147
AP14734301	827255	XAB2	56949	29655	49047	60.463			827255	XAB2	56949	9464	10494	90.189		149.164				827255	XAB2	56949	149.164	3.73053		828725	FANCF	2188	73.2674	0.342295		828725	FANCF	2188	73.2674	0.342295
AP14734301	827256	XAB2	56949	23734	49047	48.391			827256	XAB2	56949	4688	10494	44.675		92.3209				827256	XAB2	56949	92.3209	1.1929		828726	FANCF	2188	78.0212	0.554519		828726	FANCF	2188	78.0212	0.554519
AP14734301	827257	FANCG	2189	52226	49047	106.483			827257	FANCG	2189	8115	10494	77.334		72.6257				827257	FANCG	2189	72.6257	0.313646		827237	FANCG	2189	68.9535	0.149711		827237	FANCG	2189	68.9535	0.149711		0.231679
AP14734301	827258	FANCG	2189	61973	49047	126.356			827258	FANCG	2189	7918	10494	75.456		59.717				827258	FANCG	2189	59.717	-0.262634		827238	FANCG	2189	83.666	0.806518		827238	FANCG	2189	83.666	0.806518
AP14734301	827259	ATR	545	51550	49047	105.104			827259	ATR	545	8371	10494	79.773		75.8991				827259	ATR	545	75.8991	0.459782		827257	FANCG	2189	72.6257	0.313646		827257	FANCG	2189	72.6257	0.313646
AP14734301	827260	ATR	545	58703	49047	119.688			827260	ATR	545	7235	10494	68.947		57.6056				827260	ATR	545	57.6056	-0.356893		827258	FANCG	2189	59.717	-0.262634		827258	FANCG	2189	59.717	-0.262634
AP14734301	827261	HELQ	113510	63374	49047	129.212			827261	HELQ	113510	6143	10494	58.541		45.3062				827261	HELQ	113510	45.3062	-0.905975		828783	FANCI	55215	45.966	-0.876516		828783	FANCI	55215	45.966	-0.876516		-0.19326
AP14734301	827262	HELQ	113510	43327	49047	88.339			827262	HELQ	113510	5526	10494	52.661		59.6124				827262	HELQ	113510	59.6124	-0.267303		828784	FANCI	55215	64.1061	-0.066691		828784	FANCI	55215	64.1061	-0.066691
AP14734301	827263	RAD51D	5892	60523	49047	123.399			827263	RAD51D	5892	10106	10494	96.307		78.0452				827263	RAD51D	5892	78.0452	0.555589		828803	FANCI	55215	58.4358	-0.31983		828803	FANCI	55215	58.4358	-0.31983
AP14734301	827264	RAD51D	5892	59248	49047	120.8			827264	RAD51D	5892	10037	10494	95.65		79.1805				827264	RAD51D	5892	79.1805	0.606271		828804	FANCI	55215	69.49	0.17366		828804	FANCI	55215	69.49	0.17366
AP14734301	827265	CCNO	10309	18505	49047	37.73			827265	CCNO	10309	2958	10494	28.189		74.7124				827265	CCNO	10309	74.7124	0.406805		827145	FANCL	55120	94.7485	1.30127		827145	FANCL	55120	94.7485	1.30127		0.183649
AP14734301	827266	CCNO	10309	48212	49047	98.299			827266	CCNO	10309	8854	10494	84.376		85.8361				827266	CCNO	10309	85.8361	0.903396		827146	FANCL	55120	55.618	-0.445626		827146	FANCL	55120	55.618	-0.445626
AP14734301	827267	GTF2H2	2966	53835	49047	109.763			827267	GTF2H2	2966	6785	10494	64.659		58.9078				827267	GTF2H2	2966	58.9078	-0.298758		827165	FANCL	55120	68.3078	0.120883		827165	FANCL	55120	68.3078	0.120883
AP14734301	827268	GTF2H2	2966	47007	49047	95.842			827268	GTF2H2	2966	5423	10494	51.68		53.9221				827268	GTF2H2	2966	53.9221	-0.521336		827166	FANCL	55120	71.1197	0.246416		827166	FANCL	55120	71.1197	0.246416
AP14734301	827269	YBX1	4904	44174	49047	90.066			827269	YBX1	4904	7762	10494	73.97		82.1287				827269	YBX1	4904	82.1287	0.737887		827183	FANCM	57697	72.4061	0.303845		827183	FANCM	57697	72.4061	0.303845		-0.144197
AP14734301	827270	YBX1	4904	41614	49047	84.846			827270	YBX1	4904	8450	10494	80.526		94.9084				827270	YBX1	4904	94.9084	1.30841		827184	FANCM	57697	61.3361	-0.190353		827184	FANCM	57697	61.3361	-0.190353
AP14734301	827271	XRCC1	7515	48073	49047	98.015			827271	XRCC1	7515	6783	10494	64.64		65.9491				827271	XRCC1	7515	65.9491	0.0155843		827203	FANCM	57697	47.143	-0.823972		827203	FANCM	57697	47.143	-0.823972
AP14734301	827272	XRCC1	7515	58605	49047	119.489			827272	XRCC1	7515	7258	10494	69.167		57.8857				827272	XRCC1	7515	57.8857	-0.34439		827204	FANCM	57697	63.4039	-0.0980405		827204	FANCM	57697	63.4039	-0.0980405
AP14734301	827273	GTF2H1	2965	60446	49047	123.242			827273	GTF2H1	2965	10382	10494	98.937		80.2786				827273	GTF2H1	2965	80.2786	0.655296		826991	FEN1	2237	40.2434	-1.13199		826991	FEN1	2237	40.2434	-1.13199		-0.491933
AP14734301	827274	GTF2H1	2965	66913	49047	136.428			827274	GTF2H1	2965	10601	10494	101.024		74.0493				827274	GTF2H1	2965	74.0493	0.377202		826992	FEN1	2237	60.083	-0.246293		826992	FEN1	2237	60.083	-0.246293
AP14734301	827275	ERCC5	2073	71153	49047	145.073			827275	ERCC5	2073	9668	10494	92.133		63.508				827275	ERCC5	2073	63.508	-0.0933917		827011	FEN1	2237	49.0784	-0.737574		827011	FEN1	2237	49.0784	-0.737574
AP14734301	827276	ERCC5	2073	57374	49047	116.979			827276	ERCC5	2073	11286	10494	107.552		91.9413				827276	ERCC5	2073	91.9413	1.17595		827012	FEN1	2237	89.0931	1.0488		827012	FEN1	2237	89.0931	1.0488
AP14734301	827277	MUS81	80198	57169	49047	116.561			827277	MUS81	80198	6523	10494	62.162		53.33				827277	MUS81	80198	53.33	-0.547767		827111	GADD45A	1647	72.2942	0.298847		827111	GADD45A	1647	72.2942	0.298847		0.455651
AP14734301	827278	MUS81	80198	42536	49047	86.726			827278	MUS81	80198	6808	10494	64.878		74.808				827278	MUS81	80198	74.808	0.411072		827112	GADD45A	1647	54.1181	-0.512583		827112	GADD45A	1647	54.1181	-0.512583
AP14734301	827279	UIMC1	51720	46571	49047	94.953			827279	UIMC1	51720	8181	10494	77.963		82.1069				827279	UIMC1	51720	82.1069	0.736917		827131	GADD45A	1647	130.552	2.89966		827131	GADD45A	1647	130.552	2.89966
AP14734301	827280	UIMC1	51720	53735	49047	109.559			827280	UIMC1	51720	8120	10494	77.381		70.6295				827280	UIMC1	51720	70.6295	0.224532		827132	GADD45A	1647	79.319	0.612454		827132	GADD45A	1647	79.319	0.612454
AP14734301	827281	HELQ	113510	38790	49047	79.088			827281	HELQ	113510	5986	10494	57.045		72.1285				827281	HELQ	113510	72.1285	0.291452		828393	GADD45G	10912	56.3781	-0.411694		828393	GADD45G	10912	56.3781	-0.411694		-0.642484
AP14734301	827282	HELQ	113510	36668	49047	74.762			827282	HELQ	113510	4548	10494	43.341		57.972				827282	HELQ	113510	57.972	-0.340537		828394	GADD45G	10912	60.4174	-0.231368		828394	GADD45G	10912	60.4174	-0.231368
AP14734301	827283	RAD51D	5892	42729	49047	87.119			827283	RAD51D	5892	5617	10494	53.528		61.4424				827283	RAD51D	5892	61.4424	-0.185607		828413	GADD45G	10912	46.0386	-0.873275		828413	GADD45G	10912	46.0386	-0.873275
AP14734301	827284	RAD51D	5892	64574	49047	131.659			827284	RAD51D	5892	6709	10494	63.935		48.5611				827284	RAD51D	5892	48.5611	-0.760667		828414	GADD45G	10912	40.8555	-1.10466		828414	GADD45G	10912	40.8555	-1.10466
AP14734301	827285	CCNO	10309	71262	49047	145.295			827285	CCNO	10309	9606	10494	91.542		63.0042				827285	CCNO	10309	63.0042	-0.115882		828359	GEN1	348654	64.1413	-0.0651211		828359	GEN1	348654	64.1413	-0.0651211		0.395166
AP14734301	827286	CCNO	10309	59283	49047	120.871			827286	CCNO	10309	7894	10494	75.228		62.2383				827286	CCNO	10309	62.2383	-0.150078		828360	GEN1	348654	55.1515	-0.466452		828360	GEN1	348654	55.1515	-0.466452
AP14734301	827287	GTF2H2	2966	37430	49047	76.315			827287	GTF2H2	2966	5645	10494	53.795		70.4907				827287	GTF2H2	2966	70.4907	0.218336		828379	GEN1	348654	84.7621	0.855452		828379	GEN1	348654	84.7621	0.855452
AP14734301	827288	GTF2H2	2966	50564	49047	103.094			827288	GTF2H2	2966	5760	10494	54.891		53.2436				827288	GTF2H2	2966	53.2436	-0.551623		828380	GEN1	348654	91.2765	1.14627		828380	GEN1	348654	91.2765	1.14627
AP14734301	827289	YBX1	4904	55057	49047	112.255			827289	YBX1	4904	7340	10494	69.948		62.3117				827289	YBX1	4904	62.3117	-0.146799		827273	GTF2H1	2965	80.2786	0.655296		827273	GTF2H1	2965	80.2786	0.655296		-0.0983545
AP14734301	827290	YBX1	4904	56470	49047	115.136			827290	YBX1	4904	10658	10494	101.568		88.2157				827290	YBX1	4904	88.2157	1.00963		827274	GTF2H1	2965	74.0493	0.377202		827274	GTF2H1	2965	74.0493	0.377202
AP14734301	827291	XRCC1	7515	51482	49047	104.966			827291	XRCC1	7515	5851	10494	55.758		53.1201				827291	XRCC1	7515	53.1201	-0.55714		827293	GTF2H1	2965	42.946	-1.01134		827293	GTF2H1	2965	42.946	-1.01134
AP14734301	827292	XRCC1	7515	43140	49047	87.957			827292	XRCC1	7515	5667	10494	54.005		61.3993				827292	XRCC1	7515	61.3993	-0.18753		827294	GTF2H1	2965	52.7444	-0.573911		827294	GTF2H1	2965	52.7444	-0.573911
AP14734301	827293	GTF2H1	2965	51783	49047	105.579			827293	GTF2H1	2965	4758	10494	45.342		42.946				827293	GTF2H1	2965	42.946	-1.01134		827267	GTF2H2	2966	58.9078	-0.298758		827267	GTF2H2	2966	58.9078	-0.298758		-0.410047
AP14734301	827294	GTF2H1	2965	59762	49047	121.848			827294	GTF2H1	2965	6744	10494	64.268		52.7444				827294	GTF2H1	2965	52.7444	-0.573911		827268	GTF2H2	2966	53.9221	-0.521336		827268	GTF2H2	2966	53.9221	-0.521336
AP14734301	827295	ERCC5	2073	64341	49047	131.184			827295	ERCC5	2073	4730	10494	45.076		34.3609				827295	ERCC5	2073	34.3609	-1.3946		827287	GTF2H2	2966	70.4907	0.218336		827287	GTF2H2	2966	70.4907	0.218336
AP14734301	827296	ERCC5	2073	61919	49047	126.246			827296	ERCC5	2073	5202	10494	49.574		39.2678				827296	ERCC5	2073	39.2678	-1.17555		827288	GTF2H2	2966	53.2436	-0.551623		827288	GTF2H2	2966	53.2436	-0.551623
AP14734301	827297	MUS81	80198	62616	49047	127.667			827297	MUS81	80198	6290	10494	59.942		46.9518				827297	MUS81	80198	46.9518	-0.832507		828719	GTF2H3	2967	48.0687	-0.782647		828719	GTF2H3	2967	48.0687	-0.782647		-0.726168
AP14734301	827298	MUS81	80198	65665	49047	133.883			827298	MUS81	80198	6336	10494	60.38		45.0991				827298	MUS81	80198	45.0991	-0.91522		828720	GTF2H3	2967	53.5677	-0.537158		828720	GTF2H3	2967	53.5677	-0.537158
AP14734301	827299	UIMC1	51720	49255	49047	100.425			827299	UIMC1	51720	5078	10494	48.392		48.1872				827299	UIMC1	51720	48.1872	-0.777357		828739	GTF2H3	2967	50.599	-0.669688		828739	GTF2H3	2967	50.599	-0.669688
AP14734301	827300	UIMC1	51720	62310	49047	127.043			827300	UIMC1	51720	7693	10494	73.312		57.7064				827300	UIMC1	51720	57.7064	-0.352391		828740	GTF2H3	2967	47.6082	-0.803203		828740	GTF2H3	2967	47.6082	-0.803203
AP14734501	828261	FAM175A	84142	72775	54285	134.062			828261	FAM175A	84142	7515	13305	56.483		42.132				828261	FAM175A	84142	42.132	-1.04768		827079	GTF2H4	2968	89.1123	1.04966		827079	GTF2H4	2968	89.1123	1.04966		0.506244
AP14734501	828262	FAM175A	84142	70026	54285	128.998			828262	FAM175A	84142	5988	13305	45.006		34.8889				828262	FAM175A	84142	34.8889	-1.37103		827080	GTF2H4	2968	97.0714	1.40497		827080	GTF2H4	2968	97.0714	1.40497
AP14734501	828263	TRIM28	10155	62746	54285	115.587			828263	TRIM28	10155	8675	13305	65.201		56.4086				828263	TRIM28	10155	56.4086	-0.410331		827099	GTF2H4	2968	56.3206	-0.414258		827099	GTF2H4	2968	56.3206	-0.414258
AP14734501	828264	TRIM28	10155	51172	54285	94.266			828264	TRIM28	10155	9827	13305	73.859		78.3517				828264	TRIM28	10155	78.3517	0.569272		827100	GTF2H4	2968	64.7674	-0.0371697		827100	GTF2H4	2968	64.7674	-0.0371697
AP14734501	828265	PAPD7	11044	66729	54285	122.925			828265	PAPD7	11044	9598	13305	72.138		58.6846				828265	PAPD7	11044	58.6846	-0.308725		827025	GTF2H5	404672	63.7572	-0.0822688		827025	GTF2H5	404672	63.7572	-0.0822688		-0.0887939
AP14734501	828266	PAPD7	11044	54953	54285	101.231			828266	PAPD7	11044	7934	13305	59.632		58.9069				828266	PAPD7	11044	58.9069	-0.298801		827026	GTF2H5	404672	66.8379	0.0552638		827026	GTF2H5	404672	66.8379	0.0552638
AP14734501	828267	BRCC3	79184	74953	54285	138.074			828267	BRCC3	79184	8010	13305	60.203		43.602				828267	BRCC3	79184	43.602	-0.982054		827045	GTF2H5	404672	63.4649	-0.095319		827045	GTF2H5	404672	63.4649	-0.095319
AP14734501	828268	BRCC3	79184	65719	54285	121.064			828268	BRCC3	79184	7272	13305	54.656		45.1464				828268	BRCC3	79184	45.1464	-0.913109		827046	GTF2H5	404672	38.707	-1.20058		827046	GTF2H5	404672	38.707	-1.20058
AP14734501	828269	POLG2	11232	70888	54285	130.586			828269	POLG2	11232	8723	13305	65.562		50.206				828269	POLG2	11232	50.206	-0.687232		828867	H2AFX	3014	53.1737	-0.554745		828867	H2AFX	3014	53.1737	-0.554745		-0.115594
AP14734501	828270	POLG2	11232	68256	54285	125.738			828270	POLG2	11232	7279	13305	54.709		43.5103				828270	POLG2	11232	43.5103	-0.986147		828868	H2AFX	3014	42.1277	-1.04787		828868	H2AFX	3014	42.1277	-1.04787
AP14734501	828271	DCLRE1A	9937	70910	54285	130.627			828271	DCLRE1A	9937	8009	13305	60.195		46.0816				828271	DCLRE1A	9937	46.0816	-0.871358		828885	H2AFX	3014	111.712	2.05855		828885	H2AFX	3014	111.712	2.05855
AP14734501	828272	DCLRE1A	9937	76064	54285	140.121			828272	DCLRE1A	9937	4302	13305	32.334		23.0758				828272	DCLRE1A	9937	23.0758	-1.8984		828886	H2AFX	3014	72.8477	0.323557		828886	H2AFX	3014	72.8477	0.323557
AP14734501	828273	UVRAG	7405	64980	54285	119.703			828273	UVRAG	7405	6484	13305	48.734		40.7124				828273	UVRAG	7405	40.7124	-1.11105		827261	HELQ	113510	45.3062	-0.905975		827261	HELQ	113510	45.3062	-0.905975		-0.30392
AP14734501	828274	UVRAG	7405	71477	54285	131.671			828274	UVRAG	7405	6512	13305	48.944		37.1714				828274	UVRAG	7405	37.1714	-1.26913		827262	HELQ	113510	59.6124	-0.267303		827262	HELQ	113510	59.6124	-0.267303
AP14734501	828275	TREX2	11219	64969	54285	119.682			828275	TREX2	11219	4793	13305	36.024		30.0998				828275	TREX2	11219	30.0998	-1.58483		827281	HELQ	113510	72.1285	0.291452		827281	HELQ	113510	72.1285	0.291452
AP14734501	828276	TREX2	11219	53949	54285	99.382			828276	TREX2	11219	7033	13305	52.86		53.1887				828276	TREX2	11219	53.1887	-0.554076		827282	HELQ	113510	57.972	-0.340537		827282	HELQ	113510	57.972	-0.340537
AP14734501	828277	KAT5	10524	62161	54285	114.51			828277	KAT5	10524	4332	13305	32.559		28.4333				828277	KAT5	10524	28.4333	-1.65923		828463	HINFP	25988	86.9804	0.954482		828463	HINFP	25988	86.9804	0.954482		0.245321
AP14734501	828278	KAT5	10524	71521	54285	131.752			828278	KAT5	10524	7551	13305	56.753		43.0756				828278	KAT5	10524	43.0756	-1.00555		828464	HINFP	25988	80.0058	0.643115		828464	HINFP	25988	80.0058	0.643115
AP14734501	828279	RECQL	5965	44089	54285	81.218			828279	RECQL	5965	8176	13305	61.451		75.6618				828279	RECQL	5965	75.6618	0.449187		828483	HINFP	25988	60.071	-0.246831		828483	HINFP	25988	60.071	-0.246831
AP14734501	828280	RECQL	5965	67465	54285	124.28			828280	RECQL	5965	10918	13305	82.059		66.0275				828280	RECQL	5965	66.0275	0.0190856		828484	HINFP	25988	62.1846	-0.152473		828484	HINFP	25988	62.1846	-0.152473
AP14734501	828281	FAM175A	84142	70958	54285	130.715			828281	FAM175A	84142	8780	13305	65.99		50.4839				828281	FAM175A	84142	50.4839	-0.674827		828541	HMGB1	3146	43.7306	-0.976311		828541	HMGB1	3146	43.7306	-0.976311		-0.787893
AP14734501	828282	FAM175A	84142	64218	54285	118.299			828282	FAM175A	84142	9484	13305	71.281		60.2549				828282	FAM175A	84142	60.2549	-0.238618		828542	HMGB1	3146	52.1718	-0.599475		828542	HMGB1	3146	52.1718	-0.599475
AP14734501	828283	TRIM28	10155	66522	54285	122.543			828283	TRIM28	10155	11450	13305	86.058		70.2268				828283	TRIM28	10155	70.2268	0.206553		828561	HMGB1	3146	67.9656	0.105607		828561	HMGB1	3146	67.9656	0.105607
AP14734501	828284	TRIM28	10155	78970	54285	145.474			828284	TRIM28	10155	10904	13305	81.954		56.3358				828284	TRIM28	10155	56.3358	-0.413579		828562	HMGB1	3146	41.5403	-1.07409		828562	HMGB1	3146	41.5403	-1.07409
AP14734501	828285	PAPD7	11044	61249	54285	112.83			828285	PAPD7	11044	6262	13305	47.065		41.7132				828285	PAPD7	11044	41.7132	-1.06638		827109	HMGB2	3148	51.0158	-0.65108		827109	HMGB2	3148	51.0158	-0.65108		0.989573
AP14734501	828286	PAPD7	11044	76174	54285	140.324			828286	PAPD7	11044	11587	13305	87.088		62.0621				828286	PAPD7	11044	62.0621	-0.157943		827110	HMGB2	3148	87.0077	0.955701		827110	HMGB2	3148	87.0077	0.955701
AP14734501	828287	BRCC3	79184	48288	54285	88.954			828287	BRCC3	79184	8708	13305	65.449		73.5762				828287	BRCC3	79184	73.5762	0.356082		827129	HMGB2	3148	88.5252	1.02345		827129	HMGB2	3148	88.5252	1.02345
AP14734501	828288	BRCC3	79184	63233	54285	116.484			828288	BRCC3	79184	4428	13305	33.281		28.5713				828288	BRCC3	79184	28.5713	-1.65307		827130	HMGB2	3148	93.5619	1.2483		827130	HMGB2	3148	93.5619	1.2483
AP14734501	828289	POLG2	11232	76435	54285	140.804			828289	POLG2	11232	10831	13305	81.405		57.8144				828289	POLG2	11232	57.8144	-0.347571		827155	HUS1	3364	74.7872	0.410143		827155	HUS1	3364	74.7872	0.410143		0.291796
AP14734501	828290	POLG2	11232	76857	54285	141.582			828290	POLG2	11232	11196	13305	84.149		59.4348				828290	POLG2	11232	59.4348	-0.275231		827156	HUS1	3364	69.4852	0.173448		827156	HUS1	3364	69.4852	0.173448
AP14734501	828291	DCLRE1A	9937	75509	54285	139.099			828291	DCLRE1A	9937	9943	13305	74.731		53.725				828291	DCLRE1A	9937	53.725	-0.530132		827175	HUS1	3364	50.8799	-0.657148		827175	HUS1	3364	50.8799	-0.657148
AP14734501	828292	DCLRE1A	9937	77323	54285	142.44			828292	DCLRE1A	9937	6228	13305	46.809		32.8623				828292	DCLRE1A	9937	32.8623	-1.46151		827176	HUS1	3364	78.1692	0.561123		827176	HUS1	3364	78.1692	0.561123
AP14734501	828293	UVRAG	7405	45649	54285	84.092			828293	UVRAG	7405	6347	13305	47.704		56.7283				828293	UVRAG	7405	56.7283	-0.396056		827113	IGHMBP2	3508	68.3138	0.121152		827113	IGHMBP2	3508	68.3138	0.121152		0.127546
AP14734501	828294	UVRAG	7405	80539	54285	148.365			828294	UVRAG	7405	7562	13305	56.836		38.3082				828294	UVRAG	7405	38.3082	-1.21838		827114	IGHMBP2	3508	82.2413	0.742917		827114	IGHMBP2	3508	82.2413	0.742917
AP14734501	828295	TREX2	11219	67902	54285	125.085			828295	TREX2	11219	7125	13305	53.551		42.8117				828295	TREX2	11219	42.8117	-1.01734		827133	IGHMBP2	3508	68.6002	0.133939		827133	IGHMBP2	3508	68.6002	0.133939
AP14734501	828296	TREX2	11219	60744	54285	111.899			828296	TREX2	11219	7571	13305	56.903		50.8521				828296	TREX2	11219	50.8521	-0.658388		827134	IGHMBP2	3508	67.6474	0.0914032		827134	IGHMBP2	3508	67.6474	0.0914032
AP14734501	828297	KAT5	10524	51964	54285	95.725			828297	KAT5	10524	4716	13305	35.445		37.0279				828297	KAT5	10524	37.0279	-1.27554		827033	IP6K3	117283	109.727	1.96995		827033	IP6K3	117283	109.727	1.96995		0.224673
AP14734501	828298	KAT5	10524	42712	54285	78.682			828298	KAT5	10524	3989	13305	29.981		38.104				828298	KAT5	10524	38.104	-1.2275		827034	IP6K3	117283	60.1849	-0.241746		827034	IP6K3	117283	60.1849	-0.241746
AP14734501	828299	RECQL	5965	55015	54285	101.346			828299	RECQL	5965	12761	13305	95.911		94.6372				828299	RECQL	5965	94.6372	1.2963		827053	IP6K3	117283	78.4927	0.575566		827053	IP6K3	117283	78.4927	0.575566
AP14734501	828300	RECQL	5965	65328	54285	120.344			828300	RECQL	5965	12392	13305	93.138		77.3931				828300	RECQL	5965	77.3931	0.526479		827054	IP6K3	117283	62.7727	-0.126219		827054	IP6K3	117283	62.7727	-0.126219
AP14734501	828301	CHEK2	11200	46599	54285	85.842			828301	CHEK2	11200	10096	13305	75.881		88.3961				828301	CHEK2	11200	88.3961	1.01768		826997	KAT2A	2648	70.8133	0.232737		826997	KAT2A	2648	70.8133	0.232737		-0.0329417
AP14734501	828302	CHEK2	11200	43725	54285	80.548			828302	CHEK2	11200	4083	13305	30.688		38.099				828302	CHEK2	11200	38.099	-1.22772		826998	KAT2A	2648	55.3699	-0.456701		826998	KAT2A	2648	55.3699	-0.456701
AP14734501	828303	NUDT1	4521	40747	54285	75.062			828303	NUDT1	4521	8489	13305	63.803		85.0004				828303	NUDT1	4521	85.0004	0.866089		827017	KAT2A	2648	85.247	0.877098		827017	KAT2A	2648	85.247	0.877098
AP14734501	828304	NUDT1	4521	62309	54285	114.782			828304	NUDT1	4521	9733	13305	73.153		63.7321				828304	NUDT1	4521	63.7321	-0.0833876		827018	KAT2A	2648	58.9109	-0.29862		827018	KAT2A	2648	58.9109	-0.29862
AP14734501	828305	MBD4	8930	59486	54285	109.582			828305	MBD4	8930	10123	13305	76.084		69.4311				828305	MBD4	8930	69.4311	0.171032		828277	KAT5	10524	28.4333	-1.65923		828277	KAT5	10524	28.4333	-1.65923		-1.25152
AP14734501	828306	MBD4	8930	72316	54285	133.217			828306	MBD4	8930	10658	13305	80.105		60.1312				828306	MBD4	8930	60.1312	-0.244142		828278	KAT5	10524	43.0756	-1.00555		828278	KAT5	10524	43.0756	-1.00555
AP14734501	828307	RNF168	165918	60118	54285	110.746			828307	RNF168	165918	8795	13305	66.103		59.6888				828307	RNF168	165918	59.6888	-0.263891		828297	KAT5	10524	37.0279	-1.27554		828297	KAT5	10524	37.0279	-1.27554
AP14734501	828308	RNF168	165918	67631	54285	124.586			828308	RNF168	165918	7160	13305	53.814		43.1943				828308	RNF168	165918	43.1943	-1.00026		828298	KAT5	10524	38.104	-1.2275		828298	KAT5	10524	38.104	-1.2275
AP14734501	828309	PRPF19	27339	55554	54285	102.339			828309	PRPF19	27339	8793	13305	66.088		64.5775				828309	PRPF19	27339	64.5775	-0.0456459		828547	LIG1	3978	65.9235	0.0144426		828547	LIG1	3978	65.9235	0.0144426		-0.885346
AP14734501	828310	PRPF19	27339	50891	54285	93.749			828310	PRPF19	27339	7639	13305	57.415		61.2433				828310	PRPF19	27339	61.2433	-0.194495		828548	LIG1	3978	49.9904	-0.696858		828548	LIG1	3978	49.9904	-0.696858
AP14734501	828311	MTOR	2475	44122	54285	81.279			828311	MTOR	2475	7338	13305	55.152		67.8552				828311	MTOR	2475	67.8552	0.100677		828567	LIG1	3978	41.5461	-1.07383		828567	LIG1	3978	41.5461	-1.07383
AP14734501	828312	MTOR	2475	49955	54285	92.024			828312	MTOR	2475	8876	13305	66.712		72.4941				828312	MTOR	2475	72.4941	0.307774		828568	LIG1	3978	29.7052	-1.60245		828568	LIG1	3978	29.7052	-1.60245
AP14734501	828313	RAD23B	5887	45788	54285	84.348			828313	RAD23B	5887	9027	13305	67.847		80.437				828313	RAD23B	5887	80.437	0.662366		828349	LIG3	3980	48.4582	-0.765258		828349	LIG3	3980	48.4582	-0.765258		-0.700502
AP14734501	828314	RAD23B	5887	39682	54285	73.1			828314	RAD23B	5887	6202	13305	46.614		63.7674				828314	RAD23B	5887	63.7674	-0.0818106		828350	LIG3	3980	70.183	0.2046		828350	LIG3	3980	70.183	0.2046
AP14734501	828315	ATXN3	4287	70750	54285	130.332			828315	ATXN3	4287	7820	13305	58.775		45.0964				828315	ATXN3	4287	45.0964	-0.915341		828369	LIG3	3980	51.3593	-0.635746		828369	LIG3	3980	51.3593	-0.635746
AP14734501	828316	ATXN3	4287	36624	54285	67.467			828316	ATXN3	4287	10489	13305	78.835		116.85				828316	ATXN3	4287	116.85	2.28793		828370	LIG3	3980	45.0352	-0.91807		828370	LIG3	3980	45.0352	-0.91807
AP14734501	828317	DCLRE1C	64421	60853	54285	112.1			828317	DCLRE1C	64421	10484	13305	78.797		70.2917				828317	DCLRE1C	64421	70.2917	0.209451		828751	LIG4	3981	49.3031	-0.727539		828751	LIG4	3981	49.3031	-0.727539		-0.315831
AP14734501	828318	DCLRE1C	64421	65891	54285	121.381			828318	DCLRE1C	64421	8570	13305	64.412		53.066				828318	DCLRE1C	64421	53.066	-0.559555		828752	LIG4	3981	76.5973	0.490951		828752	LIG4	3981	76.5973	0.490951
AP14734501	828319	FANCB	2187	60215	54285	110.925			828319	FANCB	2187	10616	13305	79.79		71.9315				828319	FANCB	2187	71.9315	0.282656		828771	LIG4	3981	62.3041	-0.147139		828771	LIG4	3981	62.3041	-0.147139
AP14734501	828320	FANCB	2187	72561	54285	133.668			828320	FANCB	2187	11502	13305	86.449		64.6744				828320	FANCB	2187	64.6744	-0.0413207		828772	LIG4	3981	54.7467	-0.484522		828772	LIG4	3981	54.7467	-0.484522
AP14734501	828321	CHEK2	11200	61010	54285	112.389			828321	CHEK2	11200	5889	13305	44.262		39.3829				828321	CHEK2	11200	39.3829	-1.17041		827181	MAD2L2	10459	41.2813	-1.08566		827181	MAD2L2	10459	41.2813	-1.08566		-0.964468
AP14734501	828322	CHEK2	11200	73080	54285	134.624			828322	CHEK2	11200	7972	13305	59.917		44.5069				828322	CHEK2	11200	44.5069	-0.941655		827182	MAD2L2	10459	33.41	-1.43705		827182	MAD2L2	10459	33.41	-1.43705
AP14734501	828323	NUDT1	4521	53611	54285	98.759			828323	NUDT1	4521	7394	13305	55.573		56.2713				828323	NUDT1	4521	56.2713	-0.416459		827201	MAD2L2	10459	46.7106	-0.843277		827201	MAD2L2	10459	46.7106	-0.843277
AP14734501	828324	NUDT1	4521	65668	54285	120.97			828324	NUDT1	4521	9358	13305	70.334		58.1417				828324	NUDT1	4521	58.1417	-0.33296		827202	MAD2L2	10459	75.0175	0.420423		827202	MAD2L2	10459	75.0175	0.420423
AP14734501	828325	MBD4	8930	39027	54285	71.893			828325	MBD4	8930	10472	13305	78.707		109.478				828325	MBD4	8930	109.478	1.95884		828305	MBD4	8930	69.4311	0.171032		828305	MBD4	8930	69.4311	0.171032		0.27778
AP14734501	828326	MBD4	8930	78347	54285	144.327			828326	MBD4	8930	14251	13305	107.11		74.2134				828326	MBD4	8930	74.2134	0.384528		828306	MBD4	8930	60.1312	-0.244142		828306	MBD4	8930	60.1312	-0.244142
AP14734501	828327	RNF168	165918	68337	54285	125.887			828327	RNF168	165918	11285	13305	84.818		67.3763				828327	RNF168	165918	67.3763	0.079299		828325	MBD4	8930	109.478	1.95884		828325	MBD4	8930	109.478	1.95884
AP14734501	828328	RNF168	165918	41586	54285	76.608			828328	RNF168	165918	8745	13305	65.727		85.7965				828328	RNF168	165918	85.7965	0.90163		828326	MBD4	8930	74.2134	0.384528		828326	MBD4	8930	74.2134	0.384528
AP14734501	828329	PRPF19	27339	37577	54285	69.222			828329	PRPF19	27339	4268	13305	32.078		46.3408				828329	PRPF19	27339	46.3408	-0.859788		827031	MDC1	9656	70.023	0.197456		827031	MDC1	9656	70.023	0.197456		-0.271881
AP14734501	828330	PRPF19	27339	61032	54285	112.43			828330	PRPF19	27339	9967	13305	74.912		66.6299				828330	PRPF19	27339	66.6299	0.0459778		827032	MDC1	9656	48.9967	-0.741218		827032	MDC1	9656	48.9967	-0.741218
AP14734501	828331	MTOR	2475	56313	54285	103.737			828331	MTOR	2475	9877	13305	74.235		71.5608				828331	MTOR	2475	71.5608	0.266106		827051	MDC1	9656	79.0623	0.600997		827051	MDC1	9656	79.0623	0.600997
AP14734501	828332	MTOR	2475	43558	54285	80.24			828332	MTOR	2475	9001	13305	67.651		84.3108				828332	MTOR	2475	84.3108	0.835304		827052	MDC1	9656	40.5866	-1.11667		827052	MDC1	9656	40.5866	-1.11667
AP14734501	828333	RAD23B	5887	32077	54285	59.091			828333	RAD23B	5887	4825	13305	36.265		61.3714				828333	RAD23B	5887	61.3714	-0.188775		828351	MEN1	4221	55.1559	-0.466256		828351	MEN1	4221	55.1559	-0.466256		-0.172017
AP14734501	828334	RAD23B	5887	38357	54285	70.659			828334	RAD23B	5887	4617	13305	34.701		49.1105				828334	RAD23B	5887	49.1105	-0.736138		828352	MEN1	4221	50.8374	-0.659044		828352	MEN1	4221	50.8374	-0.659044
AP14734501	828335	ATXN3	4287	57668	54285	106.233			828335	ATXN3	4287	8497	13305	63.863		60.116				828335	ATXN3	4287	60.116	-0.244823		828371	MEN1	4221	68.3378	0.122222		828371	MEN1	4221	68.3378	0.122222
AP14734501	828336	ATXN3	4287	68441	54285	126.078			828336	ATXN3	4287	8088	13305	60.789		48.2154				828336	ATXN3	4287	48.2154	-0.776099		828372	MEN1	4221	134.078	3.05704		828372	MEN1	4221	134.078	3.05704
AP14734501	828337	DCLRE1C	64421	54481	54285	100.362			828337	DCLRE1C	64421	5552	13305	41.729		41.5785				828337	DCLRE1C	64421	41.5785	-1.07239		828703	MGMT	4255	47.918	-0.789374		828703	MGMT	4255	47.918	-0.789374		-0.16747
AP14734501	828338	DCLRE1C	64421	62684	54285	115.473			828338	DCLRE1C	64421	7008	13305	52.672		45.6141				828338	DCLRE1C	64421	45.6141	-0.892227		828704	MGMT	4255	66.285	0.0305805		828704	MGMT	4255	66.285	0.0305805
AP14734501	828339	FANCB	2187	58738	54285	108.204			828339	FANCB	2187	7116	13305	53.484		49.4289				828339	FANCB	2187	49.4289	-0.721926		828723	MGMT	4255	59.8962	-0.254635		828723	MGMT	4255	59.8962	-0.254635
AP14734501	828340	FANCB	2187	47717	54285	87.902			828340	FANCB	2187	8120	13305	61.03		69.4296				828340	FANCB	2187	69.4296	0.170964		828724	MGMT	4255	63.8012	-0.080305		828724	MGMT	4255	63.8012	-0.080305
AP14734501	828341	CETN2	1069	59963	54285	110.461			828341	CETN2	1069	6155	13305	46.261		41.8799				828341	CETN2	1069	41.8799	-1.05893		828353	MLH1	4292	51.2256	-0.641716		828353	MLH1	4292	51.2256	-0.641716		-0.760032
AP14734501	828342	CETN2	1069	67235	54285	123.857			828342	CETN2	1069	9264	13305	69.628		56.2164				828342	CETN2	1069	56.2164	-0.418909		828354	MLH1	4292	42.4553	-1.03324		828354	MLH1	4292	42.4553	-1.03324
AP14734501	828343	ATP23	91419	39061	54285	71.956			828343	ATP23	91419	8081	13305	60.737		84.4085				828343	ATP23	91419	84.4085	0.839666		828373	MLH1	4292	49.0822	-0.737402		828373	MLH1	4292	49.0822	-0.737402
AP14734501	828344	ATP23	91419	60111	54285	110.733			828344	ATP23	91419	9028	13305	67.854		61.2771				828344	ATP23	91419	61.2771	-0.192985		828374	MLH1	4292	48.0684	-0.782662		828374	MLH1	4292	48.0684	-0.782662
AP14734501	828345	TP73	7161	63544	54285	117.057			828345	TP73	7161	12738	13305	95.738		81.7875				828345	TP73	7161	81.7875	0.722656		828585	MLH3	27030	45.3853	-0.902442		828585	MLH3	27030	45.3853	-0.902442		-0.894452
AP14734501	828346	TP73	7161	72287	54285	133.163			828346	TP73	7161	9708	13305	72.965		54.7937				828346	TP73	7161	54.7937	-0.482422		828586	MLH3	27030	42.0831	-1.04986		828586	MLH3	27030	42.0831	-1.04986
AP14734501	828347	OGG1	4968	62227	54285	114.631			828347	OGG1	4968	9347	13305	70.252		61.2853				828347	OGG1	4968	61.2853	-0.192619		828605	MLH3	27030	72.8222	0.322418		828605	MLH3	27030	72.8222	0.322418
AP14734501	828348	OGG1	4968	39230	54285	72.267			828348	OGG1	4968	4222	13305	31.732		43.9094				828348	OGG1	4968	43.9094	-0.968331		828606	MLH3	27030	45.7432	-0.886462		828606	MLH3	27030	45.7432	-0.886462
AP14734501	828349	LIG3	3980	62954	54285	115.97			828349	LIG3	3980	7477	13305	56.197		48.4582				828349	LIG3	3980	48.4582	-0.765258		828437	MMS19	64210	43.8424	-0.97132		828437	MMS19	64210	43.8424	-0.97132		-0.631891
AP14734501	828350	LIG3	3980	52169	54285	96.103			828350	LIG3	3980	8974	13305	67.448		70.183				828350	LIG3	3980	70.183	0.2046		828438	MMS19	64210	65.2007	-0.017824		828438	MMS19	64210	65.2007	-0.017824
AP14734501	828351	MEN1	4221	30528	54285	56.237			828351	MEN1	4221	4127	13305	31.018		55.1559				828351	MEN1	4221	55.1559	-0.466256		828457	MMS19	64210	40.1164	-1.13766		828457	MMS19	64210	40.1164	-1.13766
AP14734501	828352	MEN1	4221	51179	54285	94.279			828352	MEN1	4221	6377	13305	47.929		50.8374				828352	MEN1	4221	50.8374	-0.659044		828458	MMS19	64210	59.0489	-0.292462		828458	MMS19	64210	59.0489	-0.292462
AP14734501	828353	MLH1	4292	63495	54285	116.967			828353	MLH1	4292	7972	13305	59.917		51.2256				828353	MLH1	4292	51.2256	-0.641716		828475	MNAT1	4331	69.9654	0.194886		828475	MNAT1	4331	69.9654	0.194886		-0.636815
AP14734501	828354	MLH1	4292	46340	54285	85.365			828354	MLH1	4292	4822	13305	36.242		42.4553				828354	MLH1	4292	42.4553	-1.03324		828476	MNAT1	4331	36.2756	-1.30913		828476	MNAT1	4331	36.2756	-1.30913
AP14734501	828355	MRE11A	4361	59078	54285	108.83			828355	MRE11A	4361	10261	13305	77.121		70.8637				828355	MRE11A	4361	70.8637	0.234988		828495	MNAT1	4331	54.3739	-0.501165		828495	MNAT1	4331	54.3739	-0.501165
AP14734501	828356	MRE11A	4361	59604	54285	109.799			828356	MRE11A	4361	6090	13305	45.772		41.6871				828356	MRE11A	4361	41.6871	-1.06754		828496	MNAT1	4331	48.2968	-0.772466		828496	MNAT1	4331	48.2968	-0.772466
AP14734501	828357	RRM2B	50484	67773	54285	124.848			828357	RRM2B	50484	8967	13305	67.396		53.9824				828357	RRM2B	50484	53.9824	-0.518641		828591	MPG	4350	51.9368	-0.609963		828591	MPG	4350	51.9368	-0.609963		-0.481254
AP14734501	828358	RRM2B	50484	50830	54285	93.636			828358	RRM2B	50484	8054	13305	60.534		64.6482				828358	RRM2B	50484	64.6482	-0.0424905		828592	MPG	4350	29.9866	-1.58988		828592	MPG	4350	29.9866	-1.58988
AP14734501	828359	GEN1	348654	69481	54285	127.994			828359	GEN1	348654	10923	13305	82.097		64.1413				828359	GEN1	348654	64.1413	-0.0651211		828611	MPG	4350	89.5031	1.0671		828611	MPG	4350	89.5031	1.0671
AP14734501	828360	GEN1	348654	68363	54285	125.935			828360	GEN1	348654	9241	13305	69.455		55.1515				828360	GEN1	348654	55.1515	-0.466452		828612	MPG	4350	57.703	-0.352544		828612	MPG	4350	57.703	-0.352544
AP14734501	828361	CETN2	1069	71416	54285	131.559			828361	CETN2	1069	8971	13305	67.426		51.2515				828361	CETN2	1069	51.2515	-0.640557		828519	MPLKIP	136647	96.0691	1.36023		828519	MPLKIP	136647	96.0691	1.36023		1.82076
AP14734501	828362	CETN2	1069	61278	54285	112.883			828362	CETN2	1069	7472	13305	56.159		49.7497				828362	CETN2	1069	49.7497	-0.707601		828520	MPLKIP	136647	116.701	2.2813		828520	MPLKIP	136647	116.701	2.2813
AP14734501	828363	ATP23	91419	73548	54285	135.486			828363	ATP23	91419	10986	13305	82.57		60.9436				828363	ATP23	91419	60.9436	-0.207877		828539	MPLKIP	136647	83.9687	0.82003		828539	MPLKIP	136647	83.9687	0.82003
AP14734501	828364	ATP23	91419	52758	54285	97.188			828364	ATP23	91419	11042	13305	82.991		85.3922				828364	ATP23	91419	85.3922	0.883582		828540	MPLKIP	136647	129.442	2.85008		828540	MPLKIP	136647	129.442	2.85008
AP14734501	828365	TP73	7161	54900	54285	101.134			828365	TP73	7161	8365	13305	62.871		62.166				828365	TP73	7161	62.166	-0.153302		828355	MRE11A	4361	70.8637	0.234988		828355	MRE11A	4361	70.8637	0.234988		-1.07208
AP14734501	828366	TP73	7161	32262	54285	59.431			828366	TP73	7161	9055	13305	68.057		114.514				828366	TP73	7161	114.514	2.18367		828356	MRE11A	4361	41.6871	-1.06754		828356	MRE11A	4361	41.6871	-1.06754
AP14734501	828367	OGG1	4968	56904	54285	104.826			828367	OGG1	4968	10735	13305	80.684		76.9695				828367	OGG1	4968	76.9695	0.507565		828375	MRE11A	4361	38.3272	-1.21754		828375	MRE11A	4361	38.3272	-1.21754
AP14734501	828368	OGG1	4968	74612	54285	137.446			828368	OGG1	4968	12322	13305	92.612		67.3806				828368	OGG1	4968	67.3806	0.079493		828376	MRE11A	4361	41.4837	-1.07662		828376	MRE11A	4361	41.4837	-1.07662
AP14734501	828369	LIG3	3980	32308	54285	59.516			828369	LIG3	3980	4067	13305	30.567		51.3593				828369	LIG3	3980	51.3593	-0.635746		828595	MSH2	4436	34.3124	-1.39677		828595	MSH2	4436	34.3124	-1.39677		-0.871912
AP14734501	828370	LIG3	3980	58316	54285	107.427			828370	LIG3	3980	6437	13305	48.38		45.0352				828370	LIG3	3980	45.0352	-0.91807		828596	MSH2	4436	49.3852	-0.723877		828596	MSH2	4436	49.3852	-0.723877
AP14734501	828371	MEN1	4221	52700	54285	97.081			828371	MEN1	4221	8827	13305	66.343		68.3378				828371	MEN1	4221	68.3378	0.122222		828615	MSH2	4436	68.1705	0.114756		828615	MSH2	4436	68.1705	0.114756
AP14734501	828372	MEN1	4221	25674	54285	47.295			828372	MEN1	4221	8437	13305	63.412		134.078				828372	MEN1	4221	134.078	3.05704		828616	MSH2	4436	42.7532	-1.01995		828616	MSH2	4436	42.7532	-1.01995
AP14734501	828373	MLH1	4292	66185	54285	121.922			828373	MLH1	4292	7962	13305	59.842		49.0822				828373	MLH1	4292	49.0822	-0.737402		827231	MSH3	4437	54.4671	-0.497004		827231	MSH3	4437	54.4671	-0.497004		-0.338625
AP14734501	828374	MLH1	4292	70187	54285	129.295			828374	MLH1	4292	8269	13305	62.15		48.0684				828374	MLH1	4292	48.0684	-0.782662		827232	MSH3	4437	42.4216	-1.03475		827232	MSH3	4437	42.4216	-1.03475
AP14734501	828375	MRE11A	4361	71983	54285	132.603			828375	MRE11A	4361	6762	13305	50.823		38.3272				828375	MRE11A	4361	38.3272	-1.21754		827251	MSH3	4437	99.6666	1.52083		827251	MSH3	4437	99.6666	1.52083
AP14734501	828376	MRE11A	4361	64421	54285	118.673			828376	MRE11A	4361	6550	13305	49.23		41.4837				828376	MRE11A	4361	41.4837	-1.07662		827252	MSH3	4437	61.5625	-0.180247		827252	MSH3	4437	61.5625	-0.180247
AP14734501	828377	RRM2B	50484	66504	54285	122.51			828377	RRM2B	50484	5863	13305	44.066		35.9693				828377	RRM2B	50484	35.9693	-1.3228		827233	MSH4	4438	76.8279	0.501248		827233	MSH4	4438	76.8279	0.501248		0.162154
AP14734501	828378	RRM2B	50484	63567	54285	117.1			828378	RRM2B	50484	6444	13305	48.433		41.3604				828378	RRM2B	50484	41.3604	-1.08213		827234	MSH4	4438	76.7873	0.499432		827234	MSH4	4438	76.7873	0.499432
AP14734501	828379	GEN1	348654	63740	54285	117.418			828379	GEN1	348654	13242	13305	99.526		84.7621				828379	GEN1	348654	84.7621	0.855452		827253	MSH4	4438	56.6192	-0.400927		827253	MSH4	4438	56.6192	-0.400927
AP14734501	828380	GEN1	348654	49129	54285	90.503			828380	GEN1	348654	10991	13305	82.608		91.2765				828380	GEN1	348654	91.2765	1.14627		827254	MSH4	4438	61.6772	-0.175124		827254	MSH4	4438	61.6772	-0.175124
AP14734501	828381	DCLRE1B	64858	57685	54285	106.264			828381	DCLRE1B	64858	7546	13305	56.716		53.3727				828381	DCLRE1B	64858	53.3727	-0.54586		828747	MSH5	4439	67.1149	0.0676312		828747	MSH5	4439	67.1149	0.0676312		0.300572
AP14734501	828382	DCLRE1B	64858	69967	54285	128.889			828382	DCLRE1B	64858	5518	13305	41.473		32.1773				828382	DCLRE1B	64858	32.1773	-1.49208		828748	MSH5	4439	72.0497	0.287931		828748	MSH5	4439	72.0497	0.287931
AP14734501	828383	ERCC3	2071	47600	54285	87.686			828383	ERCC3	2071	2219	13305	16.678		19.0201				828383	ERCC3	2071	19.0201	-2.07946		828767	MSH5	4439	81.4718	0.708563		828767	MSH5	4439	81.4718	0.708563
AP14734501	828384	ERCC3	2071	62361	54285	114.878			828384	ERCC3	2071	2230	13305	16.761		14.5903				828384	ERCC3	2071	14.5903	-2.27722		828768	MSH5	4439	72.616	0.313213		828768	MSH5	4439	72.616	0.313213
AP14734501	828385	SLX1A	548593	24012	54285	44.234			828385	SLX1A	548593	2883	13305	21.669		48.9872				828385	SLX1A	548593	48.9872	-0.741643		828465	MSH6	2956	69.4122	0.170186		828465	MSH6	2956	69.4122	0.170186		-0.0667281
AP14734501	828386	SLX1A	548593	47540	54285	87.576			828386	SLX1A	548593	8471	13305	63.668		72.7003				828386	SLX1A	548593	72.7003	0.316977		828466	MSH6	2956	38.8875	-1.19252		828466	MSH6	2956	38.8875	-1.19252
AP14734501	828387	MUTYH	4595	49523	54285	91.229			828387	MUTYH	4595	14089	13305	105.893		116.074				828387	MUTYH	4595	116.074	2.2533		828485	MSH6	2956	58.7984	-0.303642		828485	MSH6	2956	58.7984	-0.303642
AP14734501	828388	MUTYH	4595	65705	54285	121.038			828388	MUTYH	4595	12435	13305	93.461		77.2162				828388	MUTYH	4595	77.2162	0.518582		828486	MSH6	2956	82.4778	0.753475		828486	MSH6	2956	82.4778	0.753475
AP14734501	828389	TDP1	55775	72274	54285	133.139			828389	TDP1	55775	8460	13305	63.585		47.7584				828389	TDP1	55775	47.7584	-0.796502		828311	MTOR	2475	67.8552	0.100677		828311	MTOR	2475	67.8552	0.100677		0.28694
AP14734501	828390	TDP1	55775	75448	54285	138.986			828390	TDP1	55775	11999	13305	90.184		64.8871				828390	TDP1	55775	64.8871	-0.0318254		828312	MTOR	2475	72.4941	0.307774		828312	MTOR	2475	72.4941	0.307774
AP14734501	828391	POLH	5429	48508	54285	89.359			828391	POLH	5429	10211	13305	76.746		85.885				828391	POLH	5429	85.885	0.905581		828331	MTOR	2475	71.5608	0.266106		828331	MTOR	2475	71.5608	0.266106
AP14734501	828392	POLH	5429	63246	54285	116.508			828392	POLH	5429	10794	13305	81.127		69.6321				828392	POLH	5429	69.6321	0.180006		828332	MTOR	2475	84.3108	0.835304		828332	MTOR	2475	84.3108	0.835304
AP14734501	828393	GADD45G	10912	71638	54285	131.968			828393	GADD45G	10912	9899	13305	74.401		56.3781				828393	GADD45G	10912	56.3781	-0.411694		827277	MUS81	80198	53.33	-0.547767		827277	MUS81	80198	53.33	-0.547767		-0.690137
AP14734501	828394	GADD45G	10912	70184	54285	129.289			828394	GADD45G	10912	10393	13305	78.113		60.4174				828394	GADD45G	10912	60.4174	-0.231368		827278	MUS81	80198	74.808	0.411072		827278	MUS81	80198	74.808	0.411072
AP14734501	828395	EYA3	2140	49573	54285	91.321			828395	EYA3	2140	5190	13305	39.008		42.7153				828395	EYA3	2140	42.7153	-1.02164		827297	MUS81	80198	46.9518	-0.832507		827297	MUS81	80198	46.9518	-0.832507
AP14734501	828396	EYA3	2140	59213	54285	109.079			828396	EYA3	2140	10544	13305	79.248		72.6519				828396	EYA3	2140	72.6519	0.314818		827298	MUS81	80198	45.0991	-0.91522		827298	MUS81	80198	45.0991	-0.91522
AP14734501	828397	XPA	7507	68767	54285	126.679			828397	XPA	7507	10252	13305	77.054		60.8262				828397	XPA	7507	60.8262	-0.213117		828387	MUTYH	4595	116.074	2.2533		828387	MUTYH	4595	116.074	2.2533		0.199194
AP14734501	828398	XPA	7507	65966	54285	121.519			828398	XPA	7507	6187	13305	46.501		38.2664				828398	XPA	7507	38.2664	-1.22025		828388	MUTYH	4595	77.2162	0.518582		828388	MUTYH	4595	77.2162	0.518582
AP14734501	828399	RAD23A	5886	58443	54285	107.661			828399	RAD23A	5886	14699	13305	110.477		102.616				828399	RAD23A	5886	102.616	1.65248		828407	MUTYH	4595	53.6636	-0.532875		828407	MUTYH	4595	53.6636	-0.532875
AP14734501	828400	RAD23A	5886	63483	54285	116.945			828400	RAD23A	5886	10616	13305	79.79		68.2287				828400	RAD23A	5886	68.2287	0.117351		828408	MUTYH	4595	62.9077	-0.120193		828408	MUTYH	4595	62.9077	-0.120193
AP14734501	828401	DCLRE1B	64858	55524	54285	102.283			828401	DCLRE1B	64858	7716	13305	57.993		56.6986				828401	DCLRE1B	64858	56.6986	-0.397385		828869	NABP1	64859	56.995	-0.38415		828869	NABP1	64859	56.995	-0.38415		0.0547207
AP14734501	828402	DCLRE1B	64858	51998	54285	95.788			828402	DCLRE1B	64858	6197	13305	46.576		48.624				828402	DCLRE1B	64858	48.624	-0.757855		828870	NABP1	64859	76.6564	0.493591		828870	NABP1	64859	76.6564	0.493591
AP14734501	828403	ERCC3	2071	45211	54285	83.285			828403	ERCC3	2071	2110	13305	15.859		19.0418				828403	ERCC3	2071	19.0418	-2.07849		828887	NABP1	64859	53.87	-0.52366		828887	NABP1	64859	53.87	-0.52366
AP14734501	828404	ERCC3	2071	69188	54285	127.454			828404	ERCC3	2071	2062	13305	15.498		12.1597				828404	ERCC3	2071	12.1597	-2.38573		828888	NABP1	64859	82.5444	0.756445		828888	NABP1	64859	82.5444	0.756445
AP14734501	828405	SLX1A	548593	69668	54285	128.339			828405	SLX1A	548593	12472	13305	93.739		73.0402				828405	SLX1A	548593	73.0402	0.33215		828439	NABP2	79035	98.2841	1.45911		828439	NABP2	79035	98.2841	1.45911		1.17939
AP14734501	828406	SLX1A	548593	51047	54285	94.036			828406	SLX1A	548593	4767	13305	35.829		38.1014				828406	SLX1A	548593	38.1014	-1.22762		828440	NABP2	79035	94.08	1.27143		828440	NABP2	79035	94.08	1.27143
AP14734501	828407	MUTYH	4595	70723	54285	130.282			828407	MUTYH	4595	9302	13305	69.914		53.6636				828407	MUTYH	4595	53.6636	-0.532875		828459	NABP2	79035	89.9569	1.08736		828459	NABP2	79035	89.9569	1.08736
AP14734501	828408	MUTYH	4595	44758	54285	82.451			828408	MUTYH	4595	6901	13305	51.868		62.9077				828408	MUTYH	4595	62.9077	-0.120193		828460	NABP2	79035	77.8116	0.54516		828460	NABP2	79035	77.8116	0.54516
AP14734501	828409	TDP1	55775	74741	54285	137.684			828409	TDP1	55775	10132	13305	76.152		55.3093				828409	TDP1	55775	55.3093	-0.459408		828665	NBN	4683	199.917	5.99631		828665	NBN	4683	199.917	5.99631		0.288634
AP14734501	828410	TDP1	55775	78964	54285	145.463			828410	TDP1	55775	12520	13305	94.1		64.69				828410	TDP1	55775	64.69	-0.0406255		828666	NBN	4683	38.7775	-1.19744		828666	NBN	4683	38.7775	-1.19744
AP14734501	828411	POLH	5429	66216	54285	121.98			828411	POLH	5429	10526	13305	79.113		64.8574				828411	POLH	5429	64.8574	-0.0331539		828685	NBN	4683	79.5265	0.621718		828685	NBN	4683	79.5265	0.621718
AP14734501	828412	POLH	5429	64776	54285	119.327			828412	POLH	5429	12394	13305	93.153		78.0653				828412	POLH	5429	78.0653	0.556487		828686	NBN	4683	64.6044	-0.0444487		828686	NBN	4683	64.6044	-0.0444487
AP14734501	828413	GADD45G	10912	61796	54285	113.837			828413	GADD45G	10912	6973	13305	52.409		46.0386				828413	GADD45G	10912	46.0386	-0.873275		828507	NEIL1	79661	46.911	-0.83433		828507	NEIL1	79661	46.911	-0.83433		-0.364114
AP14734501	828414	GADD45G	10912	34214	54285	63.027			828414	GADD45G	10912	3426	13305	25.75		40.8555				828414	GADD45G	10912	40.8555	-1.10466		828508	NEIL1	79661	61.3589	-0.189334		828508	NEIL1	79661	61.3589	-0.189334
AP14734501	828415	EYA3	2140	45561	54285	83.93			828415	EYA3	2140	9586	13305	72.048		85.843				828415	EYA3	2140	85.843	0.903704		828527	NEIL1	79661	53.5288	-0.538894		828527	NEIL1	79661	53.5288	-0.538894
AP14734501	828416	EYA3	2140	62981	54285	116.02			828416	EYA3	2140	9236	13305	69.418		59.8328				828416	EYA3	2140	59.8328	-0.257465		828528	NEIL1	79661	101.207	1.58961		828528	NEIL1	79661	101.207	1.58961
AP14734501	828417	XPA	7507	59910	54285	110.363			828417	XPA	7507	5019	13305	37.723		34.1808				828417	XPA	7507	34.1808	-1.40264		827223	NEIL2	252969	42.9802	-1.00981		827223	NEIL2	252969	42.9802	-1.00981		-0.365077
AP14734501	828418	XPA	7507	70171	54285	129.265			828418	XPA	7507	8962	13305	67.358		52.1085				828418	XPA	7507	52.1085	-0.602301		827224	NEIL2	252969	66.5427	0.042086		827224	NEIL2	252969	66.5427	0.042086
AP14734501	828419	RAD23A	5886	35823	54285	65.991			828419	RAD23A	5886	6726	13305	50.552		76.6044				828419	RAD23A	5886	76.6044	0.491267		827243	NEIL2	252969	65.1709	-0.0191544		827243	NEIL2	252969	65.1709	-0.0191544
AP14734501	828420	RAD23A	5886	75927	54285	139.869			828420	RAD23A	5886	12831	13305	96.437		68.9481				828420	RAD23A	5886	68.9481	0.149468		827244	NEIL2	252969	49.6736	-0.711001		827244	NEIL2	252969	49.6736	-0.711001
AP14734501	828421	POLK	51426	59676	54285	109.932			828421	POLK	51426	4629	13305	34.791		31.6477				828421	POLK	51426	31.6477	-1.51573		828425	NEIL3	55247	53.6766	-0.532297		828425	NEIL3	55247	53.6766	-0.532297		-0.551835
AP14734501	828422	POLK	51426	48089	54285	88.587			828422	POLK	51426	9426	13305	70.846		79.9734				828422	POLK	51426	79.9734	0.641668		828426	NEIL3	55247	51.0234	-0.650741		828426	NEIL3	55247	51.0234	-0.650741
AP14734501	828423	SHFM1	7979	63652	54285	117.256			828423	SHFM1	7979	9485	13305	71.289		60.7977				828423	SHFM1	7979	60.7977	-0.214387		828445	NEIL3	55247	59.2377	-0.28403		828445	NEIL3	55247	59.2377	-0.28403
AP14734501	828424	SHFM1	7979	59067	54285	108.81			828424	SHFM1	7979	6659	13305	50.049		45.9967				828424	SHFM1	7979	45.9967	-0.875148		828446	NEIL3	55247	52.8013	-0.571373		828446	NEIL3	55247	52.8013	-0.571373
AP14734501	828425	NEIL3	55247	70097	54285	129.129			828425	NEIL3	55247	9222	13305	69.312		53.6766				828425	NEIL3	55247	53.6766	-0.532297		828509	NHEJ1	79840	53.302	-0.549017		828509	NHEJ1	79840	53.302	-0.549017		-0.435713
AP14734501	828426	NEIL3	55247	69168	54285	127.418			828426	NEIL3	55247	8650	13305	65.013		51.0234				828426	NEIL3	55247	51.0234	-0.650741		828510	NHEJ1	79840	58.378	-0.32241		828510	NHEJ1	79840	58.378	-0.32241
AP14734501	828427	UBE2A	7319	66536	54285	122.569			828427	UBE2A	7319	9683	13305	72.777		59.3764				828427	UBE2A	7319	59.3764	-0.277841		828529	NHEJ1	79840	45.2878	-0.906794		828529	NHEJ1	79840	45.2878	-0.906794
AP14734501	828428	UBE2A	7319	72501	54285	133.557			828428	UBE2A	7319	7488	13305	56.28		42.1393				828428	UBE2A	7319	42.1393	-1.04735		828530	NHEJ1	79840	69.917	0.192724		828530	NHEJ1	79840	69.917	0.192724
AP14734501	828429	PRMT6	55170	61219	54285	112.774			828429	PRMT6	55170	9731	13305	73.138		64.8536				828429	PRMT6	55170	64.8536	-0.0333214		828863	NPM1	4869	58.5729	-0.313708		828863	NPM1	4869	58.5729	-0.313708		-0.722487
AP14734501	828430	PRMT6	55170	64228	54285	118.317			828430	PRMT6	55170	11510	13305	86.509		73.1163				828430	PRMT6	55170	73.1163	0.335549		828864	NPM1	4869	52.549	-0.582635		828864	NPM1	4869	52.549	-0.582635
AP14734501	828431	RNF8	9025	58979	54285	108.648			828431	RNF8	9025	7277	13305	54.694		50.3405				828431	RNF8	9025	50.3405	-0.681225		828881	NPM1	4869	46.2836	-0.86234		828881	NPM1	4869	46.2836	-0.86234
AP14734501	828432	RNF8	9025	53937	54285	99.36			828432	RNF8	9025	9627	13305	72.356		72.8221				828432	RNF8	9025	72.8221	0.322413		828882	NPM1	4869	38.8684	-1.19337		828882	NPM1	4869	38.8684	-1.19337
AP14734501	828433	TP53	7157	76653	54285	141.206			828433	TP53	7157	9866	13305	74.153		52.5141				828433	TP53	7157	52.5141	-0.584194		828677	NTHL1	4913	54.0965	-0.513548		828677	NTHL1	4913	54.0965	-0.513548		-1.09607
AP14734501	828434	TP53	7157	73484	54285	135.368			828434	TP53	7157	12030	13305	90.417		66.7935				828434	TP53	7157	66.7935	0.0532804		828678	NTHL1	4913	31.0167	-1.5439		828678	NTHL1	4913	31.0167	-1.5439
AP14734501	828435	RPA2	6118	63303	54285	116.613			828435	RPA2	6118	6395	13305	48.065		41.2175				828435	RPA2	6118	41.2175	-1.0885		828697	NTHL1	4913	42.8825	-1.01417		828697	NTHL1	4913	42.8825	-1.01417
AP14734501	828436	RPA2	6118	72056	54285	132.738			828436	RPA2	6118	8374	13305	62.939		47.416				828436	RPA2	6118	47.416	-0.811787		828698	NTHL1	4913	39.2135	-1.17797		828698	NTHL1	4913	39.2135	-1.17797
AP14734501	828437	MMS19	64210	70624	54285	130.1			828437	MMS19	64210	7589	13305	57.039		43.8424				828437	MMS19	64210	43.8424	-0.97132		828303	NUDT1	4521	85.0004	0.866089		828303	NUDT1	4521	85.0004	0.866089		-0.208174
AP14734501	828438	MMS19	64210	58546	54285	107.85			828438	MMS19	64210	9356	13305	70.319		65.2007				828438	MMS19	64210	65.2007	-0.017824		828304	NUDT1	4521	63.7321	-0.0833876		828304	NUDT1	4521	63.7321	-0.0833876
AP14734501	828439	NABP2	79035	46473	54285	85.61			828439	NABP2	79035	11195	13305	84.141		98.2841				828439	NABP2	79035	98.2841	1.45911		828323	NUDT1	4521	56.2713	-0.416459		828323	NUDT1	4521	56.2713	-0.416459
AP14734501	828440	NABP2	79035	50406	54285	92.855			828440	NABP2	79035	11623	13305	87.358		94.08				828440	NABP2	79035	94.08	1.27143		828324	NUDT1	4521	58.1417	-0.33296		828324	NUDT1	4521	58.1417	-0.33296
AP14734501	828441	POLK	51426	41715	54285	76.845			828441	POLK	51426	9886	13305	74.303		96.692				828441	POLK	51426	96.692	1.38804		828347	OGG1	4968	61.2853	-0.192619		828347	OGG1	4968	61.2853	-0.192619		-0.0565628
AP14734501	828442	POLK	51426	69610	54285	128.232			828442	POLK	51426	9821	13305	73.814		57.5629				828442	POLK	51426	57.5629	-0.358801		828348	OGG1	4968	43.9094	-0.968331		828348	OGG1	4968	43.9094	-0.968331
AP14734501	828443	SHFM1	7979	57410	54285	105.758			828443	SHFM1	7979	7184	13305	53.995		51.0552				828443	SHFM1	7979	51.0552	-0.64932		828367	OGG1	4968	76.9695	0.507565		828367	OGG1	4968	76.9695	0.507565
AP14734501	828444	SHFM1	7979	44208	54285	81.438			828444	SHFM1	7979	5128	13305	38.542		47.3268				828444	SHFM1	7979	47.3268	-0.815768		828368	OGG1	4968	67.3806	0.079493		828368	OGG1	4968	67.3806	0.079493
AP14734501	828445	NEIL3	55247	68607	54285	126.384			828445	NEIL3	55247	9961	13305	74.867		59.2377				828445	NEIL3	55247	59.2377	-0.28403		828621	PALB2	79728	53.9474	-0.520207		828621	PALB2	79728	53.9474	-0.520207		-0.614378
AP14734501	828446	NEIL3	55247	72457	54285	133.476			828446	NEIL3	55247	9377	13305	70.477		52.8013				828446	NEIL3	55247	52.8013	-0.571373		828622	PALB2	79728	50.1723	-0.688739		828622	PALB2	79728	50.1723	-0.688739
AP14734501	828447	UBE2A	7319	59575	54285	109.746			828447	UBE2A	7319	8013	13305	60.225		54.8767				828447	UBE2A	7319	54.8767	-0.478718		828641	PALB2	79728	53.5036	-0.540018		828641	PALB2	79728	53.5036	-0.540018
AP14734501	828448	UBE2A	7319	65763	54285	121.145			828448	UBE2A	7319	9003	13305	67.666		55.8554				828448	UBE2A	7319	55.8554	-0.435028		828642	PALB2	79728	46.3121	-0.861068		828642	PALB2	79728	46.3121	-0.861068
AP14734501	828449	PRMT6	55170	63091	54285	116.223			828449	PRMT6	55170	12045	13305	90.53		77.8934				828449	PRMT6	55170	77.8934	0.548811		828265	PAPD7	11044	58.6846	-0.308725		828265	PAPD7	11044	58.6846	-0.308725		-0.303763
AP14734501	828450	PRMT6	55170	60592	54285	111.619			828450	PRMT6	55170	10938	13305	82.21		73.6523				828450	PRMT6	55170	73.6523	0.359479		828266	PAPD7	11044	58.9069	-0.298801		828266	PAPD7	11044	58.9069	-0.298801
AP14734501	828451	RNF8	9025	57422	54285	105.78			828451	RNF8	9025	5170	13305	38.858		36.7347				828451	RNF8	9025	36.7347	-1.28863		828285	PAPD7	11044	41.7132	-1.06638		828285	PAPD7	11044	41.7132	-1.06638
AP14734501	828452	RNF8	9025	63860	54285	117.639			828452	RNF8	9025	9531	13305	71.635		60.8939				828452	RNF8	9025	60.8939	-0.210093		828286	PAPD7	11044	62.0621	-0.157943		828286	PAPD7	11044	62.0621	-0.157943
AP14734501	828453	TP53	7157	57394	54285	105.728			828453	TP53	7157	13207	13305	99.263		93.8853				828453	TP53	7157	93.8853	1.26273		828707	PARG	8505	70.6292	0.224518		828707	PARG	8505	70.6292	0.224518		0.334182
AP14734501	828454	TP53	7157	51900	54285	95.607			828454	TP53	7157	13176	13305	99.03		103.58				828454	TP53	7157	103.58	1.69555		828708	PARG	8505	60.9979	-0.205453		828708	PARG	8505	60.9979	-0.205453
AP14734501	828455	RPA2	6118	61269	54285	112.866			828455	RPA2	6118	10771	13305	80.955		71.7266				828455	RPA2	6118	71.7266	0.273511		828727	PARG	8505	77.3326	0.523775		828727	PARG	8505	77.3326	0.523775
AP14734501	828456	RPA2	6118	57688	54285	106.27			828456	RPA2	6118	8859	13305	66.584		62.6555				828456	RPA2	6118	62.6555	-0.131451		828728	PARG	8505	75.5421	0.443846		828728	PARG	8505	75.5421	0.443846
AP14734501	828457	MMS19	64210	64541	54285	118.894			828457	MMS19	64210	6346	13305	47.696		40.1164				828457	MMS19	64210	40.1164	-1.13766		828633	PARP1	142	52.8444	-0.569448		828633	PARP1	142	52.8444	-0.569448		-0.487129
AP14734501	828458	MMS19	64210	58317	54285	107.428			828458	MMS19	64210	8440	13305	63.435		59.0489				828458	MMS19	64210	59.0489	-0.292462		828634	PARP1	142	49.5181	-0.717943		828634	PARP1	142	49.5181	-0.717943
AP14734501	828459	NABP2	79035	50322	54285	92.7			828459	NABP2	79035	11095	13305	83.39		89.9569				828459	NABP2	79035	89.9569	1.08736		828653	PARP1	142	56.5322	-0.404811		828653	PARP1	142	56.5322	-0.404811
AP14734501	828460	NABP2	79035	64762	54285	119.301			828460	NABP2	79035	12351	13305	92.83		77.8116				828460	NABP2	79035	77.8116	0.54516		828654	PARP1	142	60.5925	-0.223547		828654	PARP1	142	60.5925	-0.223547
AP14734501	828461	POLN	353497	67701	54285	124.715			828461	POLN	353497	6268	13305	47.11		37.7741				828461	POLN	353497	37.7741	-1.24223		827191	PARP2	10038	68.1522	0.113936		827191	PARP2	10038	68.1522	0.113936		0.178483
AP14734501	828462	POLN	353497	55569	54285	102.366			828462	POLN	353497	7620	13305	57.272		55.9483				828462	POLN	353497	55.9483	-0.430881		827192	PARP2	10038	50.3046	-0.682829		827192	PARP2	10038	50.3046	-0.682829
AP14734501	828463	HINFP	25988	40823	54285	75.202			828463	HINFP	25988	8703	13305	65.411		86.9804				828463	HINFP	25988	86.9804	0.954482		827211	PARP2	10038	83.1744	0.784572		827211	PARP2	10038	83.1744	0.784572
AP14734501	828464	HINFP	25988	47024	54285	86.625			828464	HINFP	25988	9221	13305	69.305		80.0058				828464	HINFP	25988	80.0058	0.643115		827212	PARP2	10038	71.0439	0.243031		827212	PARP2	10038	71.0439	0.243031
AP14734501	828465	MSH6	2956	62065	54285	114.333			828465	MSH6	2956	10559	13305	79.361		69.4122				828465	MSH6	2956	69.4122	0.170186		827221	PARP3	10039	106.368	1.82		827221	PARP3	10039	106.368	1.82		-0.398523
AP14734501	828466	MSH6	2956	58156	54285	107.132			828466	MSH6	2956	5543	13305	41.661		38.8875				828466	MSH6	2956	38.8875	-1.19252		827222	PARP3	10039	62.0724	-0.157481		827222	PARP3	10039	62.0724	-0.157481
AP14734501	828467	FANCE	2178	44823	54285	82.571			828467	FANCE	2178	4867	13305	36.58		44.3013				828467	FANCE	2178	44.3013	-0.950836		827241	PARP3	10039	32.0724	-1.49677		827241	PARP3	10039	32.0724	-1.49677
AP14734501	828468	FANCE	2178	65545	54285	120.743			828468	FANCE	2178	11410	13305	85.757		71.0244				828468	FANCE	2178	71.0244	0.242161		827242	PARP3	10039	51.2737	-0.639565		827242	PARP3	10039	51.2737	-0.639565
AP14734501	828469	EME2	197342	66346	54285	122.219			828469	EME2	197342	9966	13305	74.904		61.2867				828469	EME2	197342	61.2867	-0.192558		828669	PCNA	5111	76.0943	0.468494		828669	PCNA	5111	76.0943	0.468494		0.739815
AP14734501	828470	EME2	197342	40469	54285	74.55			828470	EME2	197342	7301	13305	54.874		73.607				828470	EME2	197342	73.607	0.357454		828670	PCNA	5111	88.2494	1.01114		828670	PCNA	5111	88.2494	1.01114
AP14734501	828471	APLF	200558	71322	54285	131.386			828471	APLF	200558	9111	13305	68.478		52.1197				828471	APLF	200558	52.1197	-0.601799		828689	PCNA	5111	66.2217	0.0277534		828689	PCNA	5111	66.2217	0.0277534
AP14734501	828472	APLF	200558	60039	54285	110.601			828472	APLF	200558	6402	13305	48.117		43.505				828472	APLF	200558	43.505	-0.986383		828690	PCNA	5111	90.8541	1.12741		828690	PCNA	5111	90.8541	1.12741
AP14734501	828473	TP53BP1	7158	64954	54285	119.655			828473	TP53BP1	7158	9972	13305	74.949		62.6376				828473	TP53BP1	7158	62.6376	-0.132251		827199	PER1	5187	39.296	-1.17429		827199	PER1	5187	39.296	-1.17429		-0.713105
AP14734501	828474	TP53BP1	7158	65556	54285	120.764			828474	TP53BP1	7158	8149	13305	61.248		50.7171				828474	TP53BP1	7158	50.7171	-0.664415		827200	PER1	5187	48.2718	-0.77358		827200	PER1	5187	48.2718	-0.77358
AP14734501	828475	MNAT1	4331	46022	54285	84.779			828475	MNAT1	4331	7892	13305	59.316		69.9654				828475	MNAT1	4331	69.9654	0.194886		827219	PER1	5187	130.513	2.89791		827219	PER1	5187	130.513	2.89791
AP14734501	828476	MNAT1	4331	56371	54285	103.844			828476	MNAT1	4331	5012	13305	37.67		36.2756				828476	MNAT1	4331	36.2756	-1.30913		827220	PER1	5187	50.9811	-0.652631		827220	PER1	5187	50.9811	-0.652631
AP14734501	828477	SMC6	79677	82905	54285	152.723			828477	SMC6	79677	6943	13305	52.183		34.1684				828477	SMC6	79677	34.1684	-1.4032		827101	PMS1	5378	59.5385	-0.270601		827101	PMS1	5378	59.5385	-0.270601		0.183782
AP14734501	828478	SMC6	79677	69835	54285	128.646			828478	SMC6	79677	8745	13305	65.727		51.0914				828478	SMC6	79677	51.0914	-0.647707		827102	PMS1	5378	91.2088	1.14325		827102	PMS1	5378	91.2088	1.14325
AP14734501	828479	CCNH	902	44443	54285	81.871			828479	CCNH	902	7779	13305	58.467		71.4136				828479	CCNH	902	71.4136	0.259534		827121	PMS1	5378	45.7763	-0.884986		827121	PMS1	5378	45.7763	-0.884986
AP14734501	828480	CCNH	902	64990	54285	119.721			828480	CCNH	902	13507	13305	101.518		84.7955				828480	CCNH	902	84.7955	0.856941		827122	PMS1	5378	79.8949	0.638166		827122	PMS1	5378	79.8949	0.638166
AP14734501	828481	POLN	353497	69570	54285	128.158			828481	POLN	353497	8112	13305	60.97		47.5741				828481	POLN	353497	47.5741	-0.804728		827115	PMS2	5395	55.6041	-0.446244		827115	PMS2	5395	55.6041	-0.446244		0.156594
AP14734501	828482	POLN	353497	63579	54285	117.122			828482	POLN	353497	9255	13305	69.56		59.3911				828482	POLN	353497	59.3911	-0.277185		827116	PMS2	5395	45.2853	-0.906907		827116	PMS2	5395	45.2853	-0.906907
AP14734501	828483	HINFP	25988	55069	54285	101.445			828483	HINFP	25988	8108	13305	60.939		60.071				828483	HINFP	25988	60.071	-0.246831		827135	PMS2	5395	82.6113	0.759433		827135	PMS2	5395	82.6113	0.759433
AP14734501	828484	HINFP	25988	47247	54285	87.036			828484	HINFP	25988	7201	13305	54.123		62.1846				828484	HINFP	25988	62.1846	-0.152473		827136	PMS2	5395	93.5664	1.2485		827136	PMS2	5395	93.5664	1.2485
AP14734501	828485	MSH6	2956	58641	54285	108.025			828485	MSH6	2956	8451	13305	63.517		58.7984				828485	MSH6	2956	58.7984	-0.303642		828821	PNKP	11284	55.5014	-0.450832		828821	PNKP	11284	55.5014	-0.450832		-0.406294
AP14734501	828486	MSH6	2956	49166	54285	90.571			828486	MSH6	2956	9939	13305	74.701		82.4778				828486	MSH6	2956	82.4778	0.753475		828822	PNKP	11284	53.689	-0.53174		828822	PNKP	11284	53.689	-0.53174
AP14734501	828487	FANCE	2178	72528	54285	133.607			828487	FANCE	2178	8207	13305	61.684		46.1682				828487	FANCE	2178	46.1682	-0.867489		828841	PNKP	11284	57.4967	-0.361755		828841	PNKP	11284	57.4967	-0.361755
AP14734501	828488	FANCE	2178	33441	54285	61.603			828488	FANCE	2178	6619	13305	49.748		80.7558				828488	FANCE	2178	80.7558	0.676599		828842	PNKP	11284	81.8955	0.727479		828842	PNKP	11284	81.8955	0.727479
AP14734501	828489	EME2	197342	64426	54285	118.682			828489	EME2	197342	9259	13305	69.59		58.6357				828489	EME2	197342	58.6357	-0.310907		828639	POLA1	5422	106.017	1.80434		828639	POLA1	5422	106.017	1.80434		1.03719
AP14734501	828490	EME2	197342	71153	54285	131.074			828490	EME2	197342	9137	13305	68.673		52.3925				828490	EME2	197342	52.3925	-0.589619		828640	POLA1	5422	62.7393	-0.127708		828640	POLA1	5422	62.7393	-0.127708
AP14734501	828491	APLF	200558	73468	54285	135.339			828491	APLF	200558	9986	13305	75.054		55.4563				828491	APLF	200558	55.4563	-0.452844		828659	POLA1	5422	73.5873	0.356575		828659	POLA1	5422	73.5873	0.356575
AP14734501	828492	APLF	200558	57181	54285	105.336			828492	APLF	200558	12441	13305	93.506		88.7693				828492	APLF	200558	88.7693	1.03434		828660	POLA1	5422	104.079	1.71781		828660	POLA1	5422	104.079	1.71781
AP14734501	828493	TP53BP1	7158	78189	54285	144.036			828493	TP53BP1	7158	12949	13305	97.324		67.5692				828493	TP53BP1	7158	67.5692	0.0879116		828675	POLB	5423	87.3928	0.972891		828675	POLB	5423	87.3928	0.972891		0.795655
AP14734501	828494	TP53BP1	7158	71319	54285	131.38			828494	TP53BP1	7158	8945	13305	67.23		51.1722				828494	TP53BP1	7158	51.1722	-0.644099		828676	POLB	5423	64.2037	-0.0623342		828676	POLB	5423	64.2037	-0.0623342
AP14734501	828495	MNAT1	4331	49681	54285	91.52			828495	MNAT1	4331	6621	13305	49.763		54.3739				828495	MNAT1	4331	54.3739	-0.501165		828695	POLB	5423	79.4526	0.61842		828695	POLB	5423	79.4526	0.61842
AP14734501	828496	MNAT1	4331	75041	54285	138.237			828496	MNAT1	4331	8883	13305	66.764		48.2968				828496	MNAT1	4331	48.2968	-0.772466		828696	POLB	5423	93.4882	1.24501		828696	POLB	5423	93.4882	1.24501
AP14734501	828497	SMC6	79677	64658	54285	119.11			828497	SMC6	79677	5379	13305	40.428		33.9417				828497	SMC6	79677	33.9417	-1.41332		828701	POLD1	5424	113.433	2.13539		828701	POLD1	5424	113.433	2.13539		0.112365
AP14734501	828498	SMC6	79677	65049	54285	119.83			828498	SMC6	79677	7526	13305	56.565		47.2044				828498	SMC6	79677	47.2044	-0.821233		828702	POLD1	5424	74.6889	0.405754		828702	POLD1	5424	74.6889	0.405754
AP14734501	828499	CCNH	902	52255	54285	96.261			828499	CCNH	902	11762	13305	88.403		91.8368				828499	CCNH	902	91.8368	1.17128		828721	POLD1	5424	61.3833	-0.188247		828721	POLD1	5424	61.3833	-0.188247
AP14734501	828500	CCNH	902	62450	54285	115.042			828500	CCNH	902	10280	13305	77.264		67.1616				828500	CCNH	902	67.1616	0.0697124		828722	POLD1	5424	61.5451	-0.181024		828722	POLD1	5424	61.5451	-0.181024
AP14734501	828501	RBBP8	5932	40829	54285	75.213			828501	RBBP8	5932	9827	13305	73.859		98.1998				828501	RBBP8	5932	98.1998	1.45535		827027	POLE	5426	47.4339	-0.810985		827027	POLE	5426	47.4339	-0.810985		0.0902337
AP14734501	828502	RBBP8	5932	59147	54285	108.957			828502	RBBP8	5932	9368	13305	70.41		64.6218				828502	RBBP8	5932	64.6218	-0.0436686		827028	POLE	5426	66.418	0.0365196		827028	POLE	5426	66.418	0.0365196
AP14734501	828503	XRCC2	7516	65533	54285	120.721			828503	XRCC2	7516	10228	13305	76.873		63.6782				828503	XRCC2	7516	63.6782	-0.0857932		827047	POLE	5426	68.8244	0.143948		827047	POLE	5426	68.8244	0.143948
AP14734501	828504	XRCC2	7516	69862	54285	128.696			828504	XRCC2	7516	9515	13305	71.514		55.5682				828504	XRCC2	7516	55.5682	-0.44785		827048	POLE	5426	82.963	0.775133		827048	POLE	5426	82.963	0.775133
AP14734501	828505	RECQL5	9400	74974	54285	138.113			828505	RECQL5	9400	12107	13305	90.996		65.8852				828505	RECQL5	9400	65.8852	0.0127313		826983	POLE2	5427	65.3433	-0.0114597		826983	POLE2	5427	65.3433	-0.0114597		-0.691987
AP14734501	828506	RECQL5	9400	74866	54285	137.914			828506	RECQL5	9400	12548	13305	94.31		68.3832				828506	RECQL5	9400	68.3832	0.12425		826984	POLE2	5427	48.5399	-0.761614		826984	POLE2	5427	48.5399	-0.761614
AP14734501	828507	NEIL1	79661	70918	54285	130.641			828507	NEIL1	79661	8154	13305	61.285		46.911				828507	NEIL1	79661	46.911	-0.83433		827003	POLE2	5427	49.9953	-0.696638		827003	POLE2	5427	49.9953	-0.696638
AP14734501	828508	NEIL1	79661	65769	54285	121.156			828508	NEIL1	79661	9891	13305	74.34		61.3589				828508	NEIL1	79661	61.3589	-0.189334		827004	POLE2	5427	50.2037	-0.687337		827004	POLE2	5427	50.2037	-0.687337
AP14734501	828509	NHEJ1	79840	77456	54285	142.685			828509	NHEJ1	79840	10119	13305	76.054		53.302				828509	NHEJ1	79840	53.302	-0.549017		828833	POLG	5428	70.2869	0.209238		828833	POLG	5428	70.2869	0.209238		0.379591
AP14734501	828510	NHEJ1	79840	57498	54285	105.92			828510	NHEJ1	79840	8227	13305	61.834		58.378				828510	NHEJ1	79840	58.378	-0.32241		828834	POLG	5428	107.221	1.8581		828834	POLG	5428	107.221	1.8581
AP14734501	828511	XRCC4	7518	73820	54285	135.987			828511	XRCC4	7518	10458	13305	78.602		57.8011				828511	XRCC4	7518	57.8011	-0.348165		828853	POLG	5428	56.744	-0.395356		828853	POLG	5428	56.744	-0.395356
AP14734501	828512	XRCC4	7518	71826	54285	132.314			828512	XRCC4	7518	9546	13305	71.747		54.2248				828512	XRCC4	7518	54.2248	-0.507821		828854	POLG	5428	77.9188	0.549945		828854	POLG	5428	77.9188	0.549945
AP14734501	828513	DLGAP5	9787	53469	54285	98.498			828513	DLGAP5	9787	7927	13305	59.579		60.4875				828513	DLGAP5	9787	60.4875	-0.228236		828269	POLG2	11232	50.206	-0.687232		828269	POLG2	11232	50.206	-0.687232		-0.517402
AP14734501	828514	DLGAP5	9787	57588	54285	106.086			828514	DLGAP5	9787	6656	13305	50.026		47.1561				828514	DLGAP5	9787	47.1561	-0.823389		828270	POLG2	11232	43.5103	-0.986147		828270	POLG2	11232	43.5103	-0.986147
AP14734501	828515	EXO1	9156	72825	54285	134.154			828515	EXO1	9156	12170	13305	91.469		68.1821				828515	EXO1	9156	68.1821	0.115272		828289	POLG2	11232	57.8144	-0.347571		828289	POLG2	11232	57.8144	-0.347571
AP14734501	828516	EXO1	9156	57935	54285	106.725			828516	EXO1	9156	8422	13305	63.3		59.3113				828516	EXO1	9156	59.3113	-0.280745		828290	POLG2	11232	59.4348	-0.275231		828290	POLG2	11232	59.4348	-0.275231
AP14734501	828517	ABL1	25	46700	54285	86.028			828517	ABL1	25	7388	13305	55.528		64.5464				828517	ABL1	25	64.5464	-0.0470345		828391	POLH	5429	85.885	0.905581		828391	POLH	5429	85.885	0.905581		0.368247
AP14734501	828518	ABL1	25	71589	54285	131.877			828518	ABL1	25	10029	13305	75.378		57.1578				828518	ABL1	25	57.1578	-0.376884		828392	POLH	5429	69.6321	0.180006		828392	POLH	5429	69.6321	0.180006
AP14734501	828519	MPLKIP	136647	73646	54285	135.667			828519	MPLKIP	136647	17341	13305	130.334		96.0691				828519	MPLKIP	136647	96.0691	1.36023		828411	POLH	5429	64.8574	-0.0331539		828411	POLH	5429	64.8574	-0.0331539
AP14734501	828520	MPLKIP	136647	39674	54285	73.085			828520	MPLKIP	136647	11348	13305	85.291		116.701				828520	MPLKIP	136647	116.701	2.2813		828412	POLH	5429	78.0653	0.556487		828412	POLH	5429	78.0653	0.556487
AP14734501	828521	RBBP8	5932	55806	54285	102.803			828521	RBBP8	5932	6024	13305	45.276		44.0415				828521	RBBP8	5932	44.0415	-0.962432		827193	POLI	11201	48.6347	-0.757379		827193	POLI	11201	48.6347	-0.757379		-0.073061
AP14734501	828522	RBBP8	5932	57457	54285	105.844			828522	RBBP8	5932	6743	13305	50.68		47.8818				828522	RBBP8	5932	47.8818	-0.790992		827194	POLI	11201	69.151	0.158528		827194	POLI	11201	69.151	0.158528
AP14734501	828523	XRCC2	7516	69617	54285	128.245			828523	XRCC2	7516	8169	13305	61.398		47.8756				828523	XRCC2	7516	47.8756	-0.79127		827213	POLI	11201	122.895	2.5578		827213	POLI	11201	122.895	2.5578
AP14734501	828524	XRCC2	7516	73523	54285	135.44			828524	XRCC2	7516	6425	13305	48.29		35.6542				828524	XRCC2	7516	35.6542	-1.33687		827214	POLI	11201	58.7758	-0.30465		827214	POLI	11201	58.7758	-0.30465
AP14734501	828525	RECQL5	9400	49602	54285	91.374			828525	RECQL5	9400	6224	13305	46.779		51.1951				828525	RECQL5	9400	51.1951	-0.643076		828421	POLK	51426	31.6477	-1.51573		828421	POLK	51426	31.6477	-1.51573		0.141433
AP14734501	828526	RECQL5	9400	70319	54285	129.538			828526	RECQL5	9400	11261	13305	84.637		65.3376				828526	RECQL5	9400	65.3376	-0.011715		828422	POLK	51426	79.9734	0.641668		828422	POLK	51426	79.9734	0.641668
AP14734501	828527	NEIL1	79661	63995	54285	117.888			828527	NEIL1	79661	8396	13305	63.104		53.5288				828527	NEIL1	79661	53.5288	-0.538894		828441	POLK	51426	96.692	1.38804		828441	POLK	51426	96.692	1.38804
AP14734501	828528	NEIL1	79661	32642	54285	60.131			828528	NEIL1	79661	8097	13305	60.857		101.207				828528	NEIL1	79661	101.207	1.58961		828442	POLK	51426	57.5629	-0.358801		828442	POLK	51426	57.5629	-0.358801
AP14734501	828529	NHEJ1	79840	70802	54285	130.428			828529	NHEJ1	79840	7859	13305	59.068		45.2878				828529	NHEJ1	79840	45.2878	-0.906794		828717	POLL	27343	49.7655	-0.706895		828717	POLL	27343	49.7655	-0.706895		-1.14983
AP14734501	828530	NHEJ1	79840	45856	54285	84.473			828530	NHEJ1	79840	7858	13305	59.061		69.917				828530	NHEJ1	79840	69.917	0.192724		828718	POLL	27343	39.0178	-1.1867		828718	POLL	27343	39.0178	-1.1867
AP14734501	828531	XRCC4	7518	70208	54285	129.333			828531	XRCC4	7518	10788	13305	81.082		62.6924				828531	XRCC4	7518	62.6924	-0.129802		828737	POLL	27343	33.2693	-1.44333		828737	POLL	27343	33.2693	-1.44333
AP14734501	828532	XRCC4	7518	62614	54285	115.344			828532	XRCC4	7518	6218	13305	46.734		40.5171				828532	XRCC4	7518	40.5171	-1.11977		828738	POLL	27343	40.6699	-1.11295		828738	POLL	27343	40.6699	-1.11295
AP14734501	828533	DLGAP5	9787	70182	54285	129.286			828533	DLGAP5	9787	7704	13305	57.903		44.7868				828533	DLGAP5	9787	44.7868	-0.929163		827105	POLM	27434	71.0404	0.242874		827105	POLM	27434	71.0404	0.242874		0.70998
AP14734501	828534	DLGAP5	9787	65867	54285	121.337			828534	DLGAP5	9787	8152	13305	61.27		50.4957				828534	DLGAP5	9787	50.4957	-0.674298		827106	POLM	27434	83.5453	0.801131		827106	POLM	27434	83.5453	0.801131
AP14734501	828535	EXO1	9156	31593	54285	58.199			828535	EXO1	9156	4090	13305	30.74		52.8188				828535	EXO1	9156	52.8188	-0.57059		827125	POLM	27434	79.4618	0.618829		827125	POLM	27434	79.4618	0.618829
AP14734501	828536	EXO1	9156	67302	54285	123.98			828536	EXO1	9156	8549	13305	64.254		51.8261				828536	EXO1	9156	51.8261	-0.614906		827126	POLM	27434	86.6595	0.940156		827126	POLM	27434	86.6595	0.940156
AP14734501	828537	ABL1	25	52063	54285	95.908			828537	ABL1	25	8709	13305	65.457		68.2498				828537	ABL1	25	68.2498	0.118294		828461	POLN	353497	37.7741	-1.24223		828461	POLN	353497	37.7741	-1.24223		-0.617805
AP14734501	828538	ABL1	25	59111	54285	108.891			828538	ABL1	25	9082	13305	68.26		62.6865				828538	ABL1	25	62.6865	-0.130065		828462	POLN	353497	55.9483	-0.430881		828462	POLN	353497	55.9483	-0.430881
AP14734501	828539	MPLKIP	136647	67073	54285	123.558			828539	MPLKIP	136647	13804	13305	103.75		83.9687				828539	MPLKIP	136647	83.9687	0.82003		828481	POLN	353497	47.5741	-0.804728		828481	POLN	353497	47.5741	-0.804728
AP14734501	828540	MPLKIP	136647	52074	54285	95.928			828540	MPLKIP	136647	16521	13305	124.171		129.442				828540	MPLKIP	136647	129.442	2.85008		828482	POLN	353497	59.3911	-0.277185		828482	POLN	353497	59.3911	-0.277185
AP14734501	828541	HMGB1	3146	58498	54285	107.762			828541	HMGB1	3146	6270	13305	47.125		43.7306				828541	HMGB1	3146	43.7306	-0.976311		828743	POLQ	10721	82.0002	0.732153		828743	POLQ	10721	82.0002	0.732153		0.518885
AP14734501	828542	HMGB1	3146	67826	54285	124.945			828542	HMGB1	3146	8673	13305	65.186		52.1718				828542	HMGB1	3146	52.1718	-0.599475		828744	POLQ	10721	72.4458	0.305617		828744	POLQ	10721	72.4458	0.305617
AP14734501	828543	RAD54B	25788	66900	54285	123.24			828543	RAD54B	25788	7609	13305	57.189		46.4046				828543	RAD54B	25788	46.4046	-0.856939		828763	POLQ	10721	86.2916	0.923732		828763	POLQ	10721	86.2916	0.923732
AP14734501	828544	RAD54B	25788	77662	54285	143.065			828544	RAD54B	25788	8416	13305	63.254		44.2135				828544	RAD54B	25788	44.2135	-0.954756		828764	POLQ	10721	60.7384	-0.217036		828764	POLQ	10721	60.7384	-0.217036
AP14734501	828545	ERCC6	2074	78598	54285	144.789			828545	ERCC6	2074	4007	13305	30.116		20.7999				828545	ERCC6	2074	20.7999	-2		826987	PRKCG	5582	50.2137	-0.68689		826987	PRKCG	5582	50.2137	-0.68689		-0.105219
AP14734501	828546	ERCC6	2074	77315	54285	142.426			828546	ERCC6	2074	3077	13305	23.127		16.2379				828546	ERCC6	2074	16.2379	-2.20366		826988	PRKCG	5582	59.6305	-0.266495		826988	PRKCG	5582	59.6305	-0.266495
AP14734501	828547	LIG1	3978	59192	54285	109.04			828547	LIG1	3978	9564	13305	71.883		65.9235				828547	LIG1	3978	65.9235	0.0144426		827007	PRKCG	5582	70.203	0.205492		827007	PRKCG	5582	70.203	0.205492
AP14734501	828548	LIG1	3978	76164	54285	140.305			828548	LIG1	3978	9332	13305	70.139		49.9904				828548	LIG1	3978	49.9904	-0.696858		827008	PRKCG	5582	66.8557	0.0560573		827008	PRKCG	5582	66.8557	0.0560573
AP14734501	828549	RPA3	6119	66088	54285	121.744			828549	RPA3	6119	6857	13305	51.537		42.3323				828549	RPA3	6119	42.3323	-1.03874		827187	PRKDC	5591	62.5313	-0.136996		827187	PRKDC	5591	62.5313	-0.136996		0.143591
AP14734501	828550	RPA3	6119	60923	54285	112.229			828550	RPA3	6119	4656	13305	34.994		31.1809				828550	RPA3	6119	31.1809	-1.53657		827188	PRKDC	5591	75.1016	0.424179		827188	PRKDC	5591	75.1016	0.424179
AP14734501	828551	CHAF1A	10036	38727	54285	71.341			828551	CHAF1A	10036	4818	13305	36.212		50.759				828551	CHAF1A	10036	50.759	-0.662543		827207	PRKDC	5591	93.1883	1.23162		827207	PRKDC	5591	93.1883	1.23162
AP14734501	828552	CHAF1A	10036	58934	54285	108.565			828552	CHAF1A	10036	8923	13305	67.065		61.7741				828552	CHAF1A	10036	61.7741	-0.170801		827208	PRKDC	5591	61.7977	-0.169744		827208	PRKDC	5591	61.7977	-0.169744
AP14734501	828553	SPO11	23626	73295	54285	135.02			828553	SPO11	23626	9151	13305	68.779		50.9399				828553	SPO11	23626	50.9399	-0.654471		828429	PRMT6	55170	64.8536	-0.0333214		828429	PRMT6	55170	64.8536	-0.0333214		0.347514
AP14734501	828554	SPO11	23626	73983	54285	136.288			828554	SPO11	23626	7884	13305	59.256		43.4785				828554	SPO11	23626	43.4785	-0.987566		828430	PRMT6	55170	73.1163	0.335549		828430	PRMT6	55170	73.1163	0.335549
AP14734501	828555	DNMT1	1786	42786	54285	78.818			828555	DNMT1	1786	2751	13305	20.676		26.2326				828555	DNMT1	1786	26.2326	-1.75747		828449	PRMT6	55170	77.8934	0.548811		828449	PRMT6	55170	77.8934	0.548811
AP14734501	828556	DNMT1	1786	51560	54285	94.981			828556	DNMT1	1786	5964	13305	44.825		47.1936				828556	DNMT1	1786	47.1936	-0.821712		828450	PRMT6	55170	73.6523	0.359479		828450	PRMT6	55170	73.6523	0.359479
AP14734501	828557	USP1	7398	56746	54285	104.534			828557	USP1	7398	5042	13305	37.896		36.2523				828557	USP1	7398	36.2523	-1.31016		828309	PRPF19	27339	64.5775	-0.0456459		828309	PRPF19	27339	64.5775	-0.0456459		-0.12007
AP14734501	828558	USP1	7398	55467	54285	102.178			828558	USP1	7398	4671	13305	35.107		34.3587				828558	USP1	7398	34.3587	-1.3947		828310	PRPF19	27339	61.2433	-0.194495		828310	PRPF19	27339	61.2433	-0.194495
AP14734501	828559	EYA1	2138	39849	54285	73.408			828559	EYA1	2138	11898	13305	89.425		121.819				828559	EYA1	2138	121.819	2.50978		828329	PRPF19	27339	46.3408	-0.859788		828329	PRPF19	27339	46.3408	-0.859788
AP14734501	828560	EYA1	2138	50151	54285	92.385			828560	EYA1	2138	15389	13305	115.663		125.197				828560	EYA1	2138	125.197	2.66057		828330	PRPF19	27339	66.6299	0.0459778		828330	PRPF19	27339	66.6299	0.0459778
AP14734501	828561	HMGB1	3146	37543	54285	69.16			828561	HMGB1	3146	6254	13305	47.005		67.9656				828561	HMGB1	3146	67.9656	0.105607		828599	RAD1	5810	56.0901	-0.42455		828599	RAD1	5810	56.0901	-0.42455		-0.683369
AP14734501	828562	HMGB1	3146	70874	54285	130.56			828562	HMGB1	3146	7216	13305	54.235		41.5403				828562	HMGB1	3146	41.5403	-1.07409		828600	RAD1	5810	38.375	-1.2154		828600	RAD1	5810	38.375	-1.2154
AP14734501	828563	RAD54B	25788	67820	54285	124.934			828563	RAD54B	25788	6032	13305	45.336		36.288				828563	RAD54B	25788	36.288	-1.30857		828619	RAD1	5810	81.489	0.709328		828619	RAD1	5810	81.489	0.709328
AP14734501	828564	RAD54B	25788	77696	54285	143.127			828564	RAD54B	25788	5516	13305	41.458		28.9659				828564	RAD54B	25788	28.9659	-1.63545		828620	RAD1	5810	44.495	-0.942189		828620	RAD1	5810	44.495	-0.942189
AP14734501	828565	ERCC6	2074	70214	54285	129.344			828565	ERCC6	2074	2663	13305	20.015		15.4742				828565	ERCC6	2074	15.4742	-2.23776		827195	RAD17	5884	42.9001	-1.01339		827195	RAD17	5884	42.9001	-1.01339		0.254519
AP14734501	828566	ERCC6	2074	46350	54285	85.383			828566	ERCC6	2074	2190	13305	16.46		19.2778				828566	ERCC6	2074	19.2778	-2.06795		827196	RAD17	5884	73.88	0.369643		827196	RAD17	5884	73.88	0.369643
AP14734501	828567	LIG1	3978	63381	54285	116.757			828567	LIG1	3978	6454	13305	48.508		41.5461				828567	LIG1	3978	41.5461	-1.07383		827215	RAD17	5884	113.634	2.14439		827215	RAD17	5884	113.634	2.14439
AP14734501	828568	LIG1	3978	78770	54285	145.106			828568	LIG1	3978	5735	13305	43.104		29.7052				828568	LIG1	3978	29.7052	-1.60245		827216	RAD17	5884	68.7225	0.139395		827216	RAD17	5884	68.7225	0.139395
AP14734501	828569	RPA3	6119	57907	54285	106.673			828569	RPA3	6119	3911	13305	29.395		27.5562				828569	RPA3	6119	27.5562	-1.69838		827021	RAD18	56852	45.2622	-0.907939		827021	RAD18	56852	45.2622	-0.907939		-0.684081
AP14734501	828570	RPA3	6119	62988	54285	116.033			828570	RPA3	6119	6512	13305	48.944		42.1811				828570	RPA3	6119	42.1811	-1.04549		827022	RAD18	56852	55.291	-0.460223		827022	RAD18	56852	55.291	-0.460223
AP14734501	828571	CHAF1A	10036	47806	54285	88.066			828571	CHAF1A	10036	7705	13305	57.911		65.7586				828571	CHAF1A	10036	65.7586	0.00708195		827041	RAD18	56852	40.5257	-1.11939		827041	RAD18	56852	40.5257	-1.11939
AP14734501	828572	CHAF1A	10036	46075	54285	84.877			828572	CHAF1A	10036	3257	13305	24.48		28.8417				828572	CHAF1A	10036	28.8417	-1.64099		827042	RAD18	56852	64.2786	-0.0589907		827042	RAD18	56852	64.2786	-0.0589907
AP14734501	828573	SPO11	23626	67103	54285	123.614			828573	SPO11	23626	4533	13305	34.07		27.5616				828573	SPO11	23626	27.5616	-1.69814		828789	RAD21	5885	89.7048	1.07611		828789	RAD21	5885	89.7048	1.07611		0.968501
AP14734501	828574	SPO11	23626	64752	54285	119.283			828574	SPO11	23626	6056	13305	45.517		38.1588				828574	SPO11	23626	38.1588	-1.22505		828790	RAD21	5885	127.822	2.77775		828790	RAD21	5885	127.822	2.77775
AP14734501	828575	DNMT1	1786	38279	54285	70.516			828575	DNMT1	1786	2183	13305	16.407		23.2671				828575	DNMT1	1786	23.2671	-1.88986		828809	RAD21	5885	84.884	0.860893		828809	RAD21	5885	84.884	0.860893
AP14734501	828576	DNMT1	1786	51775	54285	95.377			828576	DNMT1	1786	4528	13305	34.032		35.6816				828576	DNMT1	1786	35.6816	-1.33564		828810	RAD21	5885	61.1438	-0.198937		828810	RAD21	5885	61.1438	-0.198937
AP14734501	828577	USP1	7398	41526	54285	76.497			828577	USP1	7398	7143	13305	53.687		70.1818				828577	USP1	7398	70.1818	0.204546		828399	RAD23A	5886	102.616	1.65248		828399	RAD23A	5886	102.616	1.65248		0.320368
AP14734501	828578	USP1	7398	64213	54285	118.29			828578	USP1	7398	7166	13305	53.859		45.5313				828578	USP1	7398	45.5313	-0.895923		828400	RAD23A	5886	68.2287	0.117351		828400	RAD23A	5886	68.2287	0.117351
AP14734501	828579	EYA1	2138	66583	54285	122.656			828579	EYA1	2138	8755	13305	65.802		53.6476				828579	EYA1	2138	53.6476	-0.533589		828419	RAD23A	5886	76.6044	0.491267		828419	RAD23A	5886	76.6044	0.491267
AP14734501	828580	EYA1	2138	55121	54285	101.541			828580	EYA1	2138	10611	13305	79.752		78.5417				828580	EYA1	2138	78.5417	0.577753		828420	RAD23A	5886	68.9481	0.149468		828420	RAD23A	5886	68.9481	0.149468
AP14734601	828581	RECQL4	9401	54338	49528	109.713			828581	RECQL4	9401	6567	13582	48.353		44.0723				828581	RECQL4	9401	44.0723	-0.96106		828313	RAD23B	5887	80.437	0.662366		828313	RAD23B	5887	80.437	0.662366		-0.135293
AP14734601	828582	RECQL4	9401	54721	49528	110.486			828582	RECQL4	9401	6344	13582	46.711		42.2778				828582	RECQL4	9401	42.2778	-1.04117		828314	RAD23B	5887	63.7674	-0.0818106		828314	RAD23B	5887	63.7674	-0.0818106
AP14734601	828583	RDM1	201299	63624	49528	128.462			828583	RDM1	201299	4072	13582	29.982		23.3392				828583	RDM1	201299	23.3392	-1.88664		828333	RAD23B	5887	61.3714	-0.188775		828333	RAD23B	5887	61.3714	-0.188775
AP14734601	828584	RDM1	201299	71424	49528	144.211			828584	RDM1	201299	5676	13582	41.792		28.9798				828584	RDM1	201299	28.9798	-1.63483		828334	RAD23B	5887	49.1105	-0.736138		828334	RAD23B	5887	49.1105	-0.736138
AP14734601	828585	MLH3	27030	61315	49528	123.8			828585	MLH3	27030	7631	13582	56.187		45.3853				828585	MLH3	27030	45.3853	-0.902442		826981	RAD50	10111	36.1451	-1.31495		826981	RAD50	10111	36.1451	-1.31495		-1.07696
AP14734601	828586	MLH3	27030	55346	49528	111.748			828586	MLH3	27030	6387	13582	47.027		42.0831				828586	MLH3	27030	42.0831	-1.04986		826982	RAD50	10111	46.8072	-0.838966		826982	RAD50	10111	46.8072	-0.838966
AP14734601	828587	CIB1	10519	54515	49528	110.07			828587	CIB1	10519	5773	13582	42.506		38.6172				828587	CIB1	10519	38.6172	-1.20459		827001	RAD50	10111	29.2351	-1.62343		827001	RAD50	10111	29.2351	-1.62343
AP14734601	828588	CIB1	10519	50222	49528	101.402			828588	CIB1	10519	7225	13582	53.197		52.4615				828588	CIB1	10519	52.4615	-0.586541		827002	RAD50	10111	56.4113	-0.410209		827002	RAD50	10111	56.4113	-0.410209
AP14734601	828589	BTG2	7832	55201	49528	111.455			828589	BTG2	7832	5893	13582	43.39		38.9305				828589	BTG2	7832	38.9305	-1.1906		828597	RAD51	5888	96.6617	1.38668		828597	RAD51	5888	96.6617	1.38668		0.825328
AP14734601	828590	BTG2	7832	56075	49528	113.22			828590	BTG2	7832	7950	13582	58.536		51.7011				828590	BTG2	7832	51.7011	-0.620486		828598	RAD51	5888	96.9284	1.39859		828598	RAD51	5888	96.9284	1.39859
AP14734601	828591	MPG	4350	67202	49528	135.686			828591	MPG	4350	9571	13582	70.471		51.9368				828591	MPG	4350	51.9368	-0.609963		828617	RAD51	5888	59.1916	-0.286092		828617	RAD51	5888	59.1916	-0.286092
AP14734601	828592	MPG	4350	60429	49528	122.011			828592	MPG	4350	4969	13582	36.587		29.9866				828592	MPG	4350	29.9866	-1.58988		828618	RAD51	5888	71.5131	0.263976		828618	RAD51	5888	71.5131	0.263976
AP14734601	828593	TNP1	7141	66261	49528	133.786			828593	TNP1	7141	9513	13582	70.044		52.3553				828593	TNP1	7141	52.3553	-0.591283		828791	RAD51B	5890	76.3222	0.478668		828791	RAD51B	5890	76.3222	0.478668		0.494162
AP14734601	828594	TNP1	7141	61900	49528	124.981			828594	TNP1	7141	10332	13582	76.074		60.8685				828594	TNP1	7141	60.8685	-0.21123		828792	RAD51B	5890	50.4227	-0.677558		828792	RAD51B	5890	50.4227	-0.677558
AP14734601	828595	MSH2	4436	59559	49528	120.254			828595	MSH2	4436	5604	13582	41.262		34.3124				828595	MSH2	4436	34.3124	-1.39677		828811	RAD51B	5890	77.0163	0.509656		828811	RAD51B	5890	77.0163	0.509656
AP14734601	828596	MSH2	4436	75075	49528	151.582			828596	MSH2	4436	10167	13582	74.859		49.3852				828596	MSH2	4436	49.3852	-0.723877		828812	RAD51B	5890	88.1384	1.00618		828812	RAD51B	5890	88.1384	1.00618
AP14734601	828597	RAD51	5888	29019	49528	58.592			828597	RAD51	5888	7692	13582	56.636		96.6617				828597	RAD51	5888	96.6617	1.38668		828745	RAD51C	5889	100.276	1.54804		828745	RAD51C	5889	100.276	1.54804		0.766336
AP14734601	828598	RAD51	5888	34071	49528	68.792			828598	RAD51	5888	9056	13582	66.679		96.9284				828598	RAD51	5888	96.9284	1.39859		828746	RAD51C	5889	55.4581	-0.452762		828746	RAD51C	5889	55.4581	-0.452762
AP14734601	828599	RAD1	5810	46050	49528	92.979			828599	RAD1	5810	7083	13582	52.152		56.0901				828599	RAD1	5810	56.0901	-0.42455		828765	RAD51C	5889	71.513	0.263973		828765	RAD51C	5889	71.513	0.263973
AP14734601	828600	RAD1	5810	73333	49528	148.065			828600	RAD1	5810	7717	13582	56.82		38.375				828600	RAD1	5810	38.375	-1.2154		828766	RAD51C	5889	94.0188	1.2687		828766	RAD51C	5889	94.0188	1.2687
AP14734601	828601	RECQL4	9401	50755	49528	102.478			828601	RECQL4	9401	8583	13582	63.196		61.6679				828601	RECQL4	9401	61.6679	-0.175542		827263	RAD51D	5892	78.0452	0.555589		827263	RAD51D	5892	78.0452	0.555589		0.184991
AP14734601	828602	RECQL4	9401	68663	49528	138.636			828602	RECQL4	9401	9238	13582	68.019		49.063				828602	RECQL4	9401	49.063	-0.738258		827264	RAD51D	5892	79.1805	0.606271		827264	RAD51D	5892	79.1805	0.606271
AP14734601	828603	RDM1	201299	70640	49528	142.628			828603	RDM1	201299	9098	13582	66.988		46.9669				828603	RDM1	201299	46.9669	-0.831833		827283	RAD51D	5892	61.4424	-0.185607		827283	RAD51D	5892	61.4424	-0.185607
AP14734601	828604	RDM1	201299	78063	49528	157.615			828604	RDM1	201299	12106	13582	89.136		56.553				828604	RDM1	201299	56.553	-0.403884		827284	RAD51D	5892	48.5611	-0.760667		827284	RAD51D	5892	48.5611	-0.760667
AP14734601	828605	MLH3	27030	69947	49528	141.229			828605	MLH3	27030	13968	13582	102.846		72.8222				828605	MLH3	27030	72.8222	0.322418		827143	RAD52	5893	94.2466	1.27887		827143	RAD52	5893	94.2466	1.27887		0.634459
AP14734601	828606	MLH3	27030	77792	49528	157.068			828606	MLH3	27030	9758	13582	71.848		45.7432				828606	MLH3	27030	45.7432	-0.886462		827144	RAD52	5893	74.9216	0.416142		827144	RAD52	5893	74.9216	0.416142
AP14734601	828607	CIB1	10519	64285	49528	129.797			828607	CIB1	10519	7871	13582	57.954		44.6497				828607	CIB1	10519	44.6497	-0.93528		827163	RAD52	5893	63.0581	-0.113479		827163	RAD52	5893	63.0581	-0.113479
AP14734601	828608	CIB1	10519	76786	49528	155.037			828608	CIB1	10519	10128	13582	74.572		48.0995				828608	CIB1	10519	48.0995	-0.781273		827164	RAD52	5893	84.7022	0.852775		827164	RAD52	5893	84.7022	0.852775
AP14734601	828609	BTG2	7832	59746	49528	120.632			828609	BTG2	7832	9368	13582	68.976		57.1789				828609	BTG2	7832	57.1789	-0.375944		828543	RAD54B	25788	46.4046	-0.856939		828543	RAD54B	25788	46.4046	-0.856939		-1.13166
AP14734601	828610	BTG2	7832	50054	49528	101.063			828610	BTG2	7832	10164	13582	74.837		74.0499				828610	BTG2	7832	74.0499	0.377225		828544	RAD54B	25788	44.2135	-0.954756		828544	RAD54B	25788	44.2135	-0.954756
AP14734601	828611	MPG	4350	45914	49528	92.704			828611	MPG	4350	11269	13582	82.973		89.5031				828611	MPG	4350	89.5031	1.0671		828563	RAD54B	25788	36.288	-1.30857		828563	RAD54B	25788	36.288	-1.30857
AP14734601	828612	MPG	4350	65113	49528	131.468			828612	MPG	4350	10303	13582	75.861		57.703				828612	MPG	4350	57.703	-0.352544		828564	RAD54B	25788	28.9659	-1.63545		828564	RAD54B	25788	28.9659	-1.63545
AP14734601	828613	TNP1	7141	51724	49528	104.435			828613	TNP1	7141	7632	13582	56.194		53.8076				828613	TNP1	7141	53.8076	-0.526445		827069	RAD54L	8438	70.1162	0.201615		827069	RAD54L	8438	70.1162	0.201615		0.134523
AP14734601	828614	TNP1	7141	47192	49528	95.284			828614	TNP1	7141	9067	13582	66.76		70.0642				828614	TNP1	7141	70.0642	0.199296		827070	RAD54L	8438	76.0213	0.465238		827070	RAD54L	8438	76.0213	0.465238
AP14734601	828615	MSH2	4436	68381	49528	138.067			828615	MSH2	4436	12783	13582	94.121		68.1705				828615	MSH2	4436	68.1705	0.114756		827089	RAD54L	8438	64.3269	-0.0568358		827089	RAD54L	8438	64.3269	-0.0568358
AP14734601	828616	MSH2	4436	68689	49528	138.689			828616	MSH2	4436	8053	13582	59.294		42.7532				828616	MSH2	4436	42.7532	-1.01995		827090	RAD54L	8438	67.1105	0.0674312		827090	RAD54L	8438	67.1105	0.0674312
AP14734601	828617	RAD51	5888	40421	49528	81.613			828617	RAD51	5888	6561	13582	48.308		59.1916				828617	RAD51	5888	59.1916	-0.286092		828661	RAD9A	5883	36.3151	-1.30736		828661	RAD9A	5883	36.3151	-1.30736		-0.699844
AP14734601	828618	RAD51	5888	36766	49528	74.234			828618	RAD51	5888	7210	13582	53.087		71.5131				828618	RAD51	5888	71.5131	0.263976		828662	RAD9A	5883	37.0866	-1.27292		828662	RAD9A	5883	37.0866	-1.27292
AP14734601	828619	RAD1	5810	43462	49528	87.753			828619	RAD1	5810	9712	13582	71.509		81.489				828619	RAD1	5810	81.489	0.709328		828681	RAD9A	5883	67.6637	0.0921315		828681	RAD9A	5883	67.6637	0.0921315
AP14734601	828620	RAD1	5810	60566	49528	122.288			828620	RAD1	5810	7390	13582	54.412		44.495				828620	RAD1	5810	44.495	-0.942189		828682	RAD9A	5883	62.7604	-0.12677		828682	RAD9A	5883	62.7604	-0.12677
AP14734601	828621	PALB2	79728	65765	49528	132.785			828621	PALB2	79728	9729	13582	71.634		53.9474				828621	PALB2	79728	53.9474	-0.520207		827189	RASSF7	8045	57.825	-0.347097		827189	RASSF7	8045	57.825	-0.347097		0.266542
AP14734601	828622	PALB2	79728	65124	49528	131.491			828622	PALB2	79728	8960	13582	65.972		50.1723				828622	PALB2	79728	50.1723	-0.688739		827190	RASSF7	8045	76.2876	0.477126		827190	RASSF7	8045	76.2876	0.477126
AP14734601	828623	FAN1	22909	75353	49528	152.144			828623	FAN1	22909	7946	13582	58.506		38.4544				828623	FAN1	22909	38.4544	-1.21186		827209	RASSF7	8045	68.0961	0.111431		827209	RASSF7	8045	68.0961	0.111431
AP14734601	828624	FAN1	22909	44457	49528	89.762			828624	FAN1	22909	9690	13582	71.347		79.4846				828624	FAN1	22909	79.4846	0.61985		827210	RASSF7	8045	75.045	0.421653		827210	RASSF7	8045	75.045	0.421653
AP14734601	828625	CNOT7	29883	70719	49528	142.787			828625	CNOT7	29883	6743	13582	49.648		34.7707				828625	CNOT7	29883	34.7707	-1.37631		828501	RBBP8	5932	98.1998	1.45535		828501	RBBP8	5932	98.1998	1.45535		-0.41733
AP14734601	828626	CNOT7	29883	62473	49528	126.138			828626	CNOT7	29883	9151	13582	67.378		53.4161				828626	CNOT7	29883	53.4161	-0.543924		828502	RBBP8	5932	64.6218	-0.0436686		828502	RBBP8	5932	64.6218	-0.0436686
AP14734601	828627	CDKN2D	1032	43945	49528	88.728			828627	CDKN2D	1032	5280	13582	38.876		43.8148				828627	CDKN2D	1032	43.8148	-0.972553		828521	RBBP8	5932	44.0415	-0.962432		828521	RBBP8	5932	44.0415	-0.962432
AP14734601	828628	CDKN2D	1032	70803	49528	142.957			828628	CDKN2D	1032	8593	13582	63.27		44.2581				828628	CDKN2D	1032	44.2581	-0.952765		828522	RBBP8	5932	47.8818	-0.790992		828522	RBBP8	5932	47.8818	-0.790992
AP14734601	828629	DDB1	1642	44951	49528	90.76			828629	DDB1	1642	7989	13582	58.823		64.8116				828629	DDB1	1642	64.8116	-0.0351968		828583	RDM1	201299	23.3392	-1.88664		828583	RDM1	201299	23.3392	-1.88664		-1.23333
AP14734601	828630	DDB1	1642	50030	49528	101.015			828630	DDB1	1642	9861	13582	72.606		71.8765				828630	DDB1	1642	71.8765	0.280199		828584	RDM1	201299	28.9798	-1.63483		828584	RDM1	201299	28.9798	-1.63483
AP14734601	828631	ERCC8	1161	65625	49528	132.502			828631	ERCC8	1161	8161	13582	60.089		45.3495				828631	ERCC8	1161	45.3495	-0.90404		828603	RDM1	201299	46.9669	-0.831833		828603	RDM1	201299	46.9669	-0.831833
AP14734601	828632	ERCC8	1161	53200	49528	107.415			828632	ERCC8	1161	7835	13582	57.689		53.7067				828632	ERCC8	1161	53.7067	-0.530953		828604	RDM1	201299	56.553	-0.403884		828604	RDM1	201299	56.553	-0.403884
AP14734601	828633	PARP1	142	62293	49528	125.775			828633	PARP1	142	9027	13582	66.465		52.8444				828633	PARP1	142	52.8444	-0.569448		828279	RECQL	5965	75.6618	0.449187		828279	RECQL	5965	75.6618	0.449187		0.487833
AP14734601	828634	PARP1	142	57295	49528	115.683			828634	PARP1	142	7780	13582	57.284		49.5181				828634	PARP1	142	49.5181	-0.717943		828280	RECQL	5965	66.0275	0.0190856		828280	RECQL	5965	66.0275	0.0190856
AP14734601	828635	FAAP24	91442	62038	49528	125.26			828635	FAAP24	91442	11195	13582	82.428		65.8055				828635	FAAP24	91442	65.8055	0.0091752		828299	RECQL	5965	94.6372	1.2963		828299	RECQL	5965	94.6372	1.2963
AP14734601	828636	FAAP24	91442	70952	49528	143.258			828636	FAAP24	91442	9191	13582	67.673		47.2385				828636	FAAP24	91442	47.2385	-0.819708		828300	RECQL	5965	77.3931	0.526479		828300	RECQL	5965	77.3931	0.526479
AP14734601	828637	RPAIN	84268	64691	49528	130.616			828637	RPAIN	84268	7935	13582	58.425		44.7304				828637	RPAIN	84268	44.7304	-0.931681		828581	RECQL4	9401	44.0723	-0.96106		828581	RECQL4	9401	44.0723	-0.96106		-0.849659
AP14734601	828638	RPAIN	84268	55988	49528	113.044			828638	RPAIN	84268	9266	13582	68.225		60.3526				828638	RPAIN	84268	60.3526	-0.234259		828582	RECQL4	9401	42.2778	-1.04117		828582	RECQL4	9401	42.2778	-1.04117
AP14734601	828639	POLA1	5422	35319	49528	71.312			828639	POLA1	5422	10268	13582	75.603		106.017				828639	POLA1	5422	106.017	1.80434		828601	RECQL4	9401	61.6679	-0.175542		828601	RECQL4	9401	61.6679	-0.175542
AP14734601	828640	POLA1	5422	58200	49528	117.51			828640	POLA1	5422	10013	13582	73.725		62.7393				828640	POLA1	5422	62.7393	-0.127708		828602	RECQL4	9401	49.063	-0.738258		828602	RECQL4	9401	49.063	-0.738258
AP14734601	828641	PALB2	79728	65684	49528	132.621			828641	PALB2	79728	9637	13582	70.957		53.5036				828641	PALB2	79728	53.5036	-0.540018		828505	RECQL5	9400	65.8852	0.0127313		828505	RECQL5	9400	65.8852	0.0127313		0.000508154
AP14734601	828642	PALB2	79728	75072	49528	151.576			828642	PALB2	79728	9534	13582	70.198		46.3121				828642	PALB2	79728	46.3121	-0.861068		828506	RECQL5	9400	68.3832	0.12425		828506	RECQL5	9400	68.3832	0.12425
AP14734601	828643	FAN1	22909	32771	49528	66.167			828643	FAN1	22909	3846	13582	28.318		42.7978				828643	FAN1	22909	42.7978	-1.01796		828525	RECQL5	9400	51.1951	-0.643076		828525	RECQL5	9400	51.1951	-0.643076
AP14734601	828644	FAN1	22909	35050	49528	70.769			828644	FAN1	22909	3464	13582	25.505		36.0398				828644	FAN1	22909	36.0398	-1.31965		828526	RECQL5	9400	65.3376	-0.011715		828526	RECQL5	9400	65.3376	-0.011715
AP14734601	828645	CNOT7	29883	73243	49528	147.883			828645	CNOT7	29883	11663	13582	85.874		58.0689				828645	CNOT7	29883	58.0689	-0.336211		827225	REV1	51455	63.8696	-0.077249		827225	REV1	51455	63.8696	-0.077249		1.53382
AP14734601	828646	CNOT7	29883	70156	49528	141.651			828646	CNOT7	29883	12934	13582	95.232		67.23				828646	CNOT7	29883	67.23	0.0727689		827226	REV1	51455	122.516	2.54089		827226	REV1	51455	122.516	2.54089
AP14734601	828647	CDKN2D	1032	44454	49528	89.756			828647	CDKN2D	1032	8708	13582	64.117		71.4348				828647	CDKN2D	1032	71.4348	0.260481		827245	REV1	51455	113.506	2.13864		827245	REV1	51455	113.506	2.13864
AP14734601	828648	CDKN2D	1032	68779	49528	138.87			828648	CDKN2D	1032	10155	13582	74.771		53.8424				828648	CDKN2D	1032	53.8424	-0.524891		827246	REV1	51455	86.4095	0.928997		827246	REV1	51455	86.4095	0.928997
AP14734601	828649	DDB1	1642	63162	49528	127.529			828649	DDB1	1642	8889	13582	65.449		51.3209				828649	DDB1	1642	51.3209	-0.637461		827107	REV3L	5980	85.3508	0.881732		827107	REV3L	5980	85.3508	0.881732		1.35841
AP14734601	828650	DDB1	1642	60800	49528	122.76			828650	DDB1	1642	10337	13582	76.111		61.9998				828650	DDB1	1642	61.9998	-0.160722		827108	REV3L	5980	110.786	2.01721		827108	REV3L	5980	110.786	2.01721
AP14734601	828651	ERCC8	1161	42372	49528	85.552			828651	ERCC8	1161	5857	13582	43.125		50.4079				828651	ERCC8	1161	50.4079	-0.678217		827127	REV3L	5980	89.7943	1.0801		827127	REV3L	5980	89.7943	1.0801
AP14734601	828652	ERCC8	1161	39569	49528	79.893			828652	ERCC8	1161	3956	13582	29.128		36.4588				828652	ERCC8	1161	36.4588	-1.30095		827128	REV3L	5980	102.263	1.63672		827128	REV3L	5980	102.263	1.63672
AP14734601	828653	PARP1	142	53927	49528	108.883			828653	PARP1	142	8360	13582	61.554		56.5322				828653	PARP1	142	56.5322	-0.404811		828307	RNF168	165918	59.6888	-0.263891		828307	RNF168	165918	59.6888	-0.263891		-0.0922961
AP14734601	828654	PARP1	142	56169	49528	113.41			828654	PARP1	142	9333	13582	68.718		60.5925				828654	PARP1	142	60.5925	-0.223547		828308	RNF168	165918	43.1943	-1.00026		828308	RNF168	165918	43.1943	-1.00026
AP14734601	828655	FAAP24	91442	59239	49528	119.608			828655	FAAP24	91442	11026	13582	81.184		67.8751				828655	FAAP24	91442	67.8751	0.101565		828327	RNF168	165918	67.3763	0.079299		828327	RNF168	165918	67.3763	0.079299
AP14734601	828656	FAAP24	91442	47131	49528	95.161			828656	FAAP24	91442	9447	13582	69.558		73.0951				828656	FAAP24	91442	73.0951	0.334601		828328	RNF168	165918	85.7965	0.90163		828328	RNF168	165918	85.7965	0.90163
AP14734601	828657	RPAIN	84268	64779	49528	130.794			828657	RPAIN	84268	8523	13582	62.754		47.9793				828657	RPAIN	84268	47.9793	-0.78664		828431	RNF8	9025	50.3405	-0.681225		828431	RNF8	9025	50.3405	-0.681225		-0.445659
AP14734601	828658	RPAIN	84268	63061	49528	127.325			828658	RPAIN	84268	7842	13582	57.74		45.3485				828658	RPAIN	84268	45.3485	-0.904084		828432	RNF8	9025	72.8221	0.322413		828432	RNF8	9025	72.8221	0.322413
AP14734601	828659	POLA1	5422	26250	49528	53.001			828659	POLA1	5422	5297	13582	39.002		73.5873				828659	POLA1	5422	73.5873	0.356575		828451	RNF8	9025	36.7347	-1.28863		828451	RNF8	9025	36.7347	-1.28863
AP14734601	828660	POLA1	5422	25402	49528	51.289			828660	POLA1	5422	7250	13582	53.381		104.079				828660	POLA1	5422	104.079	1.71781		828452	RNF8	9025	60.8939	-0.210093		828452	RNF8	9025	60.8939	-0.210093
AP14734601	828661	RAD9A	5883	71950	49528	145.273			828661	RAD9A	5883	7165	13582	52.756		36.3151				828661	RAD9A	5883	36.3151	-1.30736		827071	RPA1	6117	59.6531	-0.265487		827071	RPA1	6117	59.6531	-0.265487		0.140857
AP14734601	828662	RAD9A	5883	65389	49528	132.026			828662	RAD9A	5883	6650	13582	48.964		37.0866				828662	RAD9A	5883	37.0866	-1.27292		827072	RPA1	6117	56.0681	-0.425531		827072	RPA1	6117	56.0681	-0.425531
AP14734601	828663	UPF1	5976	40643	49528	82.061			828663	UPF1	5976	8278	13582	60.951		74.2752				828663	UPF1	5976	74.2752	0.387287		827091	RPA1	6117	77.8573	0.547201		827091	RPA1	6117	77.8573	0.547201
AP14734601	828664	UPF1	5976	54560	49528	110.161			828664	UPF1	5976	9240	13582	68.034		61.7587				828664	UPF1	5976	61.7587	-0.171487		827092	RPA1	6117	80.5756	0.668552		827092	RPA1	6117	80.5756	0.668552
AP14734601	828665	NBN	4683	17982	49528	36.307			828665	NBN	4683	9858	13582	72.584		199.917				828665	NBN	4683	199.917	5.99631		828435	RPA2	6118	41.2175	-1.0885		828435	RPA2	6118	41.2175	-1.0885		-0.471619
AP14734601	828666	NBN	4683	69186	49528	139.692			828666	NBN	4683	7357	13582	54.169		38.7775				828666	NBN	4683	38.7775	-1.19744		828436	RPA2	6118	47.416	-0.811787		828436	RPA2	6118	47.416	-0.811787
AP14734601	828667	DMC1	11144	67981	49528	137.259			828667	DMC1	11144	10574	13582	77.856		56.722				828667	DMC1	11144	56.722	-0.396341		828455	RPA2	6118	71.7266	0.273511		828455	RPA2	6118	71.7266	0.273511
AP14734601	828668	DMC1	11144	72314	49528	146.008			828668	DMC1	11144	9093	13582	66.951		45.8543				828668	DMC1	11144	45.8543	-0.881503		828456	RPA2	6118	62.6555	-0.131451		828456	RPA2	6118	62.6555	-0.131451
AP14734601	828669	PCNA	5111	43586	49528	88.004			828669	PCNA	5111	9095	13582	66.966		76.0943				828669	PCNA	5111	76.0943	0.468494		828549	RPA3	6119	42.3323	-1.03874		828549	RPA3	6119	42.3323	-1.03874		-1.29103
AP14734601	828670	PCNA	5111	36653	49528	74.005			828670	PCNA	5111	8870	13582	65.309		88.2494				828670	PCNA	5111	88.2494	1.01114		828550	RPA3	6119	31.1809	-1.53657		828550	RPA3	6119	31.1809	-1.53657
AP14734601	828671	BAZ1B	9031	65987	49528	133.233			828671	BAZ1B	9031	8835	13582	65.052		48.8257				828671	BAZ1B	9031	48.8257	-0.748851		828569	RPA3	6119	27.5562	-1.69838		828569	RPA3	6119	27.5562	-1.69838
AP14734601	828672	BAZ1B	9031	52471	49528	105.943			828672	BAZ1B	9031	5871	13582	43.228		40.8031				828672	BAZ1B	9031	40.8031	-1.10701		828570	RPA3	6119	42.1811	-1.04549		828570	RPA3	6119	42.1811	-1.04549
AP14734601	828673	ALKBH1	8846	61841	49528	124.862			828673	ALKBH1	8846	7526	13582	55.414		44.3802				828673	ALKBH1	8846	44.3802	-0.947313		828839	RPA4	29935	98.4643	1.46716		828839	RPA4	29935	98.4643	1.46716		0.37493
AP14734601	828674	ALKBH1	8846	59346	49528	119.824			828674	ALKBH1	8846	10447	13582	76.921		64.195				828674	ALKBH1	8846	64.195	-0.0627238		828840	RPA4	29935	49.0181	-0.740265		828840	RPA4	29935	49.0181	-0.740265
AP14734601	828675	POLB	5423	29326	49528	59.212			828675	POLB	5423	7028	13582	51.747		87.3928				828675	POLB	5423	87.3928	0.972891		828859	RPA4	29935	90.3718	1.10588		828859	RPA4	29935	90.3718	1.10588
AP14734601	828676	POLB	5423	60615	49528	122.387			828676	POLB	5423	10672	13582	78.577		64.2037				828676	POLB	5423	64.2037	-0.0623342		828860	RPA4	29935	57.6251	-0.356024		828860	RPA4	29935	57.6251	-0.356024
AP14734601	828677	NTHL1	4913	51522	49528	104.027			828677	NTHL1	4913	7643	13582	56.275		54.0965				828677	NTHL1	4913	54.0965	-0.513548		828637	RPAIN	84268	44.7304	-0.931681		828637	RPAIN	84268	44.7304	-0.931681		-0.845362
AP14734601	828678	NTHL1	4913	67251	49528	135.785			828678	NTHL1	4913	5720	13582	42.116		31.0167				828678	NTHL1	4913	31.0167	-1.5439		828638	RPAIN	84268	60.3526	-0.234259		828638	RPAIN	84268	60.3526	-0.234259
AP14734601	828679	DDB2	1643	39576	49528	79.907			828679	DDB2	1643	4057	13582	29.872		37.3835				828679	DDB2	1643	37.3835	-1.25967		828657	RPAIN	84268	47.9793	-0.78664		828657	RPAIN	84268	47.9793	-0.78664
AP14734601	828680	DDB2	1643	62903	49528	127.006			828680	DDB2	1643	10477	13582	77.142		60.7389				828680	DDB2	1643	60.7389	-0.217015		828658	RPAIN	84268	45.3485	-0.904084		828658	RPAIN	84268	45.3485	-0.904084
AP14734601	828681	RAD9A	5883	49060	49528	99.056			828681	RAD9A	5883	9103	13582	67.025		67.6637				828681	RAD9A	5883	67.6637	0.0921315		827157	RPS27L	51065	32.1449	-1.49353		827157	RPS27L	51065	32.1449	-1.49353		-0.898818
AP14734601	828682	RAD9A	5883	74095	49528	149.604			828682	RAD9A	5883	12752	13582	93.892		62.7604				828682	RAD9A	5883	62.7604	-0.12677		827158	RPS27L	51065	37.696	-1.24572		827158	RPS27L	51065	37.696	-1.24572
AP14734601	828683	UPF1	5976	57239	49528	115.57			828683	UPF1	5976	16081	13582	118.404		102.452				828683	UPF1	5976	102.452	1.64519		827177	RPS27L	51065	53.237	-0.55192		827177	RPS27L	51065	53.237	-0.55192
AP14734601	828684	UPF1	5976	55647	49528	112.356			828684	UPF1	5976	10281	13582	75.699		67.3742				828684	UPF1	5976	67.3742	0.0792071		827178	RPS27L	51065	73.0683	0.333408		827178	RPS27L	51065	73.0683	0.333408
AP14734601	828685	NBN	4683	64701	49528	130.637			828685	NBN	4683	14110	13582	103.891		79.5265				828685	NBN	4683	79.5265	0.621718		828877	RRM2	6241	72.2921	0.298752		828877	RRM2	6241	72.2921	0.298752		0.0244256
AP14734601	828686	NBN	4683	69813	49528	140.958			828686	NBN	4683	12368	13582	91.065		64.6044				828686	NBN	4683	64.6044	-0.0444487		828878	RRM2	6241	69.873	0.19076		828878	RRM2	6241	69.873	0.19076
AP14734601	828687	DMC1	11144	64930	49528	131.099			828687	DMC1	11144	10412	13582	76.663		58.4772				828687	DMC1	11144	58.4772	-0.317983		828895	RRM2	6241	62.4212	-0.141909		828895	RRM2	6241	62.4212	-0.141909
AP14734601	828688	DMC1	11144	30465	49528	61.511			828688	DMC1	11144	6189	13582	45.569		74.0827				828688	DMC1	11144	74.0827	0.378691		828896	RRM2	6241	52.2144	-0.597572		828896	RRM2	6241	52.2144	-0.597572
AP14734601	828689	PCNA	5111	49269	49528	99.478			828689	PCNA	5111	8947	13582	65.876		66.2217				828689	PCNA	5111	66.2217	0.0277534		828357	RRM2B	50484	53.9824	-0.518641		828357	RRM2B	50484	53.9824	-0.518641		-0.800384
AP14734601	828690	PCNA	5111	40495	49528	81.763			828690	PCNA	5111	10089	13582	74.285		90.8541				828690	PCNA	5111	90.8541	1.12741		828358	RRM2B	50484	64.6482	-0.0424905		828358	RRM2B	50484	64.6482	-0.0424905
AP14734601	828691	BAZ1B	9031	35540	49528	71.758			828691	BAZ1B	9031	10589	13582	77.966		108.651				828691	BAZ1B	9031	108.651	1.92193		828377	RRM2B	50484	35.9693	-1.3228		828377	RRM2B	50484	35.9693	-1.3228
AP14734601	828692	BAZ1B	9031	55434	49528	111.926			828692	BAZ1B	9031	7529	13582	55.436		49.5292				828692	BAZ1B	9031	49.5292	-0.717449		828378	RRM2B	50484	41.3604	-1.08213		828378	RRM2B	50484	41.3604	-1.08213
AP14734601	828693	ALKBH1	8846	47913	49528	96.74			828693	ALKBH1	8846	7406	13582	54.53		56.3676				828693	ALKBH1	8846	56.3676	-0.412161		826995	RTEL1	51750	51.3722	-0.635169		826995	RTEL1	51750	51.3722	-0.635169		-0.371369
AP14734601	828694	ALKBH1	8846	62352	49528	125.894			828694	ALKBH1	8846	8746	13582	64.396		51.151				828694	ALKBH1	8846	51.151	-0.645046		826996	RTEL1	51750	81.6396	0.716056		826996	RTEL1	51750	81.6396	0.716056
AP14734601	828695	POLB	5423	52296	49528	105.59			828695	POLB	5423	11394	13582	83.894		79.4526				828695	POLB	5423	79.4526	0.61842		827015	RTEL1	51750	39.9929	-1.14317		827015	RTEL1	51750	39.9929	-1.14317
AP14734601	828696	POLB	5423	47042	49528	94.982			828696	POLB	5423	12060	13582	88.797		93.4882				828696	POLB	5423	93.4882	1.24501		827016	RTEL1	51750	63.1905	-0.107569		827016	RTEL1	51750	63.1905	-0.107569
AP14734601	828697	NTHL1	4913	54110	49528	109.252			828697	NTHL1	4913	6363	13582	46.85		42.8825				828697	NTHL1	4913	42.8825	-1.01417		826985	RUVBL2	10856	52.0956	-0.602874		826985	RUVBL2	10856	52.0956	-0.602874		-0.661339
AP14734601	828698	NTHL1	4913	52115	49528	105.224			828698	NTHL1	4913	5604	13582	41.262		39.2135				828698	NTHL1	4913	39.2135	-1.17797		826986	RUVBL2	10856	42.2408	-1.04282		826986	RUVBL2	10856	42.2408	-1.04282
AP14734601	828699	DDB2	1643	63128	49528	127.461			828699	DDB2	1643	5765	13582	42.447		33.302				828699	DDB2	1643	33.302	-1.44188		827005	RUVBL2	10856	49.4764	-0.719804		827005	RUVBL2	10856	49.4764	-0.719804
AP14734601	828700	DDB2	1643	57248	49528	115.588			828700	DDB2	1643	8795	13582	64.757		56.024				828700	DDB2	1643	56.024	-0.427501		827006	RUVBL2	10856	106.259	1.81512		827006	RUVBL2	10856	106.259	1.81512
AP14734601	828701	POLD1	5424	36646	49528	73.991			828701	POLD1	5424	11399	13582	83.93		113.433				828701	POLD1	5424	113.433	2.13539		827185	SETMAR	6419	61.6456	-0.176536		827185	SETMAR	6419	61.6456	-0.176536		-0.0860754
AP14734601	828702	POLD1	5424	56198	49528	113.468			828702	POLD1	5424	11510	13582	84.748		74.6889				828702	POLD1	5424	74.6889	0.405754		827186	SETMAR	6419	57.1155	-0.378773		827186	SETMAR	6419	57.1155	-0.378773
AP14734601	828703	MGMT	4255	71057	49528	143.47			828703	MGMT	4255	9337	13582	68.748		47.918				828703	MGMT	4255	47.918	-0.789374		827205	SETMAR	6419	65.6982	0.00438518		827205	SETMAR	6419	65.6982	0.00438518
AP14734601	828704	MGMT	4255	49398	49528	99.739			828704	MGMT	4255	8979	13582	66.112		66.285				828704	MGMT	4255	66.285	0.0305805		827206	SETMAR	6419	71.9021	0.281344		827206	SETMAR	6419	71.9021	0.281344
AP14734601	828705	FANCF	2188	58704	49528	118.528			828705	FANCF	2188	10836	13582	79.785		67.3132				828705	FANCF	2188	67.3132	0.0764825		828781	SETX	23064	40.6909	-1.11202		828781	SETX	23064	40.6909	-1.11202		-1.02483
AP14734601	828706	FANCF	2188	76263	49528	153.981			828706	FANCF	2188	13650	13582	100.504		65.2704				828706	FANCF	2188	65.2704	-0.0147147		828782	SETX	23064	43.8787	-0.969703		828782	SETX	23064	43.8787	-0.969703
AP14734601	828707	PARG	8505	58524	49528	118.165			828707	PARG	8505	11335	13582	83.459		70.6292				828707	PARG	8505	70.6292	0.224518		828801	SETX	23064	41.4091	-1.07995		828801	SETX	23064	41.4091	-1.07995
AP14734601	828708	PARG	8505	62241	49528	125.67			828708	PARG	8505	10411	13582	76.656		60.9979				828708	PARG	8505	60.9979	-0.205453		828802	SETX	23064	66.1601	0.0250058		828802	SETX	23064	66.1601	0.0250058
AP14734601	828709	ERCC2	2068	62941	49528	127.083			828709	ERCC2	2068	14487	13582	106.667		83.9349				828709	ERCC2	2068	83.9349	0.818523		828423	SHFM1	7979	60.7977	-0.214387		828423	SHFM1	7979	60.7977	-0.214387		-0.732544
AP14734601	828710	ERCC2	2068	48818	49528	98.567			828710	ERCC2	2068	14073	13582	103.619		105.125				828710	ERCC2	2068	105.125	1.76453		828424	SHFM1	7979	45.9967	-0.875148		828424	SHFM1	7979	45.9967	-0.875148
AP14734601	828711	TADA3	10474	48604	49528	98.135			828711	TADA3	10474	12627	13582	92.972		94.7389				828711	TADA3	10474	94.7389	1.30084		828443	SHFM1	7979	51.0552	-0.64932		828443	SHFM1	7979	51.0552	-0.64932
AP14734601	828712	TADA3	10474	55987	49528	113.042			828712	TADA3	10474	11190	13582	82.391		72.8853				828712	TADA3	10474	72.8853	0.325237		828444	SHFM1	7979	47.3268	-0.815768		828444	SHFM1	7979	47.3268	-0.815768
AP14734601	828713	ATRX	546	47928	49528	96.77			828713	ATRX	546	6147	13582	45.26		46.7707				828713	ATRX	546	46.7707	-0.840594		827035	SIRT1	23411	81.6756	0.717659		827035	SIRT1	23411	81.6756	0.717659		0.469192
AP14734601	828714	ATRX	546	65764	49528	132.783			828714	ATRX	546	11903	13582	87.641		66.0032				828714	ATRX	546	66.0032	0.017999		827036	SIRT1	23411	44.4005	-0.946405		827036	SIRT1	23411	44.4005	-0.946405
AP14734601	828715	UBE2V1	7335	49355	49528	99.652			828715	UBE2V1	7335	10061	13582	74.079		74.3377				828715	UBE2V1	7335	74.3377	0.390076		827055	SIRT1	23411	70.5442	0.220724		827055	SIRT1	23411	70.5442	0.220724
AP14734601	828716	UBE2V1	7335	78904	49528	159.314			828716	UBE2V1	7335	11380	13582	83.79		52.5942				828716	UBE2V1	7335	52.5942	-0.580614		827056	SIRT1	23411	100.371	1.55227		827056	SIRT1	23411	100.371	1.55227
AP14734601	828717	POLL	27343	40559	49528	81.892			828717	POLL	27343	5535	13582	40.754		49.7655				828717	POLL	27343	49.7655	-0.706895		828385	SLX1A	548593	48.9872	-0.741643		828385	SLX1A	548593	48.9872	-0.741643		-0.212333
AP14734601	828718	POLL	27343	51890	49528	104.77			828718	POLL	27343	5552	13582	40.879		39.0178				828718	POLL	27343	39.0178	-1.1867		828386	SLX1A	548593	72.7003	0.316977		828386	SLX1A	548593	72.7003	0.316977
AP14734601	828719	GTF2H3	2967	67997	49528	137.291			828719	GTF2H3	2967	8963	13582	65.994		48.0687				828719	GTF2H3	2967	48.0687	-0.782647		828405	SLX1A	548593	73.0402	0.33215		828405	SLX1A	548593	73.0402	0.33215
AP14734601	828720	GTF2H3	2967	48498	49528	97.921			828720	GTF2H3	2967	7124	13582	52.454		53.5677				828720	GTF2H3	2967	53.5677	-0.537158		828406	SLX1A	548593	38.1014	-1.22762		828406	SLX1A	548593	38.1014	-1.22762
AP14734601	828721	POLD1	5424	65688	49528	132.629			828721	POLD1	5424	11057	13582	81.412		61.3833				828721	POLD1	5424	61.3833	-0.188247		828755	SMC1A	8243	74.3018	0.388474		828755	SMC1A	8243	74.3018	0.388474		0.572591
AP14734601	828722	POLD1	5424	76234	49528	153.923			828722	POLD1	5424	12866	13582	94.732		61.5451				828722	POLD1	5424	61.5451	-0.181024		828756	SMC1A	8243	70.0294	0.197739		828756	SMC1A	8243	70.0294	0.197739
AP14734601	828723	MGMT	4255	57912	49528	116.929			828723	MGMT	4255	9512	13582	70.036		59.8962				828723	MGMT	4255	59.8962	-0.254635		828775	SMC1A	8243	118.101	2.34379		828775	SMC1A	8243	118.101	2.34379
AP14734601	828724	MGMT	4255	62044	49528	125.272			828724	MGMT	4255	10855	13582	79.925		63.8012				828724	MGMT	4255	63.8012	-0.080305		828776	SMC1A	8243	82.5503	0.756708		828776	SMC1A	8243	82.5503	0.756708
AP14734601	828725	FANCF	2188	58801	49528	118.724			828725	FANCF	2188	11814	13582	86.986		73.2674				828725	FANCF	2188	73.2674	0.342295		827141	SMC3	9126	40.8018	-1.10706		827141	SMC3	9126	40.8018	-1.10706		-0.261402
AP14734601	828726	FANCF	2188	70212	49528	141.764			828726	FANCF	2188	15022	13582	110.606		78.0212				828726	FANCF	2188	78.0212	0.554519		827142	SMC3	9126	57.7674	-0.349668		827142	SMC3	9126	57.7674	-0.349668
AP14734601	828727	PARG	8505	68376	49528	138.057			828727	PARG	8505	14500	13582	106.763		77.3326				828727	PARG	8505	77.3326	0.523775		827161	SMC3	9126	72.5035	0.30819		827161	SMC3	9126	72.5035	0.30819
AP14734601	828728	PARG	8505	63948	49528	129.116			828728	PARG	8505	13247	13582	97.537		75.5421				828728	PARG	8505	75.5421	0.443846		827162	SMC3	9126	61.7218	-0.173136		827162	SMC3	9126	61.7218	-0.173136
AP14734601	828729	ERCC2	2068	61530	49528	124.234			828729	ERCC2	2068	12878	13582	94.82		76.3237				828729	ERCC2	2068	76.3237	0.478737		828477	SMC6	79677	34.1684	-1.4032		828477	SMC6	79677	34.1684	-1.4032		-1.11221
AP14734601	828730	ERCC2	2068	48550	49528	98.026			828730	ERCC2	2068	9684	13582	71.303		72.7389				828730	ERCC2	2068	72.7389	0.318699		828478	SMC6	79677	51.0914	-0.647707		828478	SMC6	79677	51.0914	-0.647707
AP14734601	828731	TADA3	10474	40881	49528	82.542			828731	TADA3	10474	13707	13582	100.924		122.27				828731	TADA3	10474	122.27	2.52991		828497	SMC6	79677	33.9417	-1.41332		828497	SMC6	79677	33.9417	-1.41332
AP14734601	828732	TADA3	10474	55512	49528	112.083			828732	TADA3	10474	10941	13582	80.558		71.8735				828732	TADA3	10474	71.8735	0.280068		828498	SMC6	79677	47.2044	-0.821233		828498	SMC6	79677	47.2044	-0.821233
AP14734601	828733	ATRX	546	54542	49528	110.125			828733	ATRX	546	6484	13582	47.741		43.3516				828733	ATRX	546	43.3516	-0.99323		828787	SMUG1	23583	50.1884	-0.688017		828787	SMUG1	23583	50.1884	-0.688017		-0.651763
AP14734601	828734	ATRX	546	54138	49528	109.309			828734	ATRX	546	11405	13582	83.975		76.8235				828734	ATRX	546	76.8235	0.501049		828788	SMUG1	23583	51.8126	-0.615509		828788	SMUG1	23583	51.8126	-0.615509
AP14734601	828735	UBE2V1	7335	62728	49528	126.653			828735	UBE2V1	7335	8026	13582	59.095		46.659				828735	UBE2V1	7335	46.659	-0.845581		828807	SMUG1	23583	40.9487	-1.1005		828807	SMUG1	23583	40.9487	-1.1005
AP14734601	828736	UBE2V1	7335	62430	49528	126.051			828736	UBE2V1	7335	12564	13582	92.508		73.3893				828736	UBE2V1	7335	73.3893	0.347739		828808	SMUG1	23583	88.3665	1.01636		828808	SMUG1	23583	88.3665	1.01636
AP14734601	828737	POLL	27343	58532	49528	118.181			828737	POLL	27343	5340	13582	39.318		33.2693				828737	POLL	27343	33.2693	-1.44333		827227	SOD1	6647	97.3656	1.41811		827227	SOD1	6647	97.3656	1.41811		0.652418
AP14734601	828738	POLL	27343	55082	49528	111.215			828738	POLL	27343	6143	13582	45.231		40.6699				828738	POLL	27343	40.6699	-1.11295		827228	SOD1	6647	90.9769	1.1329		827228	SOD1	6647	90.9769	1.1329
AP14734601	828739	GTF2H3	2967	54903	49528	110.854			828739	GTF2H3	2967	7618	13582	56.091		50.599				828739	GTF2H3	2967	50.599	-0.669688		827247	SOD1	6647	69.4514	0.171939		827247	SOD1	6647	69.4514	0.171939
AP14734601	828740	GTF2H3	2967	35151	49528	70.973			828740	GTF2H3	2967	4589	13582	33.789		47.6082				828740	GTF2H3	2967	47.6082	-0.803203		827248	SOD1	6647	63.9922	-0.0717751		827248	SOD1	6647	63.9922	-0.0717751
AP14734601	828741	EME1	146956	45384	49528	91.634			828741	EME1	146956	3045	13582	22.42		24.4669				828741	EME1	146956	24.4669	-1.8363		828553	SPO11	23626	50.9399	-0.654471		828553	SPO11	23626	50.9399	-0.654471		-1.10631
AP14734601	828742	EME1	146956	36748	49528	74.197			828742	EME1	146956	6717	13582	49.457		66.6563				828742	EME1	146956	66.6563	0.0471578		828554	SPO11	23626	43.4785	-0.987566		828554	SPO11	23626	43.4785	-0.987566
AP14734601	828743	POLQ	10721	68068	49528	137.435			828743	POLQ	10721	15306	13582	112.697		82.0002				828743	POLQ	10721	82.0002	0.732153		828573	SPO11	23626	27.5616	-1.69814		828573	SPO11	23626	27.5616	-1.69814
AP14734601	828744	POLQ	10721	45001	49528	90.861			828744	POLQ	10721	8940	13582	65.825		72.4458				828744	POLQ	10721	72.4458	0.305617		828574	SPO11	23626	38.1588	-1.22505		828574	SPO11	23626	38.1588	-1.22505
AP14734601	828745	RAD51C	5889	50575	49528	102.115			828745	RAD51C	5889	13907	13582	102.397		100.276				828745	RAD51C	5889	100.276	1.54804		828711	TADA3	10474	94.7389	1.30084		828711	TADA3	10474	94.7389	1.30084		0.81304
AP14734601	828746	RAD51C	5889	68287	49528	137.877			828746	RAD51C	5889	10385	13582	76.464		55.4581				828746	RAD51C	5889	55.4581	-0.452762		828712	TADA3	10474	72.8853	0.325237		828712	TADA3	10474	72.8853	0.325237
AP14734601	828747	MSH5	4439	51928	49528	104.847			828747	MSH5	4439	9557	13582	70.368		67.1149				828747	MSH5	4439	67.1149	0.0676312		828731	TADA3	10474	122.27	2.52991		828731	TADA3	10474	122.27	2.52991
AP14734601	828748	MSH5	4439	47562	49528	96.031			828748	MSH5	4439	9397	13582	69.19		72.0497				828748	MSH5	4439	72.0497	0.287931		828732	TADA3	10474	71.8735	0.280068		828732	TADA3	10474	71.8735	0.280068
AP14734601	828749	ALKBH3	221120	68953	49528	139.222			828749	ALKBH3	221120	10261	13582	75.551		54.2666				828749	ALKBH3	221120	54.2666	-0.505957		826993	TCEA1	6917	99.654	1.52027		826993	TCEA1	6917	99.654	1.52027		-0.321474
AP14734601	828750	ALKBH3	221120	49404	49528	99.751			828750	ALKBH3	221120	15831	13582	116.563		116.854				828750	ALKBH3	221120	116.854	2.28812		826994	TCEA1	6917	63.8127	-0.0797909		826994	TCEA1	6917	63.8127	-0.0797909
AP14734601	828751	LIG4	3981	57567	49528	116.232			828751	LIG4	3981	7783	13582	57.306		49.3031				828751	LIG4	3981	49.3031	-0.727539		827013	TCEA1	6917	52.9853	-0.563157		827013	TCEA1	6917	52.9853	-0.563157
AP14734601	828752	LIG4	3981	70556	49528	142.458			828752	LIG4	3981	14820	13582	109.119		76.5973				828752	LIG4	3981	76.5973	0.490951		827014	TCEA1	6917	45.8644	-0.881055		827014	TCEA1	6917	45.8644	-0.881055
AP14734601	828753	ATM	472	57582	49528	116.263			828753	ATM	472	9179	13582	67.585		58.1311				828753	ATM	472	58.1311	-0.333432		827065	TDG	6996	53.1445	-0.556048		827065	TDG	6996	53.1445	-0.556048		-0.492784
AP14734601	828754	ATM	472	57308	49528	115.709			828754	ATM	472	15263	13582	112.381		97.1238				828754	ATM	472	97.1238	1.40731		827066	TDG	6996	49.579	-0.715223		827066	TDG	6996	49.579	-0.715223
AP14734601	828755	SMC1A	8243	60245	49528	121.639			828755	SMC1A	8243	12275	13582	90.38		74.3018				828755	SMC1A	8243	74.3018	0.388474		827085	TDG	6996	86.6779	0.94098		827085	TDG	6996	86.6779	0.94098
AP14734601	828756	SMC1A	8243	58531	49528	118.179			828756	SMC1A	8243	11240	13582	82.76		70.0294				828756	SMC1A	8243	70.0294	0.197739		827086	TDG	6996	55.9787	-0.429521		827086	TDG	6996	55.9787	-0.429521
AP14734601	828757	CDK7	1022	64559	49528	130.35			828757	CDK7	1022	5849	13582	43.066		33.0387				828757	CDK7	1022	33.0387	-1.45363		828389	TDP1	55775	47.7584	-0.796502		828389	TDP1	55775	47.7584	-0.796502		-0.250017
AP14734601	828758	CDK7	1022	61828	49528	124.836			828758	CDK7	1022	6196	13582	45.621		36.5447				828758	CDK7	1022	36.5447	-1.29711		828390	TDP1	55775	64.8871	-0.0318254		828390	TDP1	55775	64.8871	-0.0318254
AP14734601	828759	FANCA	2175	56128	49528	113.327			828759	FANCA	2175	10853	13582	79.91		70.5128				828759	FANCA	2175	70.5128	0.21932		828409	TDP1	55775	55.3093	-0.459408		828409	TDP1	55775	55.3093	-0.459408
AP14734601	828760	FANCA	2175	64825	49528	130.887			828760	FANCA	2175	14600	13582	107.499		82.1312				828760	FANCA	2175	82.1312	0.737998		828410	TDP1	55775	64.69	-0.0406255		828410	TDP1	55775	64.69	-0.0406255
AP14734601	828761	EME1	146956	35372	49528	71.419			828761	EME1	146956	2789	13582	20.535		28.7529				828761	EME1	146956	28.7529	-1.64496		827023	TDP2	51567	68.0314	0.108546		827023	TDP2	51567	68.0314	0.108546		0.252185
AP14734601	828762	EME1	146956	66143	49528	133.548			828762	EME1	146956	7862	13582	57.888		43.3462				828762	EME1	146956	43.3462	-0.993473		827024	TDP2	51567	99.3103	1.50492		827024	TDP2	51567	99.3103	1.50492
AP14734601	828763	POLQ	10721	56806	49528	114.696			828763	POLQ	10721	13442	13582	98.973		86.2916				828763	POLQ	10721	86.2916	0.923732		827043	TDP2	51567	42.8707	-1.0147		827043	TDP2	51567	42.8707	-1.0147
AP14734601	828764	POLQ	10721	62795	49528	126.788			828764	POLQ	10721	10459	13582	77.009		60.7384				828764	POLQ	10721	60.7384	-0.217036		827044	TDP2	51567	74.4665	0.395825		827044	TDP2	51567	74.4665	0.395825
AP14734601	828765	RAD51C	5889	61345	49528	123.86			828765	RAD51C	5889	12030	13582	88.576		71.513				828765	RAD51C	5889	71.513	0.263973		828593	TNP1	7141	52.3553	-0.591283		828593	TNP1	7141	52.3553	-0.591283		-0.368837
AP14734601	828766	RAD51C	5889	76049	49528	153.549			828766	RAD51C	5889	19607	13582	144.365		94.0188				828766	RAD51C	5889	94.0188	1.2687		828594	TNP1	7141	60.8685	-0.21123		828594	TNP1	7141	60.8685	-0.21123
AP14734601	828767	MSH5	4439	49487	49528	99.918			828767	MSH5	4439	11056	13582	81.405		81.4718				828767	MSH5	4439	81.4718	0.708563		828613	TNP1	7141	53.8076	-0.526445		828613	TNP1	7141	53.8076	-0.526445
AP14734601	828768	MSH5	4439	69985	49528	141.305			828768	MSH5	4439	13936	13582	102.61		72.616				828768	MSH5	4439	72.616	0.313213		828614	TNP1	7141	70.0642	0.199296		828614	TNP1	7141	70.0642	0.199296
AP14734601	828769	ALKBH3	221120	65148	49528	131.539			828769	ALKBH3	221120	9718	13582	71.553		54.3968				828769	ALKBH3	221120	54.3968	-0.500143		827197	TOP2A	7153	54.0965	-0.513547		827197	TOP2A	7153	54.0965	-0.513547		-0.24564
AP14734601	828770	ALKBH3	221120	34292	49528	69.238			828770	ALKBH3	221120	8347	13582	61.459		88.7648				828770	ALKBH3	221120	88.7648	1.03414		827198	TOP2A	7153	57.6734	-0.353865		827198	TOP2A	7153	57.6734	-0.353865
AP14734601	828771	LIG4	3981	70845	49528	143.042			828771	LIG4	3981	12104	13582	89.121		62.3041				828771	LIG4	3981	62.3041	-0.147139		827217	TOP2A	7153	62.5219	-0.137416		827217	TOP2A	7153	62.5219	-0.137416
AP14734601	828772	LIG4	3981	67070	49528	135.42			828772	LIG4	3981	10069	13582	74.138		54.7467				828772	LIG4	3981	54.7467	-0.484522		827218	TOP2A	7153	64.0743	-0.068112		827218	TOP2A	7153	64.0743	-0.068112
AP14734601	828773	ATM	472	63190	49528	127.586			828773	ATM	472	10413	13582	76.67		60.0928				828773	ATM	472	60.0928	-0.245857		827067	TOPBP1	11073	68.5386	0.131188		827067	TOPBP1	11073	68.5386	0.131188		0.424711
AP14734601	828774	ATM	472	50712	49528	102.392			828774	ATM	472	11310	13582	83.275		81.3296				828774	ATM	472	81.3296	0.702214		827068	TOPBP1	11073	74.3301	0.389737		827068	TOPBP1	11073	74.3301	0.389737
AP14734601	828775	SMC1A	8243	41018	49528	82.819			828775	SMC1A	8243	13284	13582	97.81		118.101				828775	SMC1A	8243	118.101	2.34379		827087	TOPBP1	11073	96.3743	1.37385		827087	TOPBP1	11073	96.3743	1.37385
AP14734601	828776	SMC1A	8243	28082	49528	56.7			828776	SMC1A	8243	6357	13582	46.806		82.5503				828776	SMC1A	8243	82.5503	0.756708		827088	TOPBP1	11073	75.897	0.459686		827088	TOPBP1	11073	75.897	0.459686
AP14734601	828777	CDK7	1022	61270	49528	123.709			828777	CDK7	1022	6057	13582	44.597		36.0499				828777	CDK7	1022	36.0499	-1.3192		828433	TP53	7157	52.5141	-0.584194		828433	TP53	7157	52.5141	-0.584194		0.658007
AP14734601	828778	CDK7	1022	58553	49528	118.223			828778	CDK7	1022	12205	13582	89.865		76.0131				828778	CDK7	1022	76.0131	0.464872		828434	TP53	7157	66.7935	0.0532804		828434	TP53	7157	66.7935	0.0532804
AP14734601	828779	FANCA	2175	55954	49528	112.976			828779	FANCA	2175	12159	13582	89.526		79.2434				828779	FANCA	2175	79.2434	0.609079		828453	TP53	7157	93.8853	1.26273		828453	TP53	7157	93.8853	1.26273
AP14734601	828780	FANCA	2175	58675	49528	118.47			828780	FANCA	2175	8931	13582	65.759		55.5069				828780	FANCA	2175	55.5069	-0.450586		828454	TP53	7157	103.58	1.69555		828454	TP53	7157	103.58	1.69555
AP14734601	828781	SETX	23064	71417	49528	144.197			828781	SETX	23064	7969	13582	58.675		40.6909				828781	SETX	23064	40.6909	-1.11202		828473	TP53BP1	7158	62.6376	-0.132251		828473	TP53BP1	7158	62.6376	-0.132251		-0.388175
AP14734601	828782	SETX	23064	74631	49528	150.686			828782	SETX	23064	8980	13582	66.119		43.8787				828782	SETX	23064	43.8787	-0.969703		828474	TP53BP1	7158	50.7171	-0.664415		828474	TP53BP1	7158	50.7171	-0.664415
AP14734601	828783	FANCI	55215	61873	49528	124.927			828783	FANCI	55215	7799	13582	57.424		45.966				828783	FANCI	55215	45.966	-0.876516		828493	TP53BP1	7158	67.5692	0.0879116		828493	TP53BP1	7158	67.5692	0.0879116
AP14734601	828784	FANCI	55215	63882	49528	128.983			828784	FANCI	55215	11230	13582	82.686		64.1061				828784	FANCI	55215	64.1061	-0.066691		828494	TP53BP1	7158	51.1722	-0.644099		828494	TP53BP1	7158	51.1722	-0.644099
AP14734601	828785	UBE2V2	7336	71495	49528	144.354			828785	UBE2V2	7336	10346	13582	76.177		52.771				828785	UBE2V2	7336	52.771	-0.572725		828345	TP73	7161	81.7875	0.722656		828345	TP73	7161	81.7875	0.722656		0.284677
AP14734601	828786	UBE2V2	7336	74306	49528	150.03			828786	UBE2V2	7336	10789	13582	79.439		52.9487				828786	UBE2V2	7336	52.9487	-0.564788		828346	TP73	7161	54.7937	-0.482422		828346	TP73	7161	54.7937	-0.482422
AP14734601	828787	SMUG1	23583	58092	49528	117.292			828787	SMUG1	23583	7995	13582	58.867		50.1884				828787	SMUG1	23583	50.1884	-0.688017		828365	TP73	7161	62.166	-0.153302		828365	TP73	7161	62.166	-0.153302
AP14734601	828788	SMUG1	23583	70783	49528	142.917			828788	SMUG1	23583	10057	13582	74.049		51.8126				828788	SMUG1	23583	51.8126	-0.615509		828366	TP73	7161	114.514	2.18367		828366	TP73	7161	114.514	2.18367
AP14734601	828789	RAD21	5885	49262	49528	99.464			828789	RAD21	5885	12118	13582	89.224		89.7048				828789	RAD21	5885	89.7048	1.07611		827037	TREX1	11277	72.1863	0.294032		827037	TREX1	11277	72.1863	0.294032		-0.0719867
AP14734601	828790	RAD21	5885	46817	49528	94.527			828790	RAD21	5885	16410	13582	120.826		127.822				828790	RAD21	5885	127.822	2.77775		827038	TREX1	11277	42.0852	-1.04977		827038	TREX1	11277	42.0852	-1.04977
AP14734601	828791	RAD51B	5890	58746	49528	118.613			828791	RAD51B	5890	12295	13582	90.528		76.3222				828791	RAD51B	5890	76.3222	0.478668		827057	TREX1	11277	71.7688	0.275394		827057	TREX1	11277	71.7688	0.275394
AP14734601	828792	RAD51B	5890	50792	49528	102.553			828792	RAD51B	5890	7023	13582	51.71		50.4227				828792	RAD51B	5890	50.4227	-0.677558		827058	TREX1	11277	56.2062	-0.419368		827058	TREX1	11277	56.2062	-0.419368
AP14734601	828793	UNG	7374	59955	49528	121.054			828793	UNG	7374	9346	13582	68.814		56.8457				828793	UNG	7374	56.8457	-0.390817		828275	TREX2	11219	30.0998	-1.58483		828275	TREX2	11219	30.0998	-1.58483		-0.837862
AP14734601	828794	UNG	7374	41364	49528	83.517			828794	UNG	7374	7771	13582	57.218		68.5106				828794	UNG	7374	68.5106	0.129938		828276	TREX2	11219	53.1887	-0.554076		828276	TREX2	11219	53.1887	-0.554076
AP14734601	828795	CHEK1	1111	43457	49528	87.743			828795	CHEK1	1111	8074	13582	59.449		67.7536				828795	CHEK1	1111	67.7536	0.0961408		828295	TREX2	11219	42.8117	-1.01734		828295	TREX2	11219	42.8117	-1.01734
AP14734601	828796	CHEK1	1111	66475	49528	134.218			828796	CHEK1	1111	10682	13582	78.651		58.5994				828796	CHEK1	1111	58.5994	-0.312525		828296	TREX2	11219	50.8521	-0.658388		828296	TREX2	11219	50.8521	-0.658388
AP14734601	828797	ATRIP	84126	43367	49528	87.561			828797	ATRIP	84126	7935	13582	58.425		66.7249				828797	ATRIP	84126	66.7249	0.0502193		828263	TRIM28	10155	56.4086	-0.410331		828263	TRIM28	10155	56.4086	-0.410331		-0.101889
AP14734601	828798	ATRIP	84126	60813	49528	122.786			828798	ATRIP	84126	8515	13582	62.696		51.0612				828798	ATRIP	84126	51.0612	-0.649054		828264	TRIM28	10155	78.3517	0.569272		828264	TRIM28	10155	78.3517	0.569272
AP14734601	828799	DUT	1854	52350	49528	105.699			828799	DUT	1854	17014	13582	125.273		118.519				828799	DUT	1854	118.519	2.36244		828283	TRIM28	10155	70.2268	0.206553		828283	TRIM28	10155	70.2268	0.206553
AP14734601	828800	DUT	1854	49048	49528	99.032			828800	DUT	1854	12914	13582	95.085		96.0144				828800	DUT	1854	96.0144	1.35779		828284	TRIM28	10155	56.3358	-0.413579		828284	TRIM28	10155	56.3358	-0.413579
AP14734601	828801	SETX	23064	66137	49528	133.536			828801	SETX	23064	7510	13582	55.296		41.4091				828801	SETX	23064	41.4091	-1.07995		827149	TRIP13	9319	85.3949	0.883699		827149	TRIP13	9319	85.3949	0.883699		0.865087
AP14734601	828802	SETX	23064	44619	49528	90.089			828802	SETX	23064	8095	13582	59.603		66.1601				828802	SETX	23064	66.1601	0.0250058		827150	TRIP13	9319	74.7192	0.407109		827150	TRIP13	9319	74.7192	0.407109
AP14734601	828803	FANCI	55215	74187	49528	149.79			828803	FANCI	55215	11888	13582	87.531		58.4358				828803	FANCI	55215	58.4358	-0.31983		827169	TRIP13	9319	84.5611	0.846476		827169	TRIP13	9319	84.5611	0.846476
AP14734601	828804	FANCI	55215	66579	49528	134.428			828804	FANCI	55215	12687	13582	93.414		69.49				828804	FANCI	55215	69.49	0.17366		827170	TRIP13	9319	85.4453	0.88595		827170	TRIP13	9319	85.4453	0.88595
AP14734601	828805	UBE2V2	7336	71757	49528	144.883			828805	UBE2V2	7336	12419	13582	91.441		63.1137				828805	UBE2V2	7336	63.1137	-0.110996		827151	TYMS	7298	57.4033	-0.365924		827151	TYMS	7298	57.4033	-0.365924		-0.272187
AP14734601	828806	UBE2V2	7336	31077	49528	62.747			828806	UBE2V2	7336	5998	13582	44.163		70.3826				828806	UBE2V2	7336	70.3826	0.213511		827152	TYMS	7298	59.5406	-0.270511		827152	TYMS	7298	59.5406	-0.270511
AP14734601	828807	SMUG1	23583	57173	49528	115.437			828807	SMUG1	23583	6420	13582	47.27		40.9487				828807	SMUG1	23583	40.9487	-1.1005		827171	TYMS	7298	59.4654	-0.273864		827171	TYMS	7298	59.4654	-0.273864
AP14734601	828808	SMUG1	23583	59215	49528	119.56			828808	SMUG1	23583	14349	13582	105.651		88.3665				828808	SMUG1	23583	88.3665	1.01636		827172	TYMS	7298	87.6966	0.986457		827172	TYMS	7298	87.6966	0.986457
AP14734601	828809	RAD21	5885	54036	49528	109.103			828809	RAD21	5885	12578	13582	92.611		84.884				828809	RAD21	5885	84.884	0.860893		828427	UBE2A	7319	59.3764	-0.277841		828427	UBE2A	7319	59.3764	-0.277841		-0.456873
AP14734601	828810	RAD21	5885	48297	49528	97.516			828810	RAD21	5885	8098	13582	59.625		61.1438				828810	RAD21	5885	61.1438	-0.198937		828428	UBE2A	7319	42.1393	-1.04735		828428	UBE2A	7319	42.1393	-1.04735
AP14734601	828811	RAD51B	5890	64774	49528	130.784			828811	RAD51B	5890	13680	13582	100.725		77.0163				828811	RAD51B	5890	77.0163	0.509656		828447	UBE2A	7319	54.8767	-0.478718		828447	UBE2A	7319	54.8767	-0.478718
AP14734601	828812	RAD51B	5890	52277	49528	105.551			828812	RAD51B	5890	12635	13582	93.031		88.1384				828812	RAD51B	5890	88.1384	1.00618		828448	UBE2A	7319	55.8554	-0.435028		828448	UBE2A	7319	55.8554	-0.435028
AP14734601	828813	UNG	7374	65334	49528	131.915			828813	UNG	7374	10598	13582	78.033		59.154				828813	UNG	7374	59.154	-0.287768		827029	UBE2B	7320	51.8161	-0.615354		827029	UBE2B	7320	51.8161	-0.615354		-0.145386
AP14734601	828814	UNG	7374	69174	49528	139.668			828814	UNG	7374	10334	13582	76.089		54.4785				828814	UNG	7374	54.4785	-0.496497		827030	UBE2B	7320	66.5581	0.0427732		827030	UBE2B	7320	66.5581	0.0427732
AP14734601	828815	CHEK1	1111	34819	49528	70.302			828815	CHEK1	1111	6655	13582	49		69.6993				828815	CHEK1	1111	69.6993	0.183004		827049	UBE2B	7320	58.1286	-0.333546		827049	UBE2B	7320	58.1286	-0.333546
AP14734601	828816	CHEK1	1111	38439	49528	77.611			828816	CHEK1	1111	7417	13582	54.611		70.365				828816	CHEK1	1111	70.365	0.212724		827050	UBE2B	7320	140.104	3.32608		827050	UBE2B	7320	140.104	3.32608
AP14734601	828817	ATRIP	84126	29443	49528	59.448			828817	ATRIP	84126	8353	13582	61.503		103.457				828817	ATRIP	84126	103.457	1.69004		828871	UBE2N	7334	59.2631	-0.282897		828871	UBE2N	7334	59.2631	-0.282897		-0.158851
AP14734601	828818	ATRIP	84126	69233	49528	139.787			828818	ATRIP	84126	11698	13582	86.132		61.6166				828818	ATRIP	84126	61.6166	-0.17783		828872	UBE2N	7334	92.3239	1.19303		828872	UBE2N	7334	92.3239	1.19303
AP14734601	828819	DUT	1854	55834	49528	112.733			828819	DUT	1854	11775	13582	86.699		76.9065				828819	DUT	1854	76.9065	0.504754		828889	UBE2N	7334	55.8377	-0.435817		828889	UBE2N	7334	55.8377	-0.435817
AP14734601	828820	DUT	1854	57790	49528	116.683			828820	DUT	1854	12691	13582	93.443		80.0828				828820	DUT	1854	80.0828	0.646553		828890	UBE2N	7334	64.8204	-0.0348043		828890	UBE2N	7334	64.8204	-0.0348043
AP14734601	828821	PNKP	11284	58392	49528	117.898			828821	PNKP	11284	8887	13582	65.435		55.5014				828821	PNKP	11284	55.5014	-0.450832		828715	UBE2V1	7335	74.3377	0.390076		828715	UBE2V1	7335	74.3377	0.390076		-0.116438
AP14734601	828822	PNKP	11284	70632	49528	142.612			828822	PNKP	11284	10399	13582	76.567		53.689				828822	PNKP	11284	53.689	-0.53174		828716	UBE2V1	7335	52.5942	-0.580614		828716	UBE2V1	7335	52.5942	-0.580614
AP14734601	828823	BLM	641	52020	49528	105.033			828823	BLM	641	11860	13582	87.325		83.1405				828823	BLM	641	83.1405	0.78306		828735	UBE2V1	7335	46.659	-0.845581		828735	UBE2V1	7335	46.659	-0.845581
AP14734601	828824	BLM	641	28070	49528	56.676			828824	BLM	641	7828	13582	57.637		101.696				828824	BLM	641	101.696	1.61141		828736	UBE2V1	7335	73.3893	0.347739		828736	UBE2V1	7335	73.3893	0.347739
AP14734601	828825	APEX2	27301	52917	49528	106.844			828825	APEX2	27301	10753	13582	79.174		74.1024				828825	APEX2	27301	74.1024	0.379573		828785	UBE2V2	7336	52.771	-0.572725		828785	UBE2V2	7336	52.771	-0.572725		-0.337892
AP14734601	828826	APEX2	27301	66937	49528	135.151			828826	APEX2	27301	8994	13582	66.222		48.9985				828826	APEX2	27301	48.9985	-0.741137		828786	UBE2V2	7336	52.9487	-0.564788		828786	UBE2V2	7336	52.9487	-0.564788
AP14734601	828827	BRCA2	675	52010	49528	105.012			828827	BRCA2	675	6441	13582	47.425		45.1615				828827	BRCA2	675	45.1615	-0.912433		828805	UBE2V2	7336	63.1137	-0.110996		828805	UBE2V2	7336	63.1137	-0.110996
AP14734601	828828	BRCA2	675	43962	49528	88.763			828828	BRCA2	675	10407	13582	76.626		86.3265				828828	BRCA2	675	86.3265	0.925291		828806	UBE2V2	7336	70.3826	0.213511		828806	UBE2V2	7336	70.3826	0.213511
AP14734601	828829	XRCC6	2547	69401	49528	140.126			828829	XRCC6	2547	9048	13582	66.62		47.5429				828829	XRCC6	2547	47.5429	-0.806119		827279	UIMC1	51720	82.1069	0.736917		827279	UIMC1	51720	82.1069	0.736917		-0.0639292
AP14734601	828830	XRCC6	2547	49159	49528	99.256			828830	XRCC6	2547	8803	13582	64.816		65.3018				828830	XRCC6	2547	65.3018	-0.0133105		827280	UIMC1	51720	70.6295	0.224532		827280	UIMC1	51720	70.6295	0.224532
AP14734601	828831	CLK2	1196	68462	49528	138.23			828831	CLK2	1196	11790	13582	86.809		62.8004				828831	CLK2	1196	62.8004	-0.124982		827299	UIMC1	51720	48.1872	-0.777357		827299	UIMC1	51720	48.1872	-0.777357
AP14734601	828832	CLK2	1196	48581	49528	98.089			828832	CLK2	1196	9863	13582	72.621		74.0358				828832	CLK2	1196	74.0358	0.376599		827300	UIMC1	51720	57.7064	-0.352391		827300	UIMC1	51720	57.7064	-0.352391
AP14734601	828833	POLG	5428	57860	49528	116.824			828833	POLG	5428	11152	13582	82.112		70.2869				828833	POLG	5428	70.2869	0.209238		828793	UNG	7374	56.8457	-0.390817		828793	UNG	7374	56.8457	-0.390817		-0.339292
AP14734601	828834	POLG	5428	45265	49528	91.394			828834	POLG	5428	13309	13582	97.994		107.221				828834	POLG	5428	107.221	1.8581		828794	UNG	7374	68.5106	0.129938		828794	UNG	7374	68.5106	0.129938
AP14734601	828835	BRE	9577	68512	49528	138.331			828835	BRE	9577	13197	13582	97.169		70.2438				828835	BRE	9577	70.2438	0.207314		828813	UNG	7374	59.154	-0.287768		828813	UNG	7374	59.154	-0.287768
AP14734601	828836	BRE	9577	48243	49528	97.406			828836	BRE	9577	12104	13582	89.121		91.4944				828836	BRE	9577	91.4944	1.156		828814	UNG	7374	54.4785	-0.496497		828814	UNG	7374	54.4785	-0.496497
AP14734601	828837	XRCC5	7520	33067	49528	66.765			828837	XRCC5	7520	6895	13582	50.768		76.0398				828837	XRCC5	7520	76.0398	0.466064		828663	UPF1	5976	74.2752	0.387287		828663	UPF1	5976	74.2752	0.387287		0.233247
AP14734601	828838	XRCC5	7520	49470	49528	99.884			828838	XRCC5	7520	11039	13582	81.28		81.3744				828838	XRCC5	7520	81.3744	0.704214		828664	UPF1	5976	61.7587	-0.171487		828664	UPF1	5976	61.7587	-0.171487
AP14734601	828839	RPA4	29935	63020	49528	127.242			828839	RPA4	29935	17016	13582	125.288		98.4643				828839	RPA4	29935	98.4643	1.46716		828683	UPF1	5976	102.452	1.64519		828683	UPF1	5976	102.452	1.64519
AP14734601	828840	RPA4	29935	39191	49528	79.13			828840	RPA4	29935	5268	13582	38.788		49.0181				828840	RPA4	29935	49.0181	-0.740265		828684	UPF1	5976	67.3742	0.0792071		828684	UPF1	5976	67.3742	0.0792071
AP14734601	828841	PNKP	11284	48152	49528	97.223			828841	PNKP	11284	7592	13582	55.9		57.4967				828841	PNKP	11284	57.4967	-0.361755		828557	USP1	7398	36.2523	-1.31016		828557	USP1	7398	36.2523	-1.31016		-1.10304
AP14734601	828842	PNKP	11284	43896	49528	88.63			828842	PNKP	11284	9858	13582	72.584		81.8955				828842	PNKP	11284	81.8955	0.727479		828558	USP1	7398	34.3587	-1.3947		828558	USP1	7398	34.3587	-1.3947
AP14734601	828843	BLM	641	64653	49528	130.54			828843	BLM	641	6776	13582	49.891		38.2189				828843	BLM	641	38.2189	-1.22237		828577	USP1	7398	70.1818	0.204546		828577	USP1	7398	70.1818	0.204546
AP14734601	828844	BLM	641	57107	49528	115.304			828844	BLM	641	8056	13582	59.316		51.4431				828844	BLM	641	51.4431	-0.632003		828578	USP1	7398	45.5313	-0.895923		828578	USP1	7398	45.5313	-0.895923
AP14734601	828845	APEX2	27301	41510	49528	83.812			828845	APEX2	27301	16843	13582	124.014		147.967				828845	APEX2	27301	147.967	3.67709		828273	UVRAG	7405	40.7124	-1.11105		828273	UVRAG	7405	40.7124	-1.11105		-1.16472
AP14734601	828846	APEX2	27301	35457	49528	71.591			828846	APEX2	27301	13569	13582	99.908		139.554				828846	APEX2	27301	139.554	3.30151		828274	UVRAG	7405	37.1714	-1.26913		828274	UVRAG	7405	37.1714	-1.26913
AP14734601	828847	BRCA2	675	63924	49528	129.068			828847	BRCA2	675	14168	13582	104.318		80.8241				828847	BRCA2	675	80.8241	0.679646		828293	UVRAG	7405	56.7283	-0.396056		828293	UVRAG	7405	56.7283	-0.396056
AP14734601	828848	BRCA2	675	61020	49528	123.204			828848	BRCA2	675	13222	13582	97.353		79.0177				828848	BRCA2	675	79.0177	0.599006		828294	UVRAG	7405	38.3082	-1.21838		828294	UVRAG	7405	38.3082	-1.21838
AP14734601	828849	XRCC6	2547	51552	49528	104.088			828849	XRCC6	2547	14817	13582	109.097		104.812				828849	XRCC6	2547	104.812	1.75055		827075	VCP	7415	155.833	4.02827		827075	VCP	7415	155.833	4.02827		2.67831
AP14734601	828850	XRCC6	2547	35964	49528	72.614			828850	XRCC6	2547	11825	13582	87.067		119.904				828850	XRCC6	2547	119.904	2.42428		827076	VCP	7415	84.4281	0.840541		827076	VCP	7415	84.4281	0.840541
AP14734601	828851	CLK2	1196	35095	49528	70.86			828851	CLK2	1196	4922	13582	36.24		51.1431				828851	CLK2	1196	51.1431	-0.645397		827095	VCP	7415	151.108	3.81731		827095	VCP	7415	151.108	3.81731
AP14734601	828852	CLK2	1196	44241	49528	89.326			828852	CLK2	1196	9795	13582	72.12		80.738				828852	CLK2	1196	80.738	0.675802		827096	VCP	7415	100.081	1.53931		827096	VCP	7415	100.081	1.53931
AP14734601	828853	POLG	5428	81341	49528	164.234			828853	POLG	5428	12657	13582	93.193		56.744				828853	POLG	5428	56.744	-0.395356		827039	WRN	7486	59.6466	-0.265779		827039	WRN	7486	59.6466	-0.265779		-0.126385
AP14734601	828854	POLG	5428	58703	49528	118.526			828854	POLG	5428	12543	13582	92.354		77.9188				828854	POLG	5428	77.9188	0.549945		827040	WRN	7486	68.3644	0.123413		827040	WRN	7486	68.3644	0.123413
AP14734601	828855	BRE	9577	33060	49528	66.751			828855	BRE	9577	9629	13582	70.898		106.213				828855	BRE	9577	106.213	1.81306		827059	WRN	7486	62.3258	-0.146169		827059	WRN	7486	62.3258	-0.146169
AP14734601	828856	BRE	9577	60237	49528	121.623			828856	BRE	9577	13631	13582	100.364		82.5206				828856	BRE	9577	82.5206	0.755383		827060	WRN	7486	63.2121	-0.1066		827060	WRN	7486	63.2121	-0.1066
AP14734601	828857	XRCC5	7520	43153	49528	87.129			828857	XRCC5	7520	11640	13582	85.705		98.3656				828857	XRCC5	7520	98.3656	1.46275		827235	XAB2	56949	81.0304	0.688856		827235	XAB2	56949	81.0304	0.688856		0.940876
AP14734601	828858	XRCC5	7520	53744	49528	108.513			828858	XRCC5	7520	5991	13582	44.111		40.6504				828858	XRCC5	7520	40.6504	-1.11382		827236	XAB2	56949	64.3647	-0.0551482		827236	XAB2	56949	64.3647	-0.0551482
AP14734601	828859	RPA4	29935	57829	49528	116.761			828859	RPA4	29935	14331	13582	105.519		90.3718				828859	RPA4	29935	90.3718	1.10588		827255	XAB2	56949	149.164	3.73053		827255	XAB2	56949	149.164	3.73053
AP14734601	828860	RPA4	29935	67188	49528	135.658			828860	RPA4	29935	10617	13582	78.173		57.6251				828860	RPA4	29935	57.6251	-0.356024		827256	XAB2	56949	92.3209	1.1929		827256	XAB2	56949	92.3209	1.1929
AP14734601	828861	XRCC3	7517	70190	49528	141.719			828861	XRCC3	7517	10217	13582	75.227		53.0818				828861	XRCC3	7517	53.0818	-0.558848		828397	XPA	7507	60.8262	-0.213117		828397	XPA	7507	60.8262	-0.213117		-0.911274
AP14734601	828862	XRCC3	7517	32880	49528	66.387			828862	XRCC3	7517	12871	13582	94.769		142.752				828862	XRCC3	7517	142.752	3.4443		828398	XPA	7507	38.2664	-1.22025		828398	XPA	7507	38.2664	-1.22025
AP14734601	828863	NPM1	4869	58361	49528	117.836			828863	NPM1	4869	9374	13582	69.02		58.5729				828863	NPM1	4869	58.5729	-0.313708		828417	XPA	7507	34.1808	-1.40264		828417	XPA	7507	34.1808	-1.40264
AP14734601	828864	NPM1	4869	79091	49528	159.691			828864	NPM1	4869	11397	13582	83.916		52.549				828864	NPM1	4869	52.549	-0.582635		828418	XPA	7507	52.1085	-0.602301		828418	XPA	7507	52.1085	-0.602301
AP14734601	828865	ASF1A	25842	50737	49528	102.442			828865	ASF1A	25842	8124	13582	59.817		58.3911				828865	ASF1A	25842	58.3911	-0.321826		827153	XPC	7508	46.8714	-0.8361		827153	XPC	7508	46.8714	-0.8361		0.303073
AP14734601	828866	ASF1A	25842	76702	49528	154.867			828866	ASF1A	25842	7935	13582	58.425		37.7259				828866	ASF1A	25842	37.7259	-1.24438		827154	XPC	7508	105.757	1.79272		827154	XPC	7508	105.757	1.79272
AP14734601	828867	H2AFX	3014	63444	49528	128.099			828867	H2AFX	3014	9251	13582	68.115		53.1737				828867	H2AFX	3014	53.1737	-0.554745		827173	XPC	7508	77.2984	0.522248		827173	XPC	7508	77.2984	0.522248
AP14734601	828868	H2AFX	3014	68497	49528	138.301			828868	H2AFX	3014	7913	13582	58.263		42.1277				828868	H2AFX	3014	42.1277	-1.04787		827174	XPC	7508	67.4793	0.0838967		827174	XPC	7508	67.4793	0.0838967
AP14734601	828869	NABP1	64859	60406	49528	121.965			828869	NABP1	64859	9441	13582	69.514		56.995				828869	NABP1	64859	56.995	-0.38415		827271	XRCC1	7515	65.9491	0.0155843		827271	XRCC1	7515	65.9491	0.0155843		-0.26596
AP14734601	828870	NABP1	64859	55569	49528	112.198			828870	NABP1	64859	11681	13582	86.007		76.6564				828870	NABP1	64859	76.6564	0.493591		827272	XRCC1	7515	57.8857	-0.34439		827272	XRCC1	7515	57.8857	-0.34439
AP14734601	828871	UBE2N	7334	71970	49528	145.313			828871	UBE2N	7334	11696	13582	86.117		59.2631				828871	UBE2N	7334	59.2631	-0.282897		827291	XRCC1	7515	53.1201	-0.55714		827291	XRCC1	7515	53.1201	-0.55714
AP14734601	828872	UBE2N	7334	55966	49528	113			828872	UBE2N	7334	14169	13582	104.326		92.3239				828872	UBE2N	7334	92.3239	1.19303		827292	XRCC1	7515	61.3993	-0.18753		827292	XRCC1	7515	61.3993	-0.18753
AP14734601	828873	ERCC4	2072	73019	49528	147.431			828873	ERCC4	2072	8451	13582	62.224		42.2055				828873	ERCC4	2072	42.2055	-1.0444		828503	XRCC2	7516	63.6782	-0.0857932		828503	XRCC2	7516	63.6782	-0.0857932		-0.61956
AP14734601	828874	ERCC4	2072	58807	49528	118.736			828874	ERCC4	2072	9426	13582	69.403		58.4515				828874	ERCC4	2072	58.4515	-0.319128		828504	XRCC2	7516	55.5682	-0.44785		828504	XRCC2	7516	55.5682	-0.44785
AP14734601	828875	ERCC1	2067	74411	49528	150.242			828875	ERCC1	2067	15560	13582	114.568		76.2556				828875	ERCC1	2067	76.2556	0.475698		828523	XRCC2	7516	47.8756	-0.79127		828523	XRCC2	7516	47.8756	-0.79127
AP14734601	828876	ERCC1	2067	43029	49528	86.879			828876	ERCC1	2067	12756	13582	93.922		108.107				828876	ERCC1	2067	108.107	1.89762		828524	XRCC2	7516	35.6542	-1.33687		828524	XRCC2	7516	35.6542	-1.33687
AP14734601	828877	RRM2	6241	30105	49528	60.784			828877	RRM2	6241	5968	13582	43.942		72.2921				828877	RRM2	6241	72.2921	0.298752		828861	XRCC3	7517	53.0818	-0.558848		828861	XRCC3	7517	53.0818	-0.558848		-0.701068
AP14734601	828878	RRM2	6241	49424	49528	99.791			828878	RRM2	6241	9470	13582	69.727		69.873				828878	RRM2	6241	69.873	0.19076		828862	XRCC3	7517	142.752	3.4443		828862	XRCC3	7517	142.752	3.4443
AP14734601	828879	XRCC3	7517	62207	49528	125.601			828879	XRCC3	7517	7750	13582	57.063		45.432				828879	XRCC3	7517	45.432	-0.900359		828879	XRCC3	7517	45.432	-0.900359		828879	XRCC3	7517	45.432	-0.900359
AP14734601	828880	XRCC3	7517	71785	49528	144.94			828880	XRCC3	7517	9195	13582	67.702		46.7104				828880	XRCC3	7517	46.7104	-0.843287		828880	XRCC3	7517	46.7104	-0.843287		828880	XRCC3	7517	46.7104	-0.843287
AP14734601	828881	NPM1	4869	73850	49528	149.109			828881	NPM1	4869	9373	13582	69.013		46.2836				828881	NPM1	4869	46.2836	-0.86234		828511	XRCC4	7518	57.8011	-0.348165		828511	XRCC4	7518	57.8011	-0.348165		-0.427993
AP14734601	828882	NPM1	4869	61162	49528	123.491			828882	NPM1	4869	6519	13582	47.999		38.8684				828882	NPM1	4869	38.8684	-1.19337		828512	XRCC4	7518	54.2248	-0.507821		828512	XRCC4	7518	54.2248	-0.507821
AP14734601	828883	ASF1A	25842	73579	49528	148.562			828883	ASF1A	25842	15179	13582	111.762		75.2292				828883	ASF1A	25842	75.2292	0.429875		828531	XRCC4	7518	62.6924	-0.129802		828531	XRCC4	7518	62.6924	-0.129802
AP14734601	828884	ASF1A	25842	48019	49528	96.954			828884	ASF1A	25842	8338	13582	61.392		63.3208				828884	ASF1A	25842	63.3208	-0.101752		828532	XRCC4	7518	40.5171	-1.11977		828532	XRCC4	7518	40.5171	-1.11977
AP14734601	828885	H2AFX	3014	20337	49528	41.062			828885	H2AFX	3014	6230	13582	45.871		111.712				828885	H2AFX	3014	111.712	2.05855		828837	XRCC5	7520	76.0398	0.466064		828837	XRCC5	7520	76.0398	0.466064		0.585139
AP14734601	828886	H2AFX	3014	43451	49528	87.731			828886	H2AFX	3014	8680	13582	63.91		72.8477				828886	H2AFX	3014	72.8477	0.323557		828838	XRCC5	7520	81.3744	0.704214		828838	XRCC5	7520	81.3744	0.704214
AP14734601	828887	NABP1	64859	67681	49528	136.653			828887	NABP1	64859	9998	13582	73.615		53.87				828887	NABP1	64859	53.87	-0.52366		828857	XRCC5	7520	98.3656	1.46275		828857	XRCC5	7520	98.3656	1.46275
AP14734601	828888	NABP1	64859	58015	49528	117.137			828888	NABP1	64859	13132	13582	96.69		82.5444				828888	NABP1	64859	82.5444	0.756445		828858	XRCC5	7520	40.6504	-1.11382		828858	XRCC5	7520	40.6504	-1.11382
AP14734601	828889	UBE2N	7334	42013	49528	84.828			828889	UBE2N	7334	6433	13582	47.366		55.8377				828889	UBE2N	7334	55.8377	-0.435817		828829	XRCC6	2547	47.5429	-0.806119		828829	XRCC6	2547	47.5429	-0.806119		0.868619
AP14734601	828890	UBE2N	7334	45952	49528	92.781			828890	UBE2N	7334	8168	13582	60.141		64.8204				828890	UBE2N	7334	64.8204	-0.0348043		828830	XRCC6	2547	65.3018	-0.0133105		828830	XRCC6	2547	65.3018	-0.0133105
AP14734601	828891	ERCC4	2072	58155	49528	117.42			828891	ERCC4	2072	6888	13582	50.716		43.192				828891	ERCC4	2072	43.192	-1.00036		828849	XRCC6	2547	104.812	1.75055		828849	XRCC6	2547	104.812	1.75055
AP14734601	828892	ERCC4	2072	52242	49528	105.481			828892	ERCC4	2072	6962	13582	51.261		48.5974				828892	ERCC4	2072	48.5974	-0.759046		828850	XRCC6	2547	119.904	2.42428		828850	XRCC6	2547	119.904	2.42428
AP14734601	828893	ERCC1	2067	58289	49528	117.69			828893	ERCC1	2067	11108	13582	81.788		69.4944				828893	ERCC1	2067	69.4944	0.173859		827269	YBX1	4904	82.1287	0.737887		827269	YBX1	4904	82.1287	0.737887		0.873758
AP14734601	828894	ERCC1	2067	62545	49528	126.283			828894	ERCC1	2067	9596	13582	70.655		55.9497				828894	ERCC1	2067	55.9497	-0.430816		827270	YBX1	4904	94.9084	1.30841		827270	YBX1	4904	94.9084	1.30841
AP14734601	828895	RRM2	6241	21143	49528	42.689			828895	RRM2	6241	3619	13582	26.647		62.4212				828895	RRM2	6241	62.4212	-0.141909		827289	YBX1	4904	62.3117	-0.146799		827289	YBX1	4904	62.3117	-0.146799
AP14734601	828896	RRM2	6241	20275	49528	40.937			828896	RRM2	6241	2903	13582	21.375		52.2144				828896	RRM2	6241	52.2144	-0.597572		827290	YBX1	4904	88.2157	1.00963		827290	YBX1	4904	88.2157	1.00963
