# Supplementary material for: Flap endonuclease 1 repairs DNA-protein cross-links via ADP-ribosylation–dependent mechanisms
Source: Sci Adv. 2025 Jan 10;11(2):eads2919. doi: 10.1126/sciadv.ads2919 (PMC11721697; doi:10.1126/sciadv.ads2919)
Supplement: Supplementary file 2 — Dataset S1 to S4 [file sciadv.ads2919_dataset_s1_to_s4.zip › ads2919_dataset_s4.xlsx]

## Sheet: IgG
Accession	Gene ID	Description	# Unique Peptides	# Peptides	# PSMs	Abundance
P21860	ERBB3	Receptor tyrosine-protein kinase erbB-3	1	1	1
Q08050	FOXM1	Forkhead box protein M1	1	1	1
Q7Z4J2	GLT6D1	Putative glycosyltransferase 6 domain-containing protein 1	1	1	1
P84243; Q16695; Q6NXT2; P68431; Q71DI3	H3-3A; H3-4; H3-5; H3C1; H3C15	Histone H3.3/H3.1t/H3.3C/H3.1/H3.2	1	1	2	12711.9
P62805	H4C1	Histone H4	1	1	2	15351.5
Q9BVR0; O95714	HERC2P3; HERC2	Putative HERC2-like protein 3; E3 ubiquitin-protein ligase HERC2	1	1	1	31973.4
P54652; P11142	HSPA2; HSPA8	Heat shock-related 70 kDa protein 2	1	1	1	49059.9
Q8NHL6	LILRB1	Leukocyte immunoglobulin-like receptor subfamily B member 1	1	1	1
Q05469	LIPE	Hormone-sensitive lipase	1	1	1

## Sheet: PAR
Accession	Gene ID	Description	# Unique Peptides	# Peptides	# PSMs	Abundance
P62805	H4C1	Histone H4	8	8	688	1.09533e+10
P63261	ACTG1	Actin, cytoplasmic 2	1	19	585	5.34184e+07
P60709	ACTB	Actin, cytoplasmic 1	1	19	579	3.36599e+09
Q6FI13	H2AC18	Histone H2A type 2-A	5	7	431	7.95016e+09
Q71UI9; P0C0S5	H2AZ2; H2AZ1	Histone H2A.V; Histone H2A.Z	3	5	349	2.29464e+08
P16104	H2AX	Histone H2AX	1	5	335	4.08956e+08
P62807; P58876; Q93079; O60814; Q99880; Q99879; Q99877; Q5QNW6; P57053	H2BC4; H2BC5; H2BC9; H2BC12; H2BC13; H2BC14; H2BC15; H2BC18; H2BS1	Histone H2B type 1-C/E/F/G/I/1-D/1-H/1-K/1-L/1-M/1-N/2-F/F-S	3	7	322	1.01981e+10
P06748	NPM1	Nucleophosmin	14	14	265	1.23917e+09
Q13263	TRIM28	Transcription intermediary factor 1-beta	33	33	246	1.26742e+09
Q8N257	H2BU1	Histone H2B type 3-B	3	7	240	443476288
P35579	MYH9	Myosin-9	58	70	230	8.74767e+08
P09874	PARP1	Poly [ADP-ribose] polymerase 1	45	45	221	1.32906e+09
P68032; P68133	ACTC1; ACTA1	Actin, alpha cardiac muscle 1; Actin, alpha skeletal muscle	2	11	219	5.76949e+08
P35580	MYH10	Myosin-10	56	67	219	5.06035e+08
P08670	VIM	Vimentin	27	29	215	1.17805e+09
P16403	H1-2	Histone H1.2	2	10	212	2.16857e+08
P21333	FLNA	Filamin-A	73	78	204	7.57884e+08
Q71DI3	H3C15	Histone H3.2	1	6	192	339616203
P52272	HNRNPM	Heterogeneous nuclear ribonucleoprotein M	37	37	177	1.02928e+09
P16402	H1-3	Histone H1.3	1	8	170	31742346
P10412	H1-4	Histone H1.4	4	12	170	4.02385e+09
P0DMV9	HSPA1B	Heat shock 70 kDa protein 1B	24	26	166	1.13235e+09
P09651	HNRNPA1	Heterogeneous nuclear ribonucleoprotein A1	11	13	165	6.33027e+08
P68431	H3C1	Histone H3.1	1	6	163	3.10107e+09
P22626	HNRNPA2B1	Heterogeneous nuclear ribonucleoproteins A2/B1	16	18	160	1.3614e+09
Q8IUE6	H2AC21	Histone H2A type 2-B	2	5	157	3.33451e+07
P84243	H3-3A	Histone H3.3	1	6	149	1.23641e+08
Q08211	DHX9	ATP-dependent RNA helicase A	40	40	140	6.5837e+08
P19338	NCL	Nucleolin	23	23	138	8.66568e+08
P11388	TOP2A	DNA topoisomerase 2-alpha	38	51	134	5.6482e+08
Q15233	NONO	Non-POU domain-containing octamer-binding protein	17	18	128	4.54862e+08
O75643	SNRNP200	U5 small nuclear ribonucleoprotein 200 kDa helicase	62	62	127	2.73528e+08
Q6P2Q9	PRPF8	Pre-mRNA-processing-splicing factor 8	57	57	122	3.26281e+08
Q562R1	ACTBL2	Beta-actin-like protein 2	2	6	117	8.50814e+06
Q12906	ILF3	Interleukin enhancer-binding factor 3	24	29	112	4.10664e+08
P46013	MKI67	Proliferation marker protein Ki-67	70	70	109	2.19652e+08
O75367	MACROH2A1	Core histone macro-H2A.1	14	16	105	4.69656e+08
P07910	HNRNPC	Heterogeneous nuclear ribonucleoproteins C1/C2	9	9	102	4.97014e+08
P31943	HNRNPH1	Heterogeneous nuclear ribonucleoprotein H	9	15	100	4.50022e+08
Q92841	DDX17	Probable ATP-dependent RNA helicase DDX17	20	26	95	6.09712e+08
P14866	HNRNPL	Heterogeneous nuclear ribonucleoprotein L	21	21	94	5.02798e+08
Q9BQG0	MYBBP1A	Myb-binding protein 1A	38	38	94	3.45318e+08
Q00839	HNRNPU	Heterogeneous nuclear ribonucleoprotein U	24	24	93	9.57232e+08
P68363	TUBA1B	Tubulin alpha-1B chain	3	16	92	348593769
P61978	HNRNPK	Heterogeneous nuclear ribonucleoprotein K	17	17	90	6.599e+08
P49327	FASN	Fatty acid synthase	44	44	89	1.98725e+08
Q9NR30	DDX21	Nucleolar RNA helicase 2	28	30	88	4.9533e+08
Q02539	H1-1	Histone H1.1	5	9	87	4.82327e+07
Q13813	SPTAN1	Spectrin alpha chain, non-erythrocytic 1	55	55	86	1.38203e+08
P78527	PRKDC	DNA-dependent protein kinase catalytic subunit	54	54	82	1.28017e+08
Q9BQE3	TUBA1C	Tubulin alpha-1C chain	2	15	82	7431920
Q02880	TOP2B	DNA topoisomerase 2-beta	24	37	79	1.18235e+08
P51991	HNRNPA3	Heterogeneous nuclear ribonucleoprotein A3	12	12	78	3.58425e+08
Q01082	SPTBN1	Spectrin beta chain, non-erythrocytic 1	48	48	76	1.13791e+08
Q9UQ35	SRRM2	Serine/arginine repetitive matrix protein 2	37	37	76	1.87424e+08
P17844	DDX5	Probable ATP-dependent RNA helicase DDX5	16	22	72	2.71959e+08
P22492	H1-6	Histone H1t	2	5	72	7.22969e+06
P26368	U2AF2	Splicing factor U2AF 65 kDa subunit	13	13	72	3.34428e+08
Q14676	MDC1	Mediator of DNA damage checkpoint protein 1	33	33	71	1.13519e+08
O43390	HNRNPR	Heterogeneous nuclear ribonucleoprotein R	20	25	69	3.26932e+08
P43243	MATR3	Matrin-3	23	23	69	3.66776e+08
P26599	PTBP1	Polypyrimidine tract-binding protein 1	13	13	67	2.59173e+08
P07437	TUBB	Tubulin beta chain	4	19	67	2.65472e+08
Q12905	ILF2	Interleukin enhancer-binding factor 2	14	14	65	3.02578e+08
P36578	RPL4	60S ribosomal protein L4	16	16	65	3.7394e+08
P23246	SFPQ	Splicing factor, proline- and glutamine-rich	18	19	62	3.80248e+08
Q14980	NUMA1	Nuclear mitotic apparatus protein 1	39	39	59	1.01154e+08
Q07955	SRSF1	Serine/arginine-rich splicing factor 1	11	11	59	2.65978e+08
Q9Y5B9	SUPT16H	FACT complex subunit SPT16	21	21	59	2.18482e+08
Q15029	EFTUD2	116 kDa U5 small nuclear ribonucleoprotein component	27	27	58	155083525
O76021	RSL1D1	Ribosomal L1 domain-containing protein 1	17	17	58	2.5988e+08
Q15365	PCBP1	Poly(rC)-binding protein 1	9	13	55	2.06619e+08
Q15366	PCBP2	Poly(rC)-binding protein 2	7	12	55	184631871
O75533	SF3B1	Splicing factor 3B subunit 1	23	23	54	7.4324e+07
P08238	HSP90AB1	Heat shock protein HSP 90-beta	14	20	53	2.65117e+08
Q14690	PDCD11	Protein RRP5 homolog	33	33	53	1.01732e+08
P55795	HNRNPH2	Heterogeneous nuclear ribonucleoprotein H2	4	9	51	10781757
O00571	DDX3X	ATP-dependent RNA helicase DDX3X	19	20	50	9.3317e+07
P78347	GTF2I	General transcription factor II-I	21	21	50	1.42004e+08
Q9UMS4	PRPF19	Pre-mRNA-processing factor 19	15	15	49	2.08076e+08
Q86V81	ALYREF	THO complex subunit 4	8	8	48	1.2078e+08
P63241	EIF5A	Eukaryotic translation initiation factor 5A-1	11	11	48	231679590
P52701	MSH6	DNA mismatch repair protein Msh6	22	22	48	8.37678e+07
Q01130	SRSF2	Serine/arginine-rich splicing factor 2	5	5	48	1.4709e+08
P12956	XRCC6	X-ray repair cross-complementing protein 6	24	24	48	2.19905e+08
P52597	HNRNPF	Heterogeneous nuclear ribonucleoprotein F	11	13	47	7.80385e+07
P62701	RPS4X	40S ribosomal protein S4, X isoform	10	10	46	1.94574e+08
Q08945	SSRP1	FACT complex subunit SSRP1	16	16	46	2.414e+08
Q9P0M6	MACROH2A2	Core histone macro-H2A.2	8	10	45	4.45917e+07
P23396	RPS3	40S ribosomal protein S3	14	14	45	1.76684e+08
O43143	DHX15	Pre-mRNA-splicing factor ATP-dependent RNA helicase DHX15	21	22	44	1.32352e+08
P11142	HSPA8	Heat shock cognate 71 kDa protein	14	20	44	1.34424e+08
P62979	RPS27A	Ubiquitin-40S ribosomal protein S27a	7	7	44	4.5308e+08
P11387	TOP1	DNA topoisomerase 1	19	19	44	188272375
P13010	XRCC5	X-ray repair cross-complementing protein 5	18	18	43	1.28028e+08
P15924	DSP	Desmoplakin	30	30	42	4.16294e+07
P68104	EEF1A1	Elongation factor 1-alpha 1	11	11	42	1.86467e+08
P61247	RPS3A	40S ribosomal protein S3a	11	11	42	2.46385e+08
O60506	SYNCRIP	Heterogeneous nuclear ribonucleoprotein Q	12	17	42	7.0264e+07
P38919	EIF4A3	Eukaryotic initiation factor 4A-III	15	16	41	1.39175e+08
Q15393	SF3B3	Splicing factor 3B subunit 3	21	21	41	9.25893e+07
O00567	NOP56	Nucleolar protein 56	20	20	40	2.07142e+08
Q13885; Q9BVA1	TUBB2A; TUBB2B	Tubulin beta-2A/2B chain	2	14	40	4.09947e+06
O43707	ACTN4	Alpha-actinin-4	16	24	39	8.84651e+07
Q99459	CDC5L	Cell division cycle 5-like protein	17	17	39	9.06437e+07
Q03701	CEBPZ	CCAAT/enhancer-binding protein zeta	21	21	39	6.34494e+07
Q9NVP1	DDX18	ATP-dependent RNA helicase DDX18	16	16	39	8.27982e+07
P62241	RPS8	40S ribosomal protein S8	8	8	39	234642435
P04350	TUBB4A	Tubulin beta-4A chain	1	14	39	1.06032e+07
Q14839	CHD4	Chromodomain-helicase-DNA-binding protein 4	20	25	38	76791902
Q92945	KHSRP	Far upstream element-binding protein 2	16	16	38	1.13309e+08
P22087	FBL	rRNA 2'-O-methyltransferase fibrillarin	13	13	37	2.28694e+08
Q14684	RRP1B	Ribosomal RNA processing protein 1 homolog B	17	17	37	5.89738e+07
Q9UIG0	BAZ1B	Tyrosine-protein kinase BAZ1B	21	21	36	6.92072e+07
P13639	EEF2	Elongation factor 2	19	19	36	6.0286e+07
Q9NYF8	BCLAF1	Bcl-2-associated transcription factor 1	19	20	35	9.57263e+07
Q9H583	HEATR1	HEAT repeat-containing protein 1	18	18	35	5.48024e+07
Q9Y2X3	NOP58	Nucleolar protein 58	15	15	35	1.77392e+08
Q15424	SAFB	Scaffold attachment factor B1	16	16	35	8.58791e+07
P55060	CSE1L	Exportin-2	16	16	34	1.12016e+08
Q13838	DDX39B	Spliceosome RNA helicase DDX39B	7	14	34	1.18951e+08
Q9BZE4	GTPBP4	Nucleolar GTP-binding protein 1	19	19	34	92610873
Q14974	KPNB1	Importin subunit beta-1	17	17	34	72700635
P19105; O14950	MYL12A; MYL12B	Myosin regulatory light chain 12A/12B	8	8	34	1.86809e+08
P32969	RPL9	60S ribosomal protein L9	7	7	34	7.72798e+07
P15880	RPS2	40S ribosomal protein S2	12	12	34	2.19743e+08
Q16629	SRSF7	Serine/arginine-rich splicing factor 7	5	6	34	2.12398e+08
P55265	ADAR	Double-stranded RNA-specific adenosine deaminase	14	14	33	5.60806e+07
O14979	HNRNPDL	Heterogeneous nuclear ribonucleoprotein D-like	7	9	33	2.12317e+08
Q9H0A0	NAT10	RNA cytidine acetyltransferase	19	19	33	5.08493e+07
P62136	PPP1CA	Serine/threonine-protein phosphatase PP1-alpha catalytic subunit	2	10	33	5.97838e+06
P05388	RPLP0	60S acidic ribosomal protein P0	8	8	33	2.62204e+08
P36873	PPP1CC	Serine/threonine-protein phosphatase PP1-gamma catalytic subunit	2	10	32	1.07699e+08
P49792	RANBP2	E3 SUMO-protein ligase RanBP2	23	23	32	2.45469e+07
P39023	RPL3	60S ribosomal protein L3	13	13	32	1.41308e+08
Q13509	TUBB3	Tubulin beta-3 chain	0	9	32
Q8IY81	FTSJ3	pre-rRNA 2'-O-ribose RNA methyltransferase FTSJ3	18	18	31	9.52853e+07
P57721	PCBP3	Poly(rC)-binding protein 3	1	5	31	2270880
P62906	RPL10A	60S ribosomal protein L10a	9	9	31	2.17882e+08
P18621	RPL17	60S ribosomal protein L17	5	5	31	7.22237e+07
P62753	RPS6	40S ribosomal protein S6	7	7	31	1.52803e+08
Q5JTH9	RRP12	RRP12-like protein	23	23	31	6.67206e+07
O00148	DDX39A	ATP-dependent RNA helicase DDX39A	4	11	30	1.04807e+07
P07900	HSP90AA1	Heat shock protein HSP 90-alpha	6	12	30	1.48072e+07
Q13435	SF3B2	Splicing factor 3B subunit 2	14	14	30	6.80644e+07
Q9UKV3	ACIN1	Apoptotic chromatin condensation inducer in the nucleus	13	13	29	4.97514e+07
Q8TDN6	BRIX1	Ribosome biogenesis protein BRX1 homolog	12	12	29	1.17693e+08
Q9BQ39	DDX50	ATP-dependent RNA helicase DDX50	12	14	29	3.21345e+07
Q13151	HNRNPA0	Heterogeneous nuclear ribonucleoprotein A0	8	8	29	1.11139e+08
P31942	HNRNPH3	Heterogeneous nuclear ribonucleoprotein H3	10	10	29	8.95372e+07
P07737	PFN1	Profilin-1	6	6	29	1.21125e+08
P27694	RPA1	Replication protein A 70 kDa DNA-binding subunit	13	13	29	5.65778e+07
P42166	TMPO	Lamina-associated polypeptide 2, isoform alpha	9	14	29	5.32877e+07
P67809	YBX1	Y-box-binding protein 1	7	10	29	3.6714e+07
P39748	FEN1	Flap endonuclease 1	11	11	28	1.07128e+08
Q14498	RBM39	RNA-binding protein 39	11	11	28	6.33532e+07
O60264	SMARCA5	SWI/SNF-related matrix-associated actin-dependent regulator of chromatin subfamily A member 5	13	18	28	60298285
Q9BVJ6	UTP14A	U3 small nucleolar RNA-associated protein 14 homolog A	14	14	28	3.56371e+07
P52292	KPNA2	Importin subunit alpha-1	12	12	27	6.27499e+07
P46087	NOP2	Probable 28S rRNA (cytosine(4447)-C(5))-methyltransferase	15	15	27	135717422
P62829	RPL23	60S ribosomal protein L23	6	6	27	1.78729e+08
Q13428	TCOF1	Treacle protein	20	20	27	6.90806e+07
P16989	YBX3	Y-box-binding protein 3	4	7	27	3011647
P11940	PABPC1	Polyadenylate-binding protein 1	9	13	26	5.74925e+07
P62140	PPP1CB	Serine/threonine-protein phosphatase PP1-beta catalytic subunit	3	9	26	6.12334e+06
Q07020	RPL18	60S ribosomal protein L18	7	7	26	1.89152e+08
Q9Y265	RUVBL1	RuvB-like 1	12	12	26	4.44973e+07
A6NHR9	SMCHD1	Structural maintenance of chromosomes flexible hinge domain-containing protein 1	15	15	26	2.1815e+07
Q13185	CBX3	Chromobox protein homolog 3	4	5	25	7.1272e+07
Q00610	CLTC	Clathrin heavy chain 1	17	17	25	3.15222e+07
Q16643	DBN1	Drebrin	10	10	25	3.90237e+07
Q92499	DDX1	ATP-dependent RNA helicase DDX1	12	12	25	3.03078e+07
O60832	DKC1	H/ACA ribonucleoprotein complex subunit DKC1	8	8	25	7.64635e+07
P38159	RBMX	RNA-binding motif protein, X chromosome	3	7	25	2.11344e+08
P13489	RNH1	Ribonuclease inhibitor	12	12	25	3.59519e+07
P40429	RPL13A	60S ribosomal protein L13a	6	6	25	6.17877e+07
P62424	RPL7A	60S ribosomal protein L7a	11	11	25	352071248
P18583	SON	Protein SON	13	13	25	4.58149e+07
P17480	UBTF	Nucleolar transcription factor 1	10	10	25	5.02934e+07
Q9BTT0	ANP32E	Acidic leucine-rich nuclear phosphoprotein 32 family member E	6	6	24	6.53524e+07
Q14137	BOP1	Ribosome biogenesis protein BOP1	11	11	24	5.10226e+07
P83916	CBX1	Chromobox protein homolog 1	2	3	24	7857378
P23528	CFL1	Cofilin-1	7	7	24	4.90252e+07
Q15717	ELAVL1	ELAV-like protein 1	8	8	24	104236013
P46940	IQGAP1	Ras GTPase-activating-like protein IQGAP1	18	18	24	2.06411e+07
P49916	LIG3	DNA ligase 3	13	13	24	5.51335e+07
Q9BYG3	NIFK	MKI67 FHA domain-interacting nucleolar phosphoprotein	12	12	24	6.18578e+07
P49790	NUP153	Nuclear pore complex protein Nup153	15	15	24	37348699
Q09028	RBBP4	Histone-binding protein RBBP4	6	11	24	1.17185e+08
Q96PK6	RBM14	RNA-binding protein 14	13	13	24	7.64302e+07
Q9NW13	RBM28	RNA-binding protein 28	13	13	24	5.68868e+07
P46777	RPL5	60S ribosomal protein L5	8	8	24	9.31249e+07
P62263	RPS14	40S ribosomal protein S14	5	5	24	1.2856e+08
P84103	SRSF3	Serine/arginine-rich splicing factor 3	3	4	24	6.54275e+07
P04637	TP53	Cellular tumor antigen p53	9	9	24	3.31468e+07
P12270	TPR	Nucleoprotein TPR	17	17	24	2.01675e+07
P60842	EIF4A1	Eukaryotic initiation factor 4A-I	9	10	23	4.73196e+07
P60660	MYL6	Myosin light polypeptide 6	6	8	23	133164557
P30050	RPL12	60S ribosomal protein L12	5	5	23	1.20199e+08
Q15459	SF3A1	Splicing factor 3A subunit 1	11	11	23	3.81503e+07
Q9Y2W1	THRAP3	Thyroid hormone receptor-associated protein 3	13	14	23	6.82701e+07
P35659	DEK	Protein DEK	8	8	22	1.06287e+08
Q14103	HNRNPD	Heterogeneous nuclear ribonucleoprotein D0	3	5	22	108798691
Q7Z406	MYH14	Myosin-14	8	13	22	5.98852e+06
P18754	RCC1	Regulator of chromosome condensation	12	12	22	65958425
Q15287	RNPS1	RNA-binding protein with serine-rich domain 1	6	6	22	7.46164e+07
P62316	SNRPD2	Small nuclear ribonucleoprotein Sm D2	9	9	22	7.50098e+07
P12277	CKB	Creatine kinase B-type	10	10	21	2.38364e+07
Q01780	EXOSC10	Exosome component 10	13	13	21	2.05229e+07
O75369	FLNB	Filamin-B	11	15	21	2.2979e+07
Q99729	HNRNPAB	Heterogeneous nuclear ribonucleoprotein A/B	5	6	21	50930905
O14654	IRS4	Insulin receptor substrate 4	11	11	21	2.30349e+07
O75475	PSIP1	PC4 and SFRS1-interacting protein	10	10	21	8.53184e+07
P46782	RPS5	40S ribosomal protein S5	6	6	21	7.33925e+07
Q13242	SRSF9	Serine/arginine-rich splicing factor 9	6	6	21	1.1482e+08
P62995	TRA2B	Transformer-2 protein homolog beta	4	4	21	4.80033e+07
Q9NVI7	ATAD3A	ATPase family AAA domain-containing protein 3A	6	12	20	3.85824e+07
Q07666	KHDRBS1	KH domain-containing, RNA-binding, signal transduction-associated protein 1	4	6	20	1.24058e+08
O00159	MYO1C	Unconventional myosin-Ic	9	9	20	1.39419e+07
Q9H6R4	NOL6	Nucleolar protein 6	12	12	20	2.1122e+07
Q8IZL8	PELP1	Proline-, glutamic acid- and leucine-rich protein 1	12	12	20	22049633
P18124	RPL7	60S ribosomal protein L7	10	10	20	1.9206e+08
P62277	RPS13	40S ribosomal protein S13	6	6	20	218702943
P46781	RPS9	40S ribosomal protein S9	11	11	20	1.91993e+08
Q9H0D6	XRN2	5'-3' exoribonuclease 2	12	12	20	37338379
P62258	YWHAE	14-3-3 protein epsilon	6	8	20	5.83701e+07
P02768	ALB	Albumin	3	3	19	479701784
P06733	ENO1	Alpha-enolase	8	8	19	3.77719e+07
Q9BUJ2	HNRNPUL1	Heterogeneous nuclear ribonucleoprotein U-like protein 1	10	10	19	3.37062e+07
Q16576	RBBP7	Histone-binding protein RBBP7	4	9	19	15385452
Q5UIP0	RIF1	Telomere-associated protein RIF1	14	14	19	2.24308e+07
P62081	RPS7	40S ribosomal protein S7	6	6	19	1.04414e+08
Q15050	RRS1	Ribosome biogenesis regulatory protein homolog	7	7	19	4.393e+07
Q15020	SART3	Squamous cell carcinoma antigen recognized by T-cells 3	13	13	19	1.21862e+07
Q8IYB3	SRRM1	Serine/arginine repetitive matrix protein 1	11	11	19	6.63225e+07
Q8IX01	SUGP2	SURP and G-patch domain-containing protein 2	15	15	19	2.02274e+07
Q8TED0	UTP15	U3 small nucleolar RNA-associated protein 15 homolog	11	11	19	2.56021e+07
Q96ME7	ZNF512	Zinc finger protein 512	9	9	19	2.04783e+07
Q14692	BMS1	Ribosome biogenesis protein BMS1 homolog	13	13	18	4.03765e+07
Q7L014	DDX46	Probable ATP-dependent RNA helicase DDX46	12	12	18	2.26826e+07
Q9H0S4	DDX47	Probable ATP-dependent RNA helicase DDX47	11	11	18	2.18913e+07
P51610	HCFC1	Host cell factor 1	11	11	18	1.7087e+07
Q9UHB6	LIMA1	LIM domain and actin-binding protein 1	11	11	18	1.90306e+07
Q9UHX1	PUF60	Poly(U)-binding-splicing factor PUF60	10	10	18	3.08841e+07
Q96E39	RBMXL1	RNA binding motif protein, X-linked-like-1	1	5	18	1.64174e+06
P27635	RPL10	60S ribosomal protein L10	7	7	18	8.11906e+07
P62917	RPL8	60S ribosomal protein L8	7	7	18	1.18437e+08
P05387	RPLP2	60S acidic ribosomal protein P2	5	5	18	1.07937e+08
P62266	RPS23	40S ribosomal protein S23	4	4	18	5.53795e+07
P56182	RRP1	Ribosomal RNA processing protein 1 homolog A	8	8	18	2.10193e+07
Q9UNX4	WDR3	WD repeat-containing protein 3	11	11	18	1.64935e+07
Q9BVP2	GNL3	Guanine nucleotide-binding protein-like 3	9	9	17	6.10178e+07
P54652	HSPA2	Heat shock-related 70 kDa protein 2	1	7	17
Q8WTT2	NOC3L	Nucleolar complex protein 3 homolog	10	10	17	4.57982e+07
Q8WWQ0	PHIP	PH-interacting protein	12	12	17	1.42623e+07
Q9BY77	POLDIP3	Polymerase delta-interacting protein 3	11	11	17	2.64223e+07
P62937	PPIA	Peptidyl-prolyl cis-trans isomerase A	5	5	17	7.59763e+07
Q8WWY3	PRPF31	U4/U6 small nuclear ribonucleoprotein Prp31	11	11	17	3.63738e+07
Q02543	RPL18A	60S ribosomal protein L18a	7	7	17	5.80748e+07
Q6DKI1	RPL7L1	60S ribosomal protein L7-like 1	9	9	17	7.791e+07
Q9Y230	RUVBL2	RuvB-like 2	8	8	17	2.26586e+07
O43290	SART1	U4/U6.U5 tri-snRNP-associated protein 1	11	11	17	2.4005e+07
Q2TAY7	SMU1	WD40 repeat-containing protein SMU1	8	8	17	2.12393e+07
P63162; P14678	SNRPN; SNRPB	Small nuclear ribonucleoprotein-associated proteins N/B and B'	6	6	17	3.85003e+07
Q12788	TBL3	Transducin beta-like protein 3	12	12	17	4.93392e+07
Q9Y490	TLN1	Talin-1	14	14	17	1.32842e+06
Q96T88	UHRF1	E3 ubiquitin-protein ligase UHRF1	10	10	17	3.12356e+07
Q9GZL7	WDR12	Ribosome biogenesis protein WDR12	10	10	17	3.29065e+07
Q8NI36	WDR36	WD repeat-containing protein 36	10	10	17	20088094
Q8IWA0	WDR75	WD repeat-containing protein 75	10	10	17	1.58169e+07
P12814	ACTN1	Alpha-actinin-1	5	13	16
Q6PL18	ATAD2	ATPase family AAA domain-containing protein 2	12	12	16	1.74337e+07
Q8N163	CCAR2	Cell cycle and apoptosis regulator protein 2	10	10	16	3.23662e+07
Q96GQ7	DDX27	Probable ATP-dependent RNA helicase DDX27	10	10	16	4.44898e+07
Q14152	EIF3A	Eukaryotic translation initiation factor 3 subunit A	10	10	16	3.10401e+07
Q13283	G3BP1	Ras GTPase-activating protein-binding protein 1	7	7	16	1.66431e+07
Q1KMD3	HNRNPUL2	Heterogeneous nuclear ribonucleoprotein U-like protein 2	10	10	16	4.73143e+07
O00425	IGF2BP3	Insulin-like growth factor 2 mRNA-binding protein 3	7	9	16	1.15226e+07
P02545	LMNA	Prelamin-A/C	11	11	16	3.14326e+07
O15226	NKRF	NF-kappa-B-repressing factor	13	13	16	7.07995e+06
P00558	PGK1	Phosphoglycerate kinase 1	9	9	16	1.32813e+07
O94906	PRPF6	Pre-mRNA-processing factor 6	13	13	16	2.85919e+07
Q15269	PWP2	Periodic tryptophan protein 2 homolog	7	7	16	2.13004e+07
P61313	RPL15	60S ribosomal protein L15	10	10	16	8.60456e+07
P62750	RPL23A	60S ribosomal protein L23a	8	8	16	1.45798e+08
P62244	RPS15A	40S ribosomal protein S15a	6	6	16	7.73977e+07
P62249	RPS16	40S ribosomal protein S16	6	6	16	1.13021e+08
P12236	SLC25A6	ADP/ATP translocase 3	3	8	16	9.19718e+06
Q8TAQ2	SMARCC2	SWI/SNF complex subunit SMARCC2	8	10	16	1.75137e+07
Q96DI7	SNRNP40	U5 small nuclear ribonucleoprotein 40 kDa protein	7	7	16	4.71874e+07
P62318	SNRPD3	Small nuclear ribonucleoprotein Sm D3	4	4	16	7.10415e+07
P22314	UBA1	Ubiquitin-like modifier-activating enzyme 1	9	9	16	1.52661e+07
P49368	CCT3	T-complex protein 1 subunit gamma	10	10	15	2.44132e+07
Q16531	DDB1	DNA damage-binding protein 1	11	11	15	2.05128e+07
Q8TDD1	DDX54	ATP-dependent RNA helicase DDX54	10	10	15	2.20594e+07
Q5QJE6	DNTTIP2	Deoxynucleotidyltransferase terminal-interacting protein 2	8	8	15	2.47056e+07
Q99848	EBNA1BP2	Probable rRNA-processing protein EBP2	7	7	15	4.4242e+07
Q14315	FLNC	Filamin-C	2	8	15	2.33882e+06
Q5SSJ5	HP1BP3	Heterochromatin protein 1-binding protein 3	7	7	15	4.32131e+07
P20700	LMNB1	Lamin-B1	12	12	15	32674658
Q9Y221	NIP7	60S ribosome subunit biogenesis protein NIP7 homolog	7	7	15	3.54399e+07
Q13310	PABPC4	Polyadenylate-binding protein 4	3	7	15	9.25139e+06
O43175	PHGDH	D-3-phosphoglycerate dehydrogenase	11	11	15	2.42032e+07
O75400	PRPF40A	Pre-mRNA-processing factor 40 homolog A	8	8	15	32501345
P62841	RPS15	40S ribosomal protein S15	5	5	15	3.15775e+07
Q7KZF4	SND1	Staphylococcal nuclease domain-containing protein 1	9	9	15	9.24873e+06
Q92804	TAF15	TATA-binding protein-associated factor 2N	3	5	15	2.73248e+07
Q8NI27	THOC2	THO complex subunit 2	11	11	15	18364277
Q9BUF5	TUBB6	Tubulin beta-6 chain	2	8	15	5142629
O15042	U2SURP	U2 snRNP-associated SURP motif-containing protein	9	9	15	3.28336e+07
Q969X6	UTP4	U3 small nucleolar RNA-associated protein 4 homolog	9	9	15	1.8834e+07
Q15061	WDR43	WD repeat-containing protein 43	9	9	15	13059265
Q5BKZ1	ZNF326	DBIRD complex subunit ZNF326	7	7	15	2.03357e+07
P0DP25	CALM3	Calmodulin-3	4	4	14	2.84239e+07
Q7Z7K6	CENPV	Centromere protein V	6	6	14	3.99767e+07
Q8IWX8	CHERP	Calcium homeostasis endoplasmic reticulum protein	7	7	14	2.32036e+07
Q9Y2L1	DIS3	Exosome complex exonuclease RRP44	12	12	14	11179119
O15371	EIF3D	Eukaryotic translation initiation factor 3 subunit D	8	8	14	8.97705e+06
P04406	GAPDH	Glyceraldehyde-3-phosphate dehydrogenase	5	5	14	3.97065e+07
Q9BQ67	GRWD1	Glutamate-rich WD repeat-containing protein 1	7	7	14	2.51938e+07
Q9NZI8	IGF2BP1	Insulin-like growth factor 2 mRNA-binding protein 1	7	9	14	5.0949e+07
Q9P2J5	LARS1	Leucine--tRNA ligase, cytoplasmic	9	9	14	1.15858e+07
Q9Y4W2	LAS1L	Ribosomal biogenesis protein LAS1L	8	8	14	2.03248e+07
P25205	MCM3	DNA replication licensing factor MCM3	8	8	14	2.8358e+07
P43246	MSH2	DNA mismatch repair protein Msh2	9	9	14	19116619
O00541	PES1	Pescadillo homolog	10	10	14	3.37681e+07
Q9H307	PNN	Pinin	10	10	14	4.13331e+07
P24928	POLR2A	DNA-directed RNA polymerase II subunit RPB1	9	9	14	1.22966e+07
P62913	RPL11	60S ribosomal protein L11	4	4	14	1.13293e+08
P50914	RPL14	60S ribosomal protein L14	5	5	14	8.75017e+07
P84098	RPL19	60S ribosomal protein L19	4	4	14	6.36969e+07
Q02878	RPL6	60S ribosomal protein L6	10	10	14	110273773
P08708	RPS17	40S ribosomal protein S17	6	6	14	107218213
P62847	RPS24	40S ribosomal protein S24	3	3	14	6.346e+07
Q9Y3I0	RTCB	RNA-splicing ligase RtcB homolog	9	9	14	2.69003e+07
Q12874	SF3A3	Splicing factor 3A subunit 3	9	9	14	1.70966e+07
P05141	SLC25A5	ADP/ATP translocase 2	5	10	14	5.50701e+07
Q14683	SMC1A	Structural maintenance of chromosomes protein 1A	9	9	14	16319200
Q9BXP5	SRRT	Serrate RNA effector molecule homolog	7	7	14	26957005
Q96SI9	STRBP	Spermatid perinuclear RNA-binding protein	1	6	14
Q13148	TARDBP	TAR DNA-binding protein 43	7	7	14	5.98472e+07
Q9Y5J1	UTP18	U3 small nucleolar RNA-associated protein 18 homolog	7	7	14	1.68055e+07
P41091	EIF2S3	Eukaryotic translation initiation factor 2 subunit 3	7	7	13	2.1599e+07
P35637	FUS	RNA-binding protein FUS	4	6	13	1.06361e+08
Q92522	H1-10	Histone H1.10	6	6	13	7.90873e+07
Q8WVV9	HNRNPLL	Heterogeneous nuclear ribonucleoprotein L-like	10	10	13	1.13574e+07
Q8IU81	IRF2BP1	Interferon regulatory factor 2-binding protein 1	8	8	13	5.82976e+06
Q9NX58	LYAR	Cell growth-regulating nucleolar protein	5	5	13	1.86143e+07
P42285	MTREX	Exosome RNA helicase MTR4	8	8	13	1.90207e+07
O94832	MYO1D	Unconventional myosin-Id	11	11	13	6.13228e+06
Q9BSC4	NOL10	Nucleolar protein 10	10	10	13	2.67296e+07
Q92621	NUP205	Nuclear pore complex protein Nup205	9	9	13	4410773
Q9UQ80	PA2G4	Proliferation-associated protein 2G4	7	7	13	21849037
P13797	PLS3	Plastin-3	4	6	13	6.93137e+06
P63244	RACK1	Receptor of activated protein C kinase 1	9	9	13	23523583
Q9P258	RCC2	Protein RCC2	11	11	13	3.54799e+07
P63173	RPL38	60S ribosomal protein L38	4	4	13	50098445
P46783	RPS10	40S ribosomal protein S10	4	4	13	1.47227e+07
P25398	RPS12	40S ribosomal protein S12	7	7	13	2.96335e+07
P39019	RPS19	40S ribosomal protein S19	6	6	13	118892236
P28370	SMARCA1	Probable global transcription activator SNF2L1	4	9	13	2.51949e+06
P62314	SNRPD1	Small nuclear ribonucleoprotein Sm D1	3	3	13	5.82102e+07
P42167	TMPO	Lamina-associated polypeptide 2, isoforms beta/gamma	1	6	13	2744229
Q01081	U2AF1	Splicing factor U2AF 35 kDa subunit	5	5	13	5.15399e+07
Q99986	VRK1	Serine/threonine-protein kinase VRK1	7	7	13	6.13912e+06
Q07021	C1QBP	Complement component 1 Q subcomponent-binding protein, mitochondrial	4	4	12	1.29463e+07
Q9ULV4	CORO1C	Coronin-1C	7	7	12	1.92396e+07
P26641	EEF1G	Elongation factor 1-gamma	7	7	12	24121658
O60841	EIF5B	Eukaryotic translation initiation factor 5B	9	9	12	1.27469e+07
Q92979	EMG1	Ribosomal RNA small subunit methyltransferase NEP1	7	7	12	1.73875e+07
Q9NVI1	FANCI	Fanconi anemia group I protein	8	8	12	11058228
P07305	H1-0	Histone H1.0	3	3	12	2.40991e+07
Q13547	HDAC1	Histone deacetylase 1	4	6	12	1.75853e+07
Q92769	HDAC2	Histone deacetylase 2	2	4	12	1.73668e+07
Q9NV31	IMP3	U3 small nucleolar ribonucleoprotein protein IMP3	6	6	12	21357640
Q13601	KRR1	KRR1 small subunit processome component homolog	6	6	12	2.21632e+07
P33993	MCM7	DNA replication licensing factor MCM7	7	7	12	1.74491e+07
Q9UKD2	MRTO4	mRNA turnover protein 4 homolog	7	7	12	2.87673e+07
Q92614	MYO18A	Unconventional myosin-XVIIIa	11	11	12	3.65571e+06
Q9NVX2	NLE1	Notchless protein homolog 1	7	7	12	9.17984e+06
Q9BVI4	NOC4L	Nucleolar complex protein 4 homolog	8	8	12	1.81612e+07
Q5SY16	NOL9	Polynucleotide 5'-hydroxyl-kinase NOL9	9	9	12	1.58191e+07
Q14978	NOLC1	Nucleolar and coiled-body phosphoprotein 1	8	8	12	3.18665e+07
P78316	NOP14	Nucleolar protein 14	9	9	12	2.06852e+07
Q08J23	NSUN2	RNA cytosine C(5)-methyltransferase NSUN2	7	7	12	1.05183e+07
Q29RF7	PDS5A	Sister chromatid cohesion protein PDS5 homolog A	11	11	12	1.47045e+07
O43660	PLRG1	Pleiotropic regulator 1	7	7	12	1.77838e+07
P28340	POLD1	DNA polymerase delta catalytic subunit	9	9	12	5.49619e+06
O14974	PPP1R12A	Protein phosphatase 1 regulatory subunit 12A	7	7	12	7.83364e+06
Q13523	PRPF4B	Serine/threonine-protein kinase PRP4 homolog	9	9	12	1.73813e+07
P62826	RAN	GTP-binding nuclear protein Ran	7	7	12	7.3705e+07
P35251	RFC1	Replication factor C subunit 1	8	8	12	10547657
P26373	RPL13	60S ribosomal protein L13	5	5	12	211365824
P46779	RPL28	60S ribosomal protein L28	6	6	12	5.08277e+07
P62910	RPL32	60S ribosomal protein L32	4	4	12	59578058
P62280	RPS11	40S ribosomal protein S11	6	6	12	7.86154e+07
P09661	SNRPA1	U2 small nuclear ribonucleoprotein A'	4	4	12	1.94167e+07
P55769	SNU13	NHP2-like protein 1	4	4	12	6.20571e+07
Q13573	SNW1	SNW domain-containing protein 1	6	6	12	1.18167e+07
O75691	UTP20	Small subunit processome component 20 homolog	9	9	12	7.42232e+06
P63104	YWHAZ	14-3-3 protein zeta/delta	4	7	12	1.12283e+07
O96019	ACTL6A	Actin-like protein 6A	6	6	11	3.25196e+07
Q5T9A4	ATAD3B	ATPase family AAA domain-containing protein 3B	2	8	11
P25440	BRD2	Bromodomain-containing protein 2	7	7	11	2.37195e+07
P45973	CBX5	Chromobox protein homolog 5	5	5	11	3.18905e+07
Q9GZR7	DDX24	ATP-dependent RNA helicase DDX24	8	8	11	8.15986e+06
Q9Y2R4	DDX52	Probable ATP-dependent RNA helicase DDX52	7	7	11	18061894
P56537	EIF6	Eukaryotic translation initiation factor 6	6	6	11	3.62021e+07
P84090	ERH	Enhancer of rudimentary homolog	2	2	11	9.34418e+07
Q92616	GCN1	eIF-2-alpha kinase activator GCN1	8	8	11	4.25764e+06
Q12789	GTF3C1	General transcription factor 3C polypeptide 1	8	8	11	8.81812e+06
Q00341	HDLBP	Vigilin	8	8	11	9.84586e+06
P17096	HMGA1	High mobility group protein HMG-I/HMG-Y	3	3	11	73141267
Q13123	IK	Protein Red	5	5	11	6.18404e+06
O95373	IPO7	Importin-7	7	7	11	4331169
O60341	KDM1A	Lysine-specific histone demethylase 1A	6	6	11	3.46312e+06
P61326	MAGOH	Protein mago nashi homolog	3	3	11	2.27146e+07
O00566	MPHOSPH10	U3 small nucleolar ribonucleoprotein protein MPP10	6	6	11	1.69595e+07
Q8WUM0	NUP133	Nuclear pore complex protein Nup133	9	9	11	1.04022e+07
P52948	NUP98	Nuclear pore complex protein Nup98-Nup96	9	9	11	3.59431e+06
P14618	PKM	Pyruvate kinase PKM	7	7	11	1.98672e+07
Q15397	PUM3	Pumilio homolog 3	9	9	11	1.50902e+07
P49756	RBM25	RNA-binding protein 25	8	8	11	1.19334e+07
P46063	RECQL	ATP-dependent DNA helicase Q1	8	8	11	1.71624e+07
P35268	RPL22	60S ribosomal protein L22	3	3	11	1.43981e+08
P61513	RPL37A	60S ribosomal protein L37a	5	5	11	1.53428e+07
P62851	RPS25	40S ribosomal protein S25	4	4	11	132741572
P08865	RPSA	40S ribosomal protein SA	5	5	11	2.42399e+07
P51532	SMARCA4	Transcription activator BRG1	9	9	11	15607369
Q9UQE7	SMC3	Structural maintenance of chromosomes protein 3	8	8	11	1.31356e+07
P60174	TPI1	Triosephosphate isomerase	4	4	11	7017481
Q53GS9	USP39	U4/U6.U5 tri-snRNP-associated protein 2	6	6	11	1.85489e+07
P55072	VCP	Transitional endoplasmic reticulum ATPase	10	10	11	1.15516e+07
P52907	CAPZA1	F-actin-capping protein subunit alpha-1	4	4	10	1.85422e+07
Q12873	CHD3	Chromodomain-helicase-DNA-binding protein 3	3	8	10	1.85037e+06
P38432	COIL	Coilin	5	5	10	1.10148e+07
Q99829	CPNE1	Copine-1	5	5	10	1.0251e+07
P68400	CSNK2A1	Casein kinase II subunit alpha	6	6	10	2.15629e+07
Q9BUQ8	DDX23	Probable ATP-dependent RNA helicase DDX23	8	8	10	14789754
Q9Y262	EIF3L	Eukaryotic translation initiation factor 3 subunit L	8	8	10	9.89896e+06
Q13642	FHL1	Four and a half LIM domains protein 1	6	6	10	1.62683e+07
Q13823	GNL2	Nucleolar GTP-binding protein 2	5	5	10	1.60243e+07
P11021	HSPA5	Endoplasmic reticulum chaperone BiP	3	5	10	1.59518e+06
Q15345	LRRC41	Leucine-rich repeat-containing protein 41	7	7	10	1.63699e+06
Q13330	MTA1	Metastasis-associated protein MTA1	5	6	10	1.66025e+07
Q9Y3T9	NOC2L	Nucleolar complex protein 2 homolog	6	6	10	3.0364e+07
Q7Z3K3	POGZ	Pogo transposable element with ZNF domain	6	6	10	8.17999e+06
Q8WXF1	PSPC1	Paraspeckle component 1	5	5	10	21636406
Q15185	PTGES3	Prostaglandin E synthase 3	3	3	10	3.04933e+07
Q9UKM9	RALY	RNA-binding protein Raly	8	8	10	4.37668e+07
Q9H7B2	RPF2	Ribosome production factor 2 homolog	5	5	10	9.93184e+06
P61353	RPL27	60S ribosomal protein L27	4	4	10	1.11684e+08
P62888	RPL30	60S ribosomal protein L30	4	4	10	3.54961e+07
O00422	SAP18	Histone deacetylase complex subunit SAP18	4	4	10	22590953
Q08170	SRSF4	Serine/arginine-rich splicing factor 4	5	7	10	6.67426e+07
Q13243	SRSF5	Serine/arginine-rich splicing factor 5	4	5	10	1.41797e+07
Q9UBT2	UBA2	SUMO-activating enzyme subunit 2	7	7	10	9.86765e+06
O14980	XPO1	Exportin-1	7	7	10	4.02273e+06
P18887	XRCC1	DNA repair protein XRCC1	7	7	10	5.33441e+06
Q9NY61	AATF	Protein AATF	8	8	9	22977520
Q4VCS5	AMOT	Angiomotin	6	6	9	1.27751e+07
P27695	APEX1	DNA-(apurinic or apyrimidinic site) endonuclease	4	4	9	1.13925e+07
P48643	CCT5	T-complex protein 1 subunit epsilon	6	6	9	2386297
Q13206	DDX10	Probable ATP-dependent RNA helicase DDX10	7	7	9	9.47284e+06
Q04637	EIF4G1	Eukaryotic translation initiation factor 4 gamma 1	6	6	9	4.82789e+06
Q9NQT5	EXOSC3	Exosome complex component RRP40	4	4	9	3591269
Q96AE4	FUBP1	Far upstream element-binding protein 1	6	7	9	3.65006e+06
Q96I24	FUBP3	Far upstream element-binding protein 3	5	6	9	1.0447e+07
Q86YP4	GATAD2A	Transcriptional repressor p66-alpha	5	6	9	2629642
P09211	GSTP1	Glutathione S-transferase P	4	4	9	3.17659e+07
P09429	HMGB1	High mobility group protein B1	5	6	9	4.27831e+07
P13796	LCP1	Plastin-2	5	7	9	1.90062e+07
Q96AG4	LRRC59	Leucine-rich repeat-containing protein 59	4	4	9	1.55456e+07
O95478	NSA2	Ribosome biogenesis protein NSA2 homolog	5	5	9	26628855
O75694	NUP155	Nuclear pore complex protein Nup155	8	8	9	8209849
O15294	OGT	UDP-N-acetylglucosamine--peptide N-acetylglucosaminyltransferase 110 kDa subunit	8	8	9	1.83976e+06
Q13526	PIN1	Peptidyl-prolyl cis-trans isomerase NIMA-interacting 1	3	3	9	9.16385e+06
Q13427	PPIG	Peptidyl-prolyl cis-trans isomerase G	5	5	9	9.87132e+06
Q99873	PRMT1	Protein arginine N-methyltransferase 1	6	6	9	1.5851e+07
P78406	RAE1	mRNA export factor	6	6	9	10443793
P46060	RANGAP1	Ran GTPase-activating protein 1	6	6	9	1.1266e+07
P98175	RBM10	RNA-binding protein 10	8	8	9	5.63788e+06
Q9BTD8	RBM42	RNA-binding protein 42	3	3	9	4.16394e+06
P62899	RPL31	60S ribosomal protein L31	3	3	9	4.77435e+07
P05386	RPLP1	60S acidic ribosomal protein P1	3	3	9	46545196
Q9H7N4	SCAF1	Splicing factor, arginine/serine-rich 19	7	7	9	1.00872e+07
O95104	SCAF4	SR-related and CTD-associated factor 4	5	5	9	7.18646e+06
Q05519	SRSF11	Serine/arginine-rich splicing factor 11	3	3	9	1.05563e+07
Q13247	SRSF6	Serine/arginine-rich splicing factor 6	3	5	9	22681929
O95793	STAU1	Double-stranded RNA-binding protein Staufen homolog 1	7	7	9	1.5049e+07
P53999	SUB1	Activated RNA polymerase II transcriptional coactivator p15	4	4	9	5.07806e+07
Q07157	TJP1	Tight junction protein ZO-1	8	8	9	1789710
O15213	WDR46	WD repeat-containing protein 46	6	6	9	1.43979e+07
O95831	AIFM1	Apoptosis-inducing factor 1, mitochondrial	6	6	8	8.18256e+06
O43684	BUB3	Mitotic checkpoint protein BUB3	6	6	8	7.08765e+06
Q14444	CAPRIN1	Caprin-1	5	5	8	2.41461e+07
P47755	CAPZA2	F-actin-capping protein subunit alpha-2	4	4	8	9.96855e+06
Q13111	CHAF1A	Chromatin assembly factor 1 subunit A	6	6	8	3514428
Q9NV06	DCAF13	DDB1- and CUL4-associated factor 13	8	8	8	1.95857e+07
Q9UJV9	DDX41	Probable ATP-dependent RNA helicase DDX41	6	6	8	1.198e+07
Q9Y6V7	DDX49	Probable ATP-dependent RNA helicase DDX49	5	5	8	6.65688e+06
O60231	DHX16	Pre-mRNA-splicing factor ATP-dependent RNA helicase DHX16	5	6	8	2373761
Q9UNQ2	DIMT1	Probable dimethyladenosine transferase	5	5	8	6782385
P26358	DNMT1	DNA (cytosine-5)-methyltransferase 1	4	4	8	6315670
Q9BPU6	DPYSL5	Dihydropyrimidinase-related protein 5	1	1	8	520444
Q14126	DSG2	Desmoglein-2	4	4	8
Q6UN15	FIP1L1	Pre-mRNA 3'-end-processing factor FIP1	4	4	8	1.08439e+07
Q02790	FKBP4	Peptidyl-prolyl cis-trans isomerase FKBP4	6	6	8	1.08319e+07
P49915	GMPS	GMP synthase [glutamine-hydrolyzing]	4	4	8	8.22378e+06
P26583	HMGB2	High mobility group protein B2	4	5	8	2.80688e+07
O95251	KAT7	Histone acetyltransferase KAT7	5	5	8	4.28275e+06
Q9Y383	LUC7L2	Putative RNA-binding protein Luc7-like 2	5	7	8	1.45038e+07
P33991	MCM4	DNA replication licensing factor MCM4	7	7	8	1.07726e+07
Q9NU22	MDN1	Midasin	8	8	8	2.41781e+06
Q86UE4	MTDH	Protein LYRIC	6	6	8	4.91697e+06
Q09161	NCBP1	Nuclear cap-binding protein subunit 1	6	6	8	4.31865e+06
Q86U38	NOP9	Nucleolar protein 9	7	7	8	6.19926e+06
O75607	NPM3	Nucleoplasmin-3	4	4	8	1.51295e+07
O43809	NUDT21	Cleavage and polyadenylation specificity factor subunit 5	6	6	8	25147962
Q9UBU9	NXF1	Nuclear RNA export factor 1	6	6	8	3276153
Q86U42	PABPN1	Polyadenylate-binding protein 2	3	3	8	2.53111e+07
Q96HS1	PGAM5	Serine/threonine-protein phosphatase PGAM5, mitochondrial	5	5	8	2.14236e+07
O15160	POLR1C	DNA-directed RNA polymerases I and III subunit RPAC1	6	6	8	1.5867e+07
O15446	POLR1G	DNA-directed RNA polymerase I subunit RPA34	4	4	8	4.83652e+06
Q06830	PRDX1	Peroxiredoxin-1	5	5	8	23185050
O43395	PRPF3	U4/U6 small nuclear ribonucleoprotein Prp3	5	5	8	5250931
O43172	PRPF4	U4/U6 small nuclear ribonucleoprotein Prp4	5	5	8	1.39297e+07
P46776	RPL27A	60S ribosomal protein L27a	4	4	8	1.34323e+08
P18077	RPL35A	60S ribosomal protein L35a	5	5	8	46591346
Q9Y3U8	RPL36	60S ribosomal protein L36	4	4	8	7.01735e+07
P62269	RPS18	40S ribosomal protein S18	4	4	8	94204335
Q8NC51	SERBP1	Plasminogen activator inhibitor 1 RNA-binding protein	6	6	8	2.05596e+07
P08621	SNRNP70	U1 small nuclear ribonucleoprotein 70 kDa	4	4	8	16971137
P09012	SNRPA	U1 small nuclear ribonucleoprotein A	4	4	8	9.47474e+06
O95425	SVIL	Supervillin	6	6	8
O14776	TCERG1	Transcription elongation regulator 1	6	6	8	1595429
Q9NXF1	TEX10	Testis-expressed protein 10	6	6	8	9007041
P49750	YLPM1	YLP motif-containing protein 1	5	5	8	8.70089e+06
Q8NE71	ABCF1	ATP-binding cassette sub-family F member 1	7	7	7	5.92397e+06
Q96GD4	AURKB	Aurora kinase B	5	5	7	3.35426e+06
Q9NRL2	BAZ1A	Bromodomain adjacent to zinc finger domain protein 1A	7	7	7	6548282
Q9BRJ6	C7orf50	Uncharacterized protein C7orf50	5	5	7	6.26912e+06
Q8IX12	CCAR1	Cell division cycle and apoptosis regulator protein 1	5	5	7	1.0451e+07
P78371	CCT2	T-complex protein 1 subunit beta	5	5	7	6.11366e+06
P50991	CCT4	T-complex protein 1 subunit delta	5	5	7	13036557
P06493	CDK1	Cyclin-dependent kinase 1	4	4	7	915840
Q9Y3Y2	CHTOP	Chromatin target of PRMT1 protein	3	3	7	2.4836e+07
Q9NY93	DDX56	Probable ATP-dependent RNA helicase DDX56	6	6	7	1.09006e+07
Q86Y56	DNAAF5	Dynein assembly factor 5, axonemal	5	5	7	1.09001e+06
P55884	EIF3B	Eukaryotic translation initiation factor 3 subunit B	5	5	7	1.26351e+07
Q13347	EIF3I	Eukaryotic translation initiation factor 3 subunit I	5	5	7	1.72987e+07
Q7L2H7	EIF3M	Eukaryotic translation initiation factor 3 subunit M	3	3	7	4.86236e+06
Q8NCA5	FAM98A	Protein FAM98A	2	2	7	2.56464e+06
P51114	FXR1	Fragile X mental retardation syndrome-related protein 1	3	3	7	8.22548e+06
Q8WXI9	GATAD2B	Transcriptional repressor p66-beta	5	6	7	6.22195e+06
Q49A26	GLYR1	Putative oxidoreductase GLYR1	5	5	7	1.22172e+07
Q92917	GPKOW	G-patch domain and KOW motifs-containing protein	4	4	7
Q00403	GTF2B	Transcription initiation factor IIB	3	3	7	1562927
Q9NZL4	HSPBP1	Hsp70-binding protein 1	5	5	7	4.81084e+06
P10809	HSPD1	60 kDa heat shock protein, mitochondrial	4	4	7	7.15624e+06
Q9Y6M1	IGF2BP2	Insulin-like growth factor 2 mRNA-binding protein 2	4	5	7	3.39598e+06
Q8TEX9	IPO4	Importin-4	5	5	7	2.62303e+06
O95239	KIF4A	Chromosome-associated kinesin KIF4A	7	7	7	2.75148e+06
Q8N9T8	KRI1	Protein KRI1 homolog	5	5	7	1.03771e+07
O95983	MBD3	Methyl-CpG-binding domain protein 3	5	5	7	4.67602e+06
P33992	MCM5	DNA replication licensing factor MCM5	5	5	7	7.95016e+06
O94776	MTA2	Metastasis-associated protein MTA2	5	6	7	8.524e+06
P55209	NAP1L1	Nucleosome assembly protein 1-like 1	2	2	7	6.70733e+06
Q8NEJ9	NGDN	Neuroguidin	6	6	7	6.36369e+06
Q9NX24	NHP2	H/ACA ribonucleoprotein complex subunit 2	2	2	7	30146505
Q9H8H0	NOL11	Nucleolar protein 11	4	4	7	1.34786e+07
Q9Y3C1	NOP16	Nucleolar protein 16	4	4	7	6.22185e+06
P35658	NUP214	Nuclear pore complex protein Nup214	6	6	7	4.82274e+06
Q8N1F7	NUP93	Nuclear pore complex protein Nup93	5	5	7	7270162
Q86U86	PBRM1	Protein polybromo-1	7	7	7	8.45646e+06
Q92576	PHF3	PHD finger protein 3	6	6	7	1.70809e+06
Q8IWS0	PHF6	PHD finger protein 6	3	3	7	1.33859e+07
Q9NRX1	PNO1	RNA-binding protein PNO1	4	4	7	8.72013e+06
Q9NQ55	PPAN	Suppressor of SWI4 1 homolog	5	5	7	1.44168e+07
P23284	PPIB	Peptidyl-prolyl cis-trans isomerase B	5	5	7	48189499
Q8WUA2	PPIL4	Peptidyl-prolyl cis-trans isomerase-like 4	4	4	7	3.08511e+06
Q96SB3	PPP1R9B	Neurabin-2	4	4	7	4.46059e+06
P30153	PPP2R1A	Serine/threonine-protein phosphatase 2A 65 kDa regulatory subunit A alpha isoform	6	6	7	7.87916e+06
Q8IY67	RAVER1	Ribonucleoprotein PTB-binding 1	3	3	7	8.31974e+06
Q96T37	RBM15	RNA-binding protein 15	5	5	7	7.72706e+06
P35250	RFC2	Replication factor C subunit 2	3	3	7	1.27375e+07
P35249	RFC4	Replication factor C subunit 4	4	4	7	8.93349e+06
P83731	RPL24	60S ribosomal protein L24	4	4	7	1.00582e+08
P62857	RPS28	40S ribosomal protein S28	3	3	7	1.28218e+07
Q9Y3A4	RRP7A	Ribosomal RNA-processing protein 7 homolog A	4	4	7	6.2676e+06
O43159	RRP8	Ribosomal RNA-processing protein 8	6	6	7	1.07717e+07
P62304	SNRPE	Small nuclear ribonucleoprotein E	2	2	7	2.79462e+07
P37108	SRP14	Signal recognition particle 14 kDa protein	3	3	7	3.23171e+07
Q96SB4	SRPK1	SRSF protein kinase 1	7	7	7	1.21088e+07
Q9UGU0	TCF20	Transcription factor 20	4	4	7	3.15719e+06
Q14258	TRIM25	E3 ubiquitin/ISG15 ligase TRIM25	4	4	7	3920256
Q14669	TRIP12	E3 ubiquitin-protein ligase TRIP12	5	5	7	2.68516e+06
Q14166	TTLL12	Tubulin--tyrosine ligase-like protein 12	6	6	7	6.01698e+06
Q9Y3A2	UTP11	Probable U3 small nucleolar RNA-associated protein 11	2	2	7	6.05313e+06
P61964	WDR5	WD repeat-containing protein 5	3	3	7	5.76448e+06
O43592	XPOT	Exportin-T	6	6	7	5.20085e+06
Q86VM9	ZC3H18	Zinc finger CCCH domain-containing protein 18	5	5	7	3.46251e+06
Q96KR1	ZFR	Zinc finger RNA-binding protein	5	5	7	43734382
Q14966	ZNF638	Zinc finger protein 638	7	7	7	1350844
P53396	ACLY	ATP-citrate synthase	4	4	6	3.67795e+06
P24666	ACP1	Low molecular weight phosphotyrosine protein phosphatase	5	5	6	1.81333e+07
P06576	ATP5F1B	ATP synthase subunit beta, mitochondrial	5	5	6	1.50068e+06
Q13895	BYSL	Bystin	5	5	6	7.47519e+06
Q86VP6	CAND1	Cullin-associated NEDD8-dissociated protein 1	6	6	6	1.39707e+06
P47756	CAPZB	F-actin-capping protein subunit beta	4	4	6	2.07803e+06
Q9Y2V2	CARHSP1	Calcium-regulated heat-stable protein 1	2	2	6	7.63034e+06
P50990	CCT8	T-complex protein 1 subunit theta	5	5	6	6.99933e+06
Q96JM3	CHAMP1	Chromosome alignment-maintaining phosphoprotein 1	3	3	6	5366467
Q16630	CPSF6	Cleavage and polyadenylation specificity factor subunit 6	5	5	6	17775325
P19784	CSNK2A2	Casein kinase II subunit alpha'	5	5	6	2.85318e+06
P67870	CSNK2B	Casein kinase II subunit beta	2	2	6	9344451
Q14247	CTTN	Src substrate cortactin	6	6	6	3.6801e+06
Q92785	DPF2	Zinc finger protein ubi-d4	2	2	6	1.70733e+06
P05198	EIF2S1	Eukaryotic translation initiation factor 2 subunit 1	5	5	6	10575541
P20042	EIF2S2	Eukaryotic translation initiation factor 2 subunit 2	5	5	6	1.06509e+07
Q99613; B5ME19	EIF3C; EIF3CL	Eukaryotic translation initiation factor 3 subunit C/C-like protein	4	4	6	1.1853e+07
P50402	EMD	Emerin	5	5	6	2.29555e+06
Q01844	EWSR1	RNA-binding protein EWS	3	3	6	23915999
Q13868	EXOSC2	Exosome complex component RRP4	5	5	6	14260348
P51116	FXR2	Fragile X mental retardation syndrome-related protein 2	2	3	6	9.45478e+06
Q16352	INA	Alpha-internexin	3	4	6	3633850
Q9H1B7	IRF2BPL	Probable E3 ubiquitin-protein ligase IRF2BPL	6	6	6
O60684	KPNA6	Importin subunit alpha-7	2	4	6	4932075
O95232	LUC7L3	Luc7-like protein 3	4	4	6	6449786
Q9C000	NLRP1	NACHT, LRR and PYD domains-containing protein 1	1	1	6
Q9NTI5	PDS5B	Sister chromatid cohesion protein PDS5 homolog B	4	4	6	7.74584e+06
Q96T60	PNKP	Bifunctional polynucleotide phosphatase/kinase	4	4	6
P30876	POLR2B	DNA-directed RNA polymerase II subunit RPB2	5	5	6	5.14584e+06
Q9H0H5	RACGAP1	Rac GTPase-activating protein 1	4	4	6	6.59012e+06
P43487	RANBP1	Ran-specific GTPase-activating protein	3	3	6	2.42503e+07
Q9BWF3	RBM4	RNA-binding protein 4	5	5	6	9264959
P35244	RPA3	Replication protein A 14 kDa subunit	3	3	6	7.67772e+06
P60866	RPS20	40S ribosomal protein S20	2	2	6	50895174
Q9UQR0	SCML2	Sex comb on midleg-like protein 2	4	4	6	2.70119e+06
P55735	SEC13	Protein SEC13 homolog	3	3	6	8.03509e+06
Q9H4L4	SENP3	Sentrin-specific protease 3	4	4	6	1.55772e+06
Q15428	SF3A2	Splicing factor 3A subunit 2	4	4	6	1.96545e+06
P52788	SMS	Spermine synthase	4	4	6	2.86285e+06
P49458	SRP9	Signal recognition particle 9 kDa protein	3	3	6	46786677
P05455	SSB	Lupus La protein	5	5	6	2.7342e+06
P31948	STIP1	Stress-induced-phosphoprotein 1	3	3	6	1.33951e+07
Q92797	SYMPK	Symplekin	4	4	6	1.28514e+06
Q92973	TNPO1	Transportin-1	3	3	6	3.77068e+06
P67936	TPM4	Tropomyosin alpha-4 chain	3	4	6	1.0364e+07
Q9ULW0	TPX2	Targeting protein for Xklp2	5	5	6	10989674
Q2NL82	TSR1	Pre-rRNA-processing protein TSR1 homolog	6	6	6	7.36483e+06
Q9H3U1	UNC45A	Protein unc-45 homolog A	6	6	6	1.05969e+07
Q9NYH9	UTP6	U3 small nucleolar RNA-associated protein 6 homolog	4	4	6	1741133
Q9HCS7	XAB2	Pre-mRNA-splicing factor SYF1	3	3	6	3.34946e+06
P31946	YWHAB	14-3-3 protein beta/alpha	1	4	6
P27348	YWHAQ	14-3-3 protein theta	1	4	6
Q9ULW3	ABT1	Activator of basal transcription 1	3	3	5	15504377
Q9H2P0	ADNP	Activity-dependent neuroprotector homeobox protein	4	4	5	4.20133e+06
Q09666	AHNAK	Neuroblast differentiation-associated protein AHNAK	4	4	5	4.85738e+06
P04075	ALDOA	Fructose-bisphosphate aldolase A	3	4	5	6.05559e+06
Q9H6F5	CCDC86	Coiled-coil domain-containing protein 86	4	4	5	1.13147e+07
P40227	CCT6A	T-complex protein 1 subunit zeta	3	3	5	6.81968e+06
Q9UQ88; P21127	CDK11A; CDK11B	Cyclin-dependent kinase 11A/11B	4	4	5	1.01057e+07
Q9NYV4	CDK12	Cyclin-dependent kinase 12	3	4	5	4.08675e+06
O14646	CHD1	Chromodomain-helicase-DNA-binding protein 1	5	5	5	1.9586e+06
Q9HCK8	CHD8	Chromodomain-helicase-DNA-binding protein 8	5	5	5	511149
Q8N684	CPSF7	Cleavage and polyadenylation specificity factor subunit 7	3	3	5	5.25951e+06
Q8IY37	DHX37	Probable ATP-dependent RNA helicase DHX37	4	4	5	5416422
O75821	EIF3G	Eukaryotic translation initiation factor 3 subunit G	3	3	5	5.03273e+06
P58107	EPPK1	Epiplakin	5	5	5	860660
P07814	EPRS1	Bifunctional glutamate/proline--tRNA ligase	4	4	5	1.93536e+06
Q9NPD3	EXOSC4	Exosome complex component RRP41	2	2	5	4.45576e+06
P62861	FAU	40S ribosomal protein S30	1	1	5	52606004
Q13451	FKBP5	Peptidyl-prolyl cis-trans isomerase FKBP5	3	3	5	2.43612e+07
Q06787	FMR1	Synaptic functional regulator FMR1	2	3	5
Q9NY12	GAR1	H/ACA ribonucleoprotein complex subunit 1	3	3	5	1.80809e+07
O75487	GPC4	Glypican-4	4	4	5	1.90554e+06
O15347	HMGB3	High mobility group protein B3	3	3	5	9084625
P14923	JUP	Junction plakoglobin	4	4	5	2.34119e+06
Q14807	KIF22	Kinesin-like protein KIF22	4	4	5	3.33716e+06
Q02241	KIF23	Kinesin-like protein KIF23	5	5	5	9.33904e+06
Q9BW19	KIFC1	Kinesin-like protein KIFC1	4	4	5
P52294	KPNA1	Importin subunit alpha-5	1	3	5
P07195	LDHB	L-lactate dehydrogenase B chain	3	4	5	1.21233e+07
P42704	LRPPRC	Leucine-rich PPR motif-containing protein, mitochondrial	4	4	5
Q9BU76	MMTAG2	Multiple myeloma tumor-associated protein 2	4	4	5	9.51931e+06
P49959	MRE11	Double-strand break repair protein MRE11	5	5	5	5574614
P14649	MYL6B	Myosin light chain 6B	1	3	5	1.55664e+06
Q53F19	NCBP3	Nuclear cap-binding protein subunit 3	4	4	5	5.40233e+06
Q9HCD5	NCOA5	Nuclear receptor coactivator 5	3	3	5	5.34642e+06
Q6KC79	NIPBL	Nipped-B-like protein	4	4	5	3.97396e+06
Q9NZM5	NOP53	Ribosome biogenesis protein NOP53	3	3	5	3766162
Q9Y314	NOSIP	Nitric oxide synthase-interacting protein	3	3	5	6.82128e+06
P57740	NUP107	Nuclear pore complex protein Nup107	5	5	5	1.45357e+06
Q9BW27	NUP85	Nuclear pore complex protein Nup85	3	3	5	6.25657e+06
O00151	PDLIM1	PDZ and LIM domain protein 1	4	4	5	4.66301e+06
O94880	PHF14	PHD finger protein 14	3	3	5	1.92407e+06
Q8NAV1	PRPF38A	Pre-mRNA-splicing factor 38A	4	4	5	3.81472e+06
P48634	PRRC2A	Protein PRRC2A	4	4	5	3.47623e+06
Q13610	PWP1	Periodic tryptophan protein 1 homolog	3	3	5	6.45106e+06
Q92878	RAD50	DNA repair protein RAD50	4	4	5
P54136	RARS1	Arginine--tRNA ligase, cytoplasmic	5	5	5
Q9Y5S9	RBM8A	RNA-binding protein 8A	3	3	5	7173987
Q9Y2P8	RCL1	RNA 3'-terminal phosphate cyclase-like protein	4	4	5	6.5354e+06
Q9GZR2	REXO4	RNA exonuclease 4	3	3	5	8190276
P40938	RFC3	Replication factor C subunit 3	4	4	5	7.78004e+06
P40937	RFC5	Replication factor C subunit 5	4	4	5	7.63661e+06
O60942	RNGTT	mRNA-capping enzyme	3	3	5	1.79043e+06
P46778	RPL21	60S ribosomal protein L21	2	2	5	64989996
P42766	RPL35	60S ribosomal protein L35	3	3	5	2.59855e+07
Q9NQG5	RPRD1B	Regulation of nuclear pre-mRNA domain-containing protein 1B	2	2	5	1.60939e+06
P42677	RPS27	40S ribosomal protein S27	1	3	5	3.26321e+07
Q71UM5	RPS27L	40S ribosomal protein S27-like	1	3	5
Q96EE3	SEH1L	Nucleoporin SEH1	3	3	5	3.45772e+06
Q96T58	SPEN	Msx2-interacting protein	4	4	5	2.13608e+06
O75494	SRSF10	Serine/arginine-rich splicing factor 10	4	4	5	4.28407e+07
P17987	TCP1	T-complex protein 1 subunit alpha	5	5	5	3.44934e+07
Q00059	TFAM	Transcription factor A, mitochondrial	4	4	5	1.4487e+07
Q9UBB9	TFIP11	Tuftelin-interacting protein 11	3	3	5	2.47316e+06
Q13769	THOC5	THO complex subunit 5 homolog	4	4	5	2.04368e+06
Q86W42	THOC6	THO complex subunit 6 homolog	3	3	5	2902684
P29401	TKT	Transketolase	3	3	5
Q96EY4	TMA16	Translation machinery-associated protein 16	2	2	5	5.85781e+06
P06753	TPM3	Tropomyosin alpha-3 chain	2	3	5	2537760
Q13595	TRA2A	Transformer-2 protein homolog alpha	3	3	5	21616125
O15164	TRIM24	Transcription intermediary factor 1-alpha	4	4	5	5.08642e+06
O43396	TXNL1	Thioredoxin-like protein 1	3	3	5	8.31188e+06
Q9NQZ2	UTP3	Something about silencing protein 10	3	3	5	5.66776e+06
Q99536	VAT1	Synaptic vesicle membrane protein VAT-1 homolog	1	1	5	3.46046e+06
O75717	WDHD1	WD repeat and HMG-box DNA-binding protein 1	4	4	5
Q6RFH5	WDR74	WD repeat-containing protein 74	3	3	5	7384388
P54577	YARS1	Tyrosine--tRNA ligase, cytoplasmic	5	5	5
Q9UPT8	ZC3H4	Zinc finger CCCH domain-containing protein 4	4	4	5	2.41076e+06
P28288	ABCD3	ATP-binding cassette sub-family D member 3	4	4	4	2.47316e+06
P61158	ACTR3	Actin-related protein 3	3	3	4	5.40782e+06
Q12904	AIMP1	Aminoacyl tRNA synthase complex-interacting multifunctional protein 1	3	3	4	2.07338e+06
P09972	ALDOC	Fructose-bisphosphate aldolase C	1	2	4
Q8IWZ3; O75179	ANKHD1; ANKRD17	Ankyrin repeat and KH domain-containing protein 1; Ankyrin repeat domain-containing protein 17	2	2	4	2.25476e+06
P25705	ATP5F1A	ATP synthase subunit alpha, mitochondrial	3	3	4	1.92429e+06
O95816	BAG2	BAG family molecular chaperone regulator 2	3	3	4	5.22944e+06
P41223	BUD31	Protein BUD31 homolog	3	3	4	2.56011e+06
Q6P1J9	CDC73	Parafibromin	4	4	4	1.07541e+06
P62633	CNBP	Cellular nucleic acid-binding protein	1	1	4	6697485
Q10570	CPSF1	Cleavage and polyadenylation specificity factor subunit 1	4	4	4	6.54446e+06
Q05048	CSTF1	Cleavage stimulation factor subunit 1	4	4	4	904008
Q8WYA6	CTNNBL1	Beta-catenin-like protein 1	3	3	4	2.84859e+06
Q9UER7	DAXX	Death domain-associated protein 6	3	3	4	3373982
P61962	DCAF7	DDB1- and CUL4-associated factor 7	4	4	4	17771469
Q14562	DHX8	ATP-dependent RNA helicase DHX8	3	4	4	1.89355e+06
Q5VYK3	ECPAS	Proteasome adapter and scaffold protein ECM29	4	4	4
P24534	EEF1B2	Elongation factor 1-beta	2	2	4	6.73995e+06
P29692	EEF1D	Elongation factor 1-delta	3	3	4	1.16934e+07
Q96KQ7	EHMT2	Histone-lysine N-methyltransferase EHMT2	3	3	4
P19525	EIF2AK2	Interferon-induced, double-stranded RNA-activated protein kinase	2	2	4	5207685
P60228	EIF3E	Eukaryotic translation initiation factor 3 subunit E	3	3	4	1.62155e+06
O00303	EIF3F	Eukaryotic translation initiation factor 3 subunit F	4	4	4	3.88459e+06
Q9UBQ5	EIF3K	Eukaryotic translation initiation factor 3 subunit K	1	1	4	6.62418e+06
Q06265	EXOSC9	Exosome complex component RRP45	3	3	4	1.14819e+07
P35269	GTF2F1	General transcription factor IIF subunit 1	3	3	4	1.87117e+06
Q8WUA4	GTF3C2	General transcription factor 3C polypeptide 2	3	3	4	7.15265e+06
Q9Y5Q9	GTF3C3	General transcription factor 3C polypeptide 3	4	4	4	29010117
Q9Y5Q8	GTF3C5	General transcription factor 3C polypeptide 5	3	3	4	3058028
P40939	HADHA	Trifunctional enzyme subunit alpha, mitochondrial	3	3	4	2.01588e+06
O43719	HTATSF1	HIV Tat-specific factor 1	3	3	4	3.79046e+06
P41252	IARS1	Isoleucine--tRNA ligase, cytoplasmic	4	4	4	4.65298e+06
Q7Z5L9	IRF2BP2	Interferon regulatory factor 2-binding protein 2	3	3	4	2.72387e+06
O75525	KHDRBS3	KH domain-containing, RNA-binding, signal transduction-associated protein 3	1	3	4	3975332
O95235	KIF20A	Kinesin-like protein KIF20A	2	2	4	7.23741e+06
Q1ED39	KNOP1	Lysine-rich nucleolar protein 1	3	3	4	2270069
Q86UP2	KTN1	Kinectin	3	3	4	2.37073e+06
Q8N1G4	LRRC47	Leucine-rich repeat-containing protein 47	4	4	4
P55081	MFAP1	Microfibrillar-associated protein 1	3	3	4	2945840
Q6WCQ1	MPRIP	Myosin phosphatase Rho-interacting protein	4	4	4
Q9P2K5	MYEF2	Myelin expression factor 2	3	3	4	5.21072e+06
O43795	MYO1B	Unconventional myosin-Ib	3	3	4
Q13765; E9PAV3	NACA; NACA	Nascent polypeptide-associated complex subunit alpha; Nascent polypeptide-associated complex subunit alpha, muscle-specific form	3	3	4	5.26926e+06
Q8N5F7	NKAP	NF-kappa-B-activating protein	4	4	4	2.00073e+06
Q9UMY1	NOL7	Nucleolar protein 7	3	3	4	1.4846e+07
Q12769	NUP160	Nuclear pore complex protein Nup160	4	4	4	3.82107e+06
Q7Z3B4	NUP54	Nucleoporin p54	3	3	4
P37198	NUP62	Nuclear pore glycoprotein p62	4	4	4	2308261
Q01813	PFKP	ATP-dependent 6-phosphofructokinase, platelet type	3	3	4	3.76824e+06
Q15054	POLD3	DNA polymerase delta subunit 3	3	3	4	1.0005e+06
P19387	POLR2C	DNA-directed RNA polymerase II subunit RPB3	2	2	4	1.43384e+06
P19388	POLR2E	DNA-directed RNA polymerases I, II, and III subunit RPABC1	3	3	4	5.4011e+06
O15355	PPM1G	Protein phosphatase 1G	3	3	4	5.2421e+06
O14818	PSMA7	Proteasome subunit alpha type-7	2	2	4
Q8IXT5	RBM12B	RNA-binding protein 12B	3	3	4	4.78945e+06
Q9Y4C8	RBM19	Probable RNA-binding protein 19	4	4	4
Q9NW64	RBM22	Pre-mRNA-splicing factor RBM22	2	2	4	3.79763e+06
Q9H6W3	RIOX1	Ribosomal oxygenase 1	4	4	4
Q99496	RNF2	E3 ubiquitin-protein ligase RING2	3	3	4	7.81373e+06
Q96P16	RPRD1A	Regulation of nuclear pre-mRNA domain-containing protein 1A	3	3	4
P62854	RPS26	40S ribosomal protein S26	3	3	4	2.40217e+07
Q9P2E9	RRBP1	Ribosome-binding protein 1	4	4	4	2736411
Q9Y3B9	RRP15	RRP15-like protein	2	2	4	8038124
O43818	RRP9	U3 small nucleolar RNA-interacting protein 2	4	4	4	9.7506e+06
Q96T23	RSF1	Remodeling and spacing factor 1	4	4	4	2.85441e+06
Q9UHA3	RSL24D1	Probable ribosome biogenesis protein RLP24	1	1	4
Q9Y224	RTRAF	RNA transcription, translation and transport factor protein	4	4	4
Q99590	SCAF11	Protein SCAF11	3	3	4	6648365
Q9NVU7	SDAD1	Protein SDA1 homolog	4	4	4	1.70224e+07
P53007	SLC25A1	Tricarboxylate transport protein, mitochondrial	3	3	4	9.17304e+06
Q92922	SMARCC1	SWI/SNF complex subunit SMARCC1	2	4	4
Q8N3U4	STAG2	Cohesin subunit SA-2	3	3	4	2.49256e+06
O00267	SUPT5H	Transcription elongation factor SPT5	4	4	4	1.11651e+06
P23193	TCEA1	Transcription elongation factor A protein 1	3	3	4	5.43039e+06
Q01085	TIAL1	Nucleolysin TIAR	2	2	4	3.47344e+06
Q9NYL9	TMOD3	Tropomodulin-3	3	3	4	5.90609e+06
P10599	TXN	Thioredoxin	1	1	4	9011984
Q04323	UBXN1	UBX domain-containing protein 1	4	4	4	8.16905e+06
Q9BV38	WDR18	WD repeat-containing protein 18	3	3	4	1.10794e+07
Q6UXN9	WDR82	WD repeat-containing protein 82	2	2	4	5.46805e+06
O75152	ZC3H11A	Zinc finger CCCH domain-containing protein 11A	4	4	4	9.19552e+06
Q14202	ZMYM3	Zinc finger MYM-type protein 3	3	3	4
Q96KM6	ZNF512B	Zinc finger protein 512B	3	3	4	2.17503e+06
P49588	AARS1	Alanine--tRNA ligase, cytoplasmic	3	3	3
P30520	ADSS2	Adenylosuccinate synthetase isozyme 2	2	2	3	1.09921e+06
Q8WYP5	AHCTF1	Protein ELYS	3	3	3	1.65368e+06
Q13155	AIMP2	Aminoacyl tRNA synthase complex-interacting multifunctional protein 2	3	3	3
Q6P6C2	ALKBH5	RNA demethylase ALKBH5	2	2	3	597821
P39687; Q92688	ANP32A; ANP32B	Acidic leucine-rich nuclear phosphoprotein 32 family member A/B	1	1	3	2.21278e+06
O94973	AP2A2	AP-2 complex subunit alpha-2	2	3	3
P63010	AP2B1	AP-2 complex subunit beta	2	2	3	450071
P46100	ATRX	Transcriptional regulator ATRX	3	3	3	1.02323e+06
O75934	BCAS2	Pre-mRNA-splicing factor SPF27	3	3	3	6.89589e+06
Q15059	BRD3	Bromodomain-containing protein 3	2	2	3
Q9HC52	CBX8	Chromobox protein homolog 8	3	3	3	1.81149e+06
Q5T0U0	CCDC122	Coiled-coil domain-containing protein 122	1	1	3
Q6PK04	CCDC137	Coiled-coil domain-containing protein 137	1	1	3	6.64311e+06
Q99832	CCT7	T-complex protein 1 subunit eta	3	3	3	7.57996e+06
O60508	CDC40	Pre-mRNA-processing factor 17	1	1	3	1.78897e+06
Q13112	CHAF1B	Chromatin assembly factor 1 subunit B	2	2	3	1.29033e+06
Q86WJ1	CHD1L	Chromodomain-helicase-DNA-binding protein 1-like	2	2	3
Q14011	CIRBP	Cold-inducible RNA-binding protein	2	2	3	4.22583e+06
Q07065	CKAP4	Cytoskeleton-associated protein 4	3	3	3
Q14008	CKAP5	Cytoskeleton-associated protein 5	3	3	3
A5YKK6	CNOT1	CCR4-NOT transcription complex subunit 1	3	3	3	563217
O75131	CPNE3	Copine-3	2	2	3	6.3168e+06
Q9P2I0	CPSF2	Cleavage and polyadenylation specificity factor subunit 2	2	2	3
O95639	CPSF4	Cleavage and polyadenylation specificity factor subunit 4	3	3	3	4.22606e+06
Q9BZJ0	CRNKL1	Crooked neck-like protein 1	2	2	3	3.49909e+06
Q68DQ2	CRYBG3	Very large A-kinase anchor protein	1	1	3
O60716	CTNND1	Catenin delta-1	3	3	3	4.48041e+06
Q6PD62	CTR9	RNA polymerase-associated protein CTR9 homolog	2	2	3	3.09881e+06
Q9HCG8	CWC22	Pre-mRNA-splicing factor CWC22 homolog	2	2	3	1.70836e+06
P14868	DARS1	Aspartate--tRNA ligase, cytoplasmic	3	3	3	2.0436e+06
Q86XP3	DDX42	ATP-dependent RNA helicase DDX42	3	3	3	1.14778e+06
Q9NPF5	DMAP1	DNA methyltransferase 1-associated protein 1	2	2	3
O60884	DNAJA2	DnaJ homolog subfamily A member 2	3	3	3
Q6P2E9	EDC4	Enhancer of mRNA-decapping protein 4	3	3	3
Q9H9B1	EHMT1	Histone-lysine N-methyltransferase EHMT1	3	3	3
Q15056	EIF4H	Eukaryotic translation initiation factor 4H	2	2	3
Q14241	ELOA	Elongin-A	2	2	3
Q9H501	ESF1	ESF1 homolog	3	3	3	2.91035e+06
Q5RKV6	EXOSC6	Exosome complex component MTR3	3	3	3	2.23708e+06
Q9NSI2	FAM207A	Protein FAM207A	2	2	3	4115075
Q9Y285	FARSA	Phenylalanine--tRNA ligase alpha subunit	3	3	3
Q14331	FRG1	Protein FRG1	3	3	3	7060429
Q9NVN8	GNL3L	Guanine nucleotide-binding protein-like 3-like protein	2	2	3	2.43273e+06
Q9UKN8	GTF3C4	General transcription factor 3C polypeptide 4	3	3	3
Q9P035	HACD3	Very-long-chain (3R)-3-hydroxyacyl-CoA dehydratase 3	2	2	3	1730146
Q9NP66	HMG20A	High mobility group protein 20A	3	3	3
P52926	HMGA2	High mobility group protein HMGI-C	2	2	3	6123212
P05114	HMGN1	Non-histone chromosomal protein HMG-14	2	2	3	14080792
P38646	HSPA9	Stress-70 protein, mitochondrial	3	3	3	2.67511e+06
A2NJV5; A0A0A0MRZ7; A0A075B6S2	IGKV2-29; IGKV2D-26; IGKV2D-29	Immunoglobulin kappa variable 2-29/2D-26/2D-29	2	2	3	112290474
Q7LBC6	KDM3B	Lysine-specific demethylase 3B	3	3	3	115545
O00505	KPNA3	Importin subunit alpha-4	3	3	3	1.5084e+06
P00338	LDHA	L-lactate dehydrogenase A chain	2	3	3	5.26814e+06
Q96PV6	LENG8	Leukocyte receptor cluster member 8	3	3	3
Q9NQ29	LUC7L	Putative RNA-binding protein Luc7-like 1	1	3	3	2.9576e+06
Q9BXY0	MAK16	Protein MAK16 homolog	2	2	3	8.42804e+06
P56270	MAZ	Myc-associated zinc finger protein	3	3	3
P49736	MCM2	DNA replication licensing factor MCM2	3	3	3	1607389
Q14566	MCM6	DNA replication licensing factor MCM6	2	2	3	2.79853e+06
P51608	MECP2	Methyl-CpG-binding protein 2	3	3	3	2579609
Q13724	MOGS	Mannosyl-oligosaccharide glucosidase	2	2	3
Q76FK4	NOL8	Nucleolar protein 8	2	2	3
Q9NPE3	NOP10	H/ACA ribonucleoprotein complex subunit 3	2	2	3	2.28463e+06
O15381	NVL	Nuclear valosin-containing protein-like	3	3	3	4.78783e+06
Q9UBD5	ORC3	Origin recognition complex subunit 3	2	2	3	4913118
Q8N7H5	PAF1	RNA polymerase II-associated factor 1 homolog	3	3	3	5.79512e+06
Q9NWT1	PAK1IP1	p21-activated protein kinase-interacting protein 1	1	1	3	2.26794e+06
Q9Y5B6	PAXBP1	PAX3- and PAX7-binding protein 1	3	3	3
P12004	PCNA	Proliferating cell nuclear antigen	1	1	3
Q8WUM4	PDCD6IP	Programmed cell death 6-interacting protein	3	3	3
P18669	PGAM1	Phosphoglycerate mutase 1	2	2	3
Q8IXK0	PHC2	Polyhomeotic-like protein 2	3	3	3
Q8WUB8	PHF10	PHD finger protein 10	3	3	3	4243012
Q9UPP1	PHF8	Histone lysine demethylase PHF8	3	3	3
O75925	PIAS1	E3 SUMO-protein ligase PIAS1	2	2	3	1.8532e+06
P09884	POLA1	DNA polymerase alpha catalytic subunit	2	2	3
Q07864	POLE	DNA polymerase epsilon catalytic subunit A	3	3	3
O95602	POLR1A	DNA-directed RNA polymerase I subunit RPA1	3	3	3
Q15181	PPA1	Inorganic pyrophosphatase	2	2	3
Q08752	PPID	Peptidyl-prolyl cis-trans isomerase D	2	2	3	1.49242e+06
O43447	PPIH	Peptidyl-prolyl cis-trans isomerase H	3	3	3	3.82658e+06
O60828	PQBP1	Polyglutamine-binding protein 1	3	3	3	3.12688e+06
Q9Y520	PRRC2C	Protein PRRC2C	2	2	3	384037
P62191	PSMC1	26S proteasome regulatory subunit 4	3	3	3	1580690
Q99460	PSMD1	26S proteasome non-ATPase regulatory subunit 1	2	2	3	735101
O00231	PSMD11	26S proteasome non-ATPase regulatory subunit 11	3	3	3	3.65804e+06
P47897	QARS1	Glutamine--tRNA ligase	3	3	3
Q96PU8	QKI	Protein quaking	3	3	3	1.70859e+06
O43251	RBFOX2	RNA binding protein fox-1 homolog 2	2	2	3
Q9NTZ6	RBM12	RNA-binding protein 12	2	2	3	4.21667e+06
Q9P2N5	RBM27	RNA-binding protein 27	3	3	3
P98179	RBM3	RNA-binding protein 3	2	2	3	13324475
P15927	RPA2	Replication protein A 32 kDa subunit	3	3	3	3.304e+06
P78346	RPP30	Ribonuclease P protein subunit p30	2	2	3	2.69456e+06
Q9UBE0	SAE1	SUMO-activating enzyme subunit 1	2	2	3
P82979	SARNP	SAP domain-containing ribonucleoprotein	2	2	3
Q14160	SCRIB	Protein scribble homolog	3	3	3	1.26339e+06
Q15019	SEPTIN2	Septin-2	3	3	3	3.3623e+06
Q15427	SF3B4	Splicing factor 3B subunit 4	3	3	3	7.95247e+06
Q9BWU0	SLC4A1AP	Kanadaptin	3	3	3	1.40064e+06
Q969G3	SMARCE1	SWI/SNF-related matrix-associated actin-dependent regulator of chromatin subfamily E member 1	2	2	3	2.84251e+06
P09234	SNRPC	U1 small nuclear ribonucleoprotein C	2	2	3	19692831
A8MWD9; P62308	SNRPGP15; SNRPG	Putative small nuclear ribonucleoprotein G-like protein 15; Small nuclear ribonucleoprotein G	1	1	3	19487088
Q5M775; Q9H2G2	SPECC1; SLK	Cytospin-B; STE20-like serine/threonine-protein kinase	1	1	3	44551044
Q7KZ85	SUPT6H	Transcription elongation factor SPT6	3	3	3	179261
Q9BZK7	TBL1XR1	F-box-like/WD repeat-containing protein TBL1XR1	3	3	3
Q96J01	THOC3	THO complex subunit 3	2	2	3	2.11774e+06
Q15785	TOMM34	Mitochondrial import receptor subunit TOM34	3	3	3
Q12888	TP53BP1	TP53-binding protein 1	3	3	3
Q12931	TRAP1	Heat shock protein 75 kDa, mitochondrial	1	2	3
P49411	TUFM	Elongation factor Tu, mitochondrial	3	3	3	5.98553e+06
Q14157	UBAP2L	Ubiquitin-associated protein 2-like	3	3	3	1.02941e+06
P61081	UBE2M	NEDD8-conjugating enzyme Ubc12	3	3	3	1.34001e+07
Q92900	UPF1	Regulator of nonsense transcripts 1	3	3	3	842299
Q86UV5	USP48	Ubiquitin carboxyl-terminal hydrolase 48	3	3	3
P45974	USP5	Ubiquitin carboxyl-terminal hydrolase 5	2	2	3	1.38223e+06
Q69YN4	VIRMA	Protein virilizer homolog	3	3	3	2.36616e+06
Q9GZS3	WDR61	WD repeat-containing protein 61	1	1	3	4761422
Q96S55	WRNIP1	ATPase WRNIP1	3	3	3
Q01831	XPC	DNA repair protein complementing XP-C cells	2	2	3
Q9HAV4	XPO5	Exportin-5	2	2	3	2330300
Q6PJT7	ZC3H14	Zinc finger CCCH domain-containing protein 14	3	3	3	6.71235e+06
Q5VZL5	ZMYM4	Zinc finger MYM-type protein 4	2	2	3
O43670	ZNF207	BUB3-interacting and GLEBS motif-containing protein ZNF207	3	3	3	4.62774e+06
Q9NRG9	AAAS	Aladin	2	2	2
P23526	AHCY	Adenosylhomocysteinase	2	2	2
O00170	AIP	AH receptor-interacting protein	2	2	2
Q02040	AKAP17A	A-kinase anchor protein 17A	2	2	2
O95782	AP2A1	AP-2 complex subunit alpha-1	1	2	2
Q9BZZ5	API5	Apoptosis inhibitor 5	2	2	2	2910127
Q68CP9	ARID2	AT-rich interactive domain-containing protein 2	1	1	2	1.69658e+06
Q66PJ3	ARL6IP4	ADP-ribosylation factor-like protein 6-interacting protein 4	2	2	2	6.85888e+06
Q9UBL3	ASH2L	Set1/Ash2 histone methyltransferase complex subunit ASH2	2	2	2	1.94598e+06
P08243	ASNS	Asparagine synthetase [glutamine-hydrolyzing]	1	1	2	1.54021e+06
Q6VMQ6	ATF7IP	Activating transcription factor 7-interacting protein 1	2	2	2
Q9UBB4	ATXN10	Ataxin-10	2	2	2
O75531	BANF1	Barrier-to-autointegration factor	1	1	2	1.26861e+07
Q9P287	BCCIP	BRCA2 and CDKN1A-interacting protein	1	1	2	5822217
Q6W2J9	BCOR	BCL-6 corepressor	2	2	2
P54132	BLM	Bloom syndrome protein	2	2	2
O60885	BRD4	Bromodomain-containing protein 4	2	2	2
E9PRG8	C11orf98	Uncharacterized protein C11orf98	2	2	2	1.01086e+06
P27797	CALR	Calreticulin	1	1	2
Q13951	CBFB	Core-binding factor subunit beta	1	1	2
Q14781	CBX2	Chromobox protein homolog 2	2	2	2	1.50043e+06
O95400	CD2BP2	CD2 antigen cytoplasmic tail-binding protein 2	2	2	2	4.10076e+06
O75419	CDC45	Cell division control protein 45 homolog	2	2	2
Q96GN5	CDCA7L	Cell division cycle-associated 7-like protein	2	2	2
Q14004	CDK13	Cyclin-dependent kinase 13	1	2	2
Q9ULV3	CIZ1	Cip1-interacting zinc finger protein	2	2	2	1.32877e+06
O00299	CLIC1	Chloride intracellular channel protein 1	1	1	2	3007719
Q8NFW8	CMAS	N-acylneuraminate cytidylyltransferase	2	2	2
P30085	CMPK1	UMP-CMP kinase	1	1	2	1.85191e+06
Q9BQ75	CMSS1	Protein CMSS1	2	2	2	2.42147e+06
Q8N1G2	CMTR1	Cap-specific mRNA (nucleoside-2'-O-)-methyltransferase 1	2	2	2
P21964	COMT	Catechol O-methyltransferase	1	1	2
O75534	CSDE1	Cold shock domain-containing protein E1	2	2	2	2.94731e+06
P48729	CSNK1A1	Casein kinase I isoform alpha	2	2	2
Q9H0L4	CSTF2T	Cleavage stimulation factor subunit 2 tau variant	2	2	2
P56545	CTBP2	C-terminal-binding protein 2	2	2	2	1.87477e+06
P49711	CTCF	Transcriptional repressor CTCF	2	2	2	3.432e+06
Q96EP5	DAZAP1	DAZ-associated protein 1	1	1	2	6522965
Q9H8H2	DDX31	Probable ATP-dependent RNA helicase DDX31	2	2	2
Q8NHQ9	DDX55	ATP-dependent RNA helicase DDX55	2	2	2	4.79389e+06
P26196	DDX6	Probable ATP-dependent RNA helicase DDX6	2	2	2
O00273	DFFA	DNA fragmentation factor subunit alpha	1	1	2	1484851
Q7L2E3	DHX30	ATP-dependent RNA helicase DHX30	2	2	2	2.60999e+06
Q9H6R0	DHX33	ATP-dependent RNA helicase DHX33	2	2	2	2.09442e+06
Q9BTC0	DIDO1	Death-inducer obliterator 1	2	2	2
P31689	DNAJA1	DnaJ homolog subfamily A member 1	2	2	2
Q99615	DNAJC7	DnaJ homolog subfamily C member 7	1	1	2
Q96N67	DOCK7	Dedicator of cytokinesis protein 7	2	2	2	1.40167e+06
Q14919	DRAP1	Dr1-associated corepressor	2	2	2
Q6P1R4	DUS1L	tRNA-dihydrouridine(16/17) synthase [NAD(P)(+)]-like	2	2	2
O75530	EED	Polycomb protein EED	2	2	2	952099
O43324	EEF1E1	Eukaryotic translation elongation factor 1 epsilon-1	1	1	2	1.10936e+06
P47813	EIF1AX	Eukaryotic translation initiation factor 1A, X-chromosomal	2	2	2	11114709
O15372	EIF3H	Eukaryotic translation initiation factor 3 subunit H	2	2	2	2.28929e+06
Q15369	ELOC	Elongin-C	1	1	2	2.32854e+06
Q9NPA8	ENY2	Transcription and mRNA export factor ENY2	1	1	2	1157886
O43491	EPB41L2	Band 4.1-like protein 2	1	1	2
Q9NQT4	EXOSC5	Exosome complex component RRP46	2	2	2	5.87957e+06
Q15024	EXOSC7	Exosome complex component RRP42	2	2	2	1.97101e+06
P15311; P26038; P35241	EZR; MSN; RDX	Ezrin; Moesin; Radixin	2	2	2	4807057
Q14318	FKBP8	Peptidyl-prolyl cis-trans isomerase FKBP8	2	2	2
Q13045	FLII	Protein flightless-1 homolog	2	2	2	585835
Q16658	FSCN1	Fascin	2	2	2	1.88579e+06
Q9UN86	G3BP2	Ras GTPase-activating protein-binding protein 2	2	2	2	757043
P57678	GEMIN4	Gem-associated protein 4	2	2	2	12493263
O76003	GLRX3	Glutaredoxin-3	1	1	2
P04899	GNAI2	Guanine nucleotide-binding protein G(i) subunit alpha-2	2	2	2	3.18216e+06
P62873; P62879; Q9HAV0	GNB1; GNB2; GNB4	Guanine nucleotide-binding protein G(I)/G(S)/G(T) subunit beta-1/2; Guanine nucleotide-binding protein subunit beta-4	1	1	2	841488
P06744	GPI	Glucose-6-phosphate isomerase	2	2	2
Q92759	GTF2H4	General transcription factor IIH subunit 4	1	1	2
P31260	HOXA10	Homeobox protein Hox-A10	1	1	2
Q9NWY4	HPF1	Histone PARylation factor 1	1	1	2
P04792	HSPB1	Heat shock protein beta-1	2	2	2	2.5487e+06
Q92598	HSPH1	Heat shock protein 105 kDa	2	2	2
Q9H0C8	ILKAP	Integrin-linked kinase-associated serine/threonine phosphatase 2C	2	2	2
Q9NQS7	INCENP	Inner centromere protein	2	2	2
Q68E01	INTS3	Integrator complex subunit 3	2	2	2
O00410	IPO5	Importin-5	2	2	2	3.06684e+06
Q9ULR0	ISY1	Pre-mRNA-splicing factor ISY1 homolog	1	1	2	2.32307e+06
Q5VZ66	JAKMIP3	Janus kinase and microtubule-interacting protein 3	1	1	2	1.54849e+06
Q9Y2K7	KDM2A	Lysine-specific demethylase 2A	2	2	2
Q8NHM5	KDM2B	Lysine-specific demethylase 2B	1	1	2
P41229	KDM5C	Lysine-specific demethylase 5C	2	2	2
O00139	KIF2A	Kinesin-like protein KIF2A	2	2	2
Q99661	KIF2C	Kinesin-like protein KIF2C	1	1	2
O60870	KIN	DNA/RNA-binding protein KIN17	2	2	2	1.26183e+06
Q6PKG0	LARP1	La-related protein 1	2	2	2
Q9Y608	LRRFIP2	Leucine-rich repeat flightless-interacting protein 2	2	2	2
Q9UFC0	LRWD1	Leucine-rich repeat and WD repeat-containing protein 1	1	1	2	2.6407e+06
P62310	LSM3	U6 snRNA-associated Sm-like protein LSm3	1	1	2
O95777	LSM8	U6 snRNA-associated Sm-like protein LSm8	1	1	2	2.42523e+06
Q9UNF1	MAGED2	Melanoma-associated antigen D2	2	2	2	1.29061e+06
P56192	MARS1	Methionine--tRNA ligase, cytoplasmic	2	2	2	5.95678e+06
Q9NR56	MBNL1	Muscleblind-like protein 1	2	2	2	1.66989e+06
Q9Y3B7	MRPL11	39S ribosomal protein L11, mitochondrial	1	1	2
P00403	MT-CO2	Cytochrome c oxidase subunit 2	2	2	2
Q9UM54	MYO6	Unconventional myosin-VI	1	1	2	3.08076e+06
Q86XI2	NCAPG2	Condensin-2 complex subunit G2	2	2	2
O75489	NDUFS3	NADH dehydrogenase [ubiquinone] iron-sulfur protein 3, mitochondrial	2	2	2	2.19129e+06
Q9H3P2	NELFA	Negative elongation factor A	2	2	2	11749677
Q8WX92	NELFB	Negative elongation factor B	2	2	2
Q8IXH7	NELFCD	Negative elongation factor C/D	2	2	2
P78549	NTHL1	Endonuclease III-like protein 1	2	2	2
Q5SRE5	NUP188	Nucleoporin NUP188 homolog	2	2	2
Q8NFH3	NUP43	Nucleoporin Nup43	2	2	2	1733242
Q99567	NUP88	Nuclear pore complex protein Nup88	2	2	2	3.27221e+06
Q9BXS6	NUSAP1	Nucleolar and spindle-associated protein 1	2	2	2
Q9NTK5	OLA1	Obg-like ATPase 1	2	2	2	926944
P68402	PAFAH1B2	Platelet-activating factor acetylhydrolase IB subunit beta	1	1	2	3281930
O95453	PARN	Poly(A)-specific ribonuclease PARN	2	2	2
Q9Y5F6	PCDHGC5	Protocadherin gamma-C5	1	1	2	14117681
Q15154	PCM1	Pericentriolar material 1 protein	2	2	2
P22061	PCMT1	Protein-L-isoaspartate(D-aspartate) O-methyltransferase	1	1	2
Q53EL6	PDCD4	Programmed cell death protein 4	2	2	2
P52209	PGD	6-phosphogluconate dehydrogenase, decarboxylating	2	2	2	2.62345e+06
A6NDG6	PGP	Glycerol-3-phosphate phosphatase	2	2	2
Q14181	POLA2	DNA polymerase alpha subunit B	2	2	2	1.67255e+06
P49005	POLD2	DNA polymerase delta subunit 2	2	2	2
Q9NRF9	POLE3	DNA polymerase epsilon subunit 3	1	1	2	1.78497e+06
Q9H9Y6	POLR1B	DNA-directed RNA polymerase I subunit RPA2	2	2	2	1.98988e+06
Q9GZS1	POLR1E	DNA-directed RNA polymerase I subunit RPA49	2	2	2
Q3B726	POLR1F	DNA-directed RNA polymerase I subunit RPA43	1	1	2	2.01528e+06
Q99575	POP1	Ribonucleases P/MRP protein subunit POP1	2	2	2	1.86116e+06
Q13356	PPIL2	RING-type E3 ubiquitin-protein ligase PPIL2	2	2	2
Q96QC0	PPP1R10	Serine/threonine-protein phosphatase 1 regulatory subunit 10	2	2	2
P67775	PPP2CA	Serine/threonine-protein phosphatase 2A catalytic subunit alpha isoform	2	2	2
Q14738	PPP2R5D	Serine/threonine-protein phosphatase 2A 56 kDa regulatory subunit delta isoform	1	1	2
P25789	PSMA4	Proteasome subunit alpha type-4	2	2	2
Q15008	PSMD6	26S proteasome non-ATPase regulatory subunit 6	1	1	2
P61289	PSME3	Proteasome activator complex subunit 3	1	1	2	1869165
O60216	RAD21	Double-strand-break repair protein rad21 homolog	1	1	2
Q9HCJ3	RAVER2	Ribonucleoprotein PTB-binding 2	1	1	2	1910538
Q15291	RBBP5	Retinoblastoma-binding protein 5	2	2	2
Q96I25	RBM17	Splicing factor 45	2	2	2	3.56552e+06
P42696	RBM34	RNA-binding protein 34	2	2	2	2.84253e+06
Q8IUH3	RBM45	RNA-binding protein 45	2	2	2
Q9UKL0	RCOR1	REST corepressor 1	2	2	2
Q9Y508	RNF114	E3 ubiquitin-protein ligase RNF114	2	2	2	965072
P61254	RPL26	60S ribosomal protein L26	1	2	2	11348771
Q9UNX3	RPL26L1	60S ribosomal protein L26-like 1	1	2	2
P47914	RPL29	60S ribosomal protein L29	2	2	2	46636950
P49207	RPL34	60S ribosomal protein L34	2	2	2	21962888
P83881	RPL36A	60S ribosomal protein L36a	2	2	2	6.42553e+06
Q96EU6	RRP36	Ribosomal RNA processing protein 36 homolog	1	1	2
Q9UHR5	SAP30BP	SAP30-binding protein	2	2	2
Q9Y3A5	SBDS	Ribosome maturation protein SBDS	1	1	2	1.5214e+06
Q9UHD8	SEPTIN9	Septin-9	1	1	2
Q9Y3B4	SF3B6	Splicing factor 3B subunit 6	1	1	2	6982002
Q15796	SMAD2; SMAD3; SMAD9	Mothers against decapentaplegic homolog 2/3/9	2	2	2	2.52077e+06
Q9H4L7	SMARCAD1	SWI/SNF-related matrix-associated actin-dependent regulator of chromatin subfamily A containing DEAD/H box 1	2	2	2
Q12824	SMARCB1	SWI/SNF-related matrix-associated actin-dependent regulator of chromatin subfamily B member 1	1	1	2	4961472
Q92925	SMARCD2	SWI/SNF-related matrix-associated actin-dependent regulator of chromatin subfamily D member 2	2	2	2	1.0104e+06
O95347	SMC2	Structural maintenance of chromosomes protein 2	2	2	2
Q9NTJ3	SMC4	Structural maintenance of chromosomes protein 4	2	2	2	2.20803e+06
Q16637	SMN1	Survival motor neuron protein	1	1	2
P08579	SNRPB2	U2 small nuclear ribonucleoprotein B''	2	2	2	2.84262e+06
Q5T280	SPOUT1	Putative methyltransferase C9orf114	1	1	2	2.10016e+06
Q9UHB9	SRP68	Signal recognition particle subunit SRP68	1	1	2
Q9Y3F4	STRAP	Serine-threonine kinase receptor-associated protein	2	2	2	3625434
O75683	SURF6	Surfeit locus protein 6	1	1	2	1.0686e+06
Q15022	SUZ12	Polycomb protein SUZ12	2	2	2	1.0799e+06
P37802	TAGLN2	Transgelin-2	1	1	2
Q9UK61	TASOR	Protein TASOR	2	2	2
Q99426	TBCB	Tubulin-folding cofactor B	1	1	2
Q96FV9	THOC1	THO complex subunit 1	2	2	2
Q04726	TLE3	Transducin-like enhancer protein 3	1	1	2
Q15654	TRIP6	Thyroid receptor-interacting protein 6	2	2	2
Q9BSV6	TSEN34	tRNA-splicing endonuclease subunit Sen34	1	1	2	792650
Q9H0U9	TSPYL1	Testis-specific Y-encoded-like protein 1	1	1	2	1.09911e+06
P83876	TXNL4A	Thioredoxin-like protein 4A	2	2	2
P63279	UBE2I	SUMO-conjugating enzyme UBC9	1	1	2
Q9BZI7	UPF3B	Regulator of nonsense transcripts 3B	1	1	2	1.25568e+06
O60287	URB1	Nucleolar pre-ribosomal-associated protein 1	1	1	2	2.61113e+06
Q14146	URB2	Unhealthy ribosome biogenesis protein 2 homolog	2	2	2	1.5455e+06
P51784	USP11	Ubiquitin carboxyl-terminal hydrolase 11	2	2	2
Q7Z5K2	WAPL	Wings apart-like protein homolog	1	1	2
O75083	WDR1	WD repeat-containing protein 1	2	2	2
Q9H6S0	YTHDC2	3'-5' RNA helicase YTHDC2	1	1	2
Q86T24	ZBTB33	Transcriptional regulator Kaiso	2	2	2
Q5T200	ZC3H13	Zinc finger CCCH domain-containing protein 13	2	2	2
Q7Z2W4	ZC3HAV1	Zinc finger CCCH-type antiviral protein 1	1	1	2
Q9UL40	ZNF346	Zinc finger protein 346	2	2	2	8668180
Q9Y2A4; P16415	ZNF443; ZNF823	Zinc finger protein 443/823	2	2	2	651940
Q9Y462	ZNF711	Zinc finger protein 711	2	2	2
Q2TB10	ZNF800	Zinc finger protein 800	1	1	2
O95218	ZRANB2	Zinc finger Ran-binding domain-containing protein 2	2	2	2
Q9Y312	AAR2	Protein AAR2 homolog	1	1	1
Q9UG63	ABCF2	ATP-binding cassette sub-family F member 2	1	1	1	891096
Q12979	ABR	Active breakpoint cluster region-related protein	1	1	1
O95573; O60488	ACSL3; ACSL4	Long-chain-fatty-acid--CoA ligase 3/4	1	1	1	2.14687e+06
P61163	ACTR1A	Alpha-centractin	1	1	1
P35611	ADD1	Alpha-adducin	1	1	1
Q6IQ32	ADNP2	Activity-dependent neuroprotector homeobox protein 2	1	1	1
P55196	AFDN	Afadin	1	1	1
Q9UHB7	AFF4	AF4/FMR2 family member 4	1	1	1
O95433	AHSA1	Activator of 90 kDa heat shock protein ATPase homolog 1	1	1	1	1.27647e+06
O43823	AKAP8	A-kinase anchor protein 8	1	1	1
Q9ULX6	AKAP8L	A-kinase anchor protein 8-like	1	1	1
P31751	AKT2	RAC-beta serine/threonine-protein kinase	1	1	1
P54886	ALDH18A1	Delta-1-pyrroline-5-carboxylate synthase	1	1	1
Q9HCE9	ANO8	Anoctamin-8	1	1	1
P07355	ANXA2	Annexin A2	1	1	1
P08758	ANXA5	Annexin A5	1	1	1
Q9NRW3	APOBEC3C	DNA dC->dU-editing enzyme APOBEC-3C	1	1	1
Q8IUX4	APOBEC3F	DNA dC->dU-editing enzyme APOBEC-3F	1	1	1
O60306	AQR	RNA helicase aquarius	1	1	1
P84077; P61204	ARF1; ARF3	ADP-ribosylation factor 1/3	1	1	1
Q6NXE6	ARMC6	Armadillo repeat-containing protein 6	1	1	1
P59998	ARPC4	Actin-related protein 2/3 complex subunit 4	1	1	1	2798891
Q8N3C0	ASCC3	Activating signal cointegrator 1 complex subunit 3	1	1	1	2.09617e+06
Q96QE3	ATAD5	ATPase family AAA domain-containing protein 5	1	1	1
Q9Y487	ATP6V0A2	V-type proton ATPase 116 kDa subunit a2	1	1	1	4.19849e+06
Q8WWM7	ATXN2L	Ataxin-2-like protein	1	1	1
O14965	AURKA	Aurora kinase A	1	1	1
Q96L58	B3GALT6	Beta-1,3-galactosyltransferase 6	1	1	1	869418
Q9UL15	BAG5	BAG family molecular chaperone regulator 5	1	1	1
Q92560	BAP1	Ubiquitin carboxyl-terminal hydrolase BAP1	1	1	1	989770
Q8WUZ0	BCL7C	B-cell CLL/lymphoma 7 protein family member C	1	1	1
Q12830	BPTF	Nucleosome-remodeling factor subunit BPTF	1	1	1
Q6PJG6	BRAT1	BRCA1-associated ATM activator 1	1	1	1
Q9NPI1	BRD7	Bromodomain-containing protein 7	1	1	1
Q9H0E9	BRD8	Bromodomain-containing protein 8	1	1	1
P20290	BTF3	Transcription factor BTF3	1	1	1
Q9UNZ5	C19orf53	Leydig cell tumor 10 kDa protein homolog	1	1	1	1.10819e+06
Q8NDD1	C1orf131	Uncharacterized protein C1orf131	1	1	1
A6NDU8	C5orf51	UPF0600 protein C5orf51	1	1	1
Q9H8G2	CAAP1	Caspase activity and apoptosis inhibitor 1	1	1	1	187904
Q9HB71	CACYBP	Calcyclin-binding protein	1	1	1	1257121
P27708	CAD	CAD protein	1	1	1
Q16566	CAMK4	Calcium/calmodulin-dependent protein kinase type IV	1	1	1
O75155	CAND2	Cullin-associated NEDD8-dissociated protein 2	1	1	1
P27824	CANX	Calnexin	1	1	1
Q96P56	CATSPER2	Cation channel sperm-associated protein 2	1	1	1
Q5T5S1	CCDC183	Coiled-coil domain-containing protein 183	1	1	1	6.0293e+06
O60826	CCDC22	Coiled-coil domain-containing protein 22	1	1	1
O75909	CCNK	Cyclin-K	1	1	1
Q96S94	CCNL2	Cyclin-L2	1	1	1
Q92526	CCT6B	T-complex protein 1 subunit zeta-2	1	1	1	2799802
Q16543	CDC37	Hsp90 co-chaperone Cdc37	1	1	1	2.49596e+06
Q69YH5	CDCA2	Cell division cycle-associated protein 2	1	1	1
Q53HL2	CDCA8	Borealin	1	1	1
O14519	CDK2AP1	Cyclin-dependent kinase 2-associated protein 1	1	1	1	1.07149e+06
P50613	CDK7	Cyclin-dependent kinase 7	1	1	1
P50750	CDK9	Cyclin-dependent kinase 9	1	1	1
Q8N726	CDKN2A	Tumor suppressor ARF	1	1	1	561389
Q9H211	CDT1	DNA replication factor Cdt1	1	1	1
Q92879	CELF1	CUGBP Elav-like family member 1	1	1	1
O95319	CELF2	CUGBP Elav-like family member 2	1	1	1
P07199	CENPB	Major centromere autoantigen B	1	1	1
Q03188	CENPC	Centromere protein C	1	1	1
Q96BT3	CENPT	Centromere protein T	1	1	1
Q9Y6A4	CFAP20	Cilia- and flagella-associated protein 20	1	1	1
A6NFT4	CFAP73	Cilia- and flagella-associated protein 73	1	1	1
Q9UFW8	CGGBP1	CGG triplet repeat-binding protein 1	1	1	1	3.43173e+06
Q8WWK9	CKAP2	Cytoskeleton-associated protein 2	1	1	1
O75175	CNOT3	CCR4-NOT transcription complex subunit 3	1	1	1
Q9UNS2	COPS3	COP9 signalosome complex subunit 3	1	1	1	720439
Q9UKF6	CPSF3	Cleavage and polyadenylation specificity factor subunit 3	1	1	1
Q5IJ48	CRB2	Protein crumbs homolog 2	1	1	1	6601127
Q92793; Q09472	CREBBP; EP300	CREB-binding protein; Histone acetyltransferase p300	1	1	1
Q14194; Q16555; Q14195	CRMP1; DPYSL2; DPYSL3	Dihydropyrimidinase-related protein 1/2/3	1	1	1
P41240	CSK	Tyrosine-protein kinase CSK	1	1	1
P21291	CSRP1	Cysteine and glycine-rich protein 1	1	1	1
Q12996	CSTF3	Cleavage stimulation factor subunit 3	1	1	1	2.26671e+06
Q13619; Q13620	CUL4A; CUL4B	Cullin-4A/4B	1	1	1
Q14999	CUL7	Cullin-7	1	1	1
Q96C57	CUSTOS	Protein CUSTOS	1	1	1
Q6UX04	CWC27	Spliceosome-associated protein CWC27 homolog	1	1	1
Q9H5V9	CXorf56	UPF0428 protein CXorf56	1	1	1	2584466
P08574	CYC1	Cytochrome c1, heme protein, mitochondrial	1	1	1
Q9UJU6	DBNL	Drebrin-like protein	1	1	1
Q9BTE7	DCUN1D5	DCN1-like protein 5	1	1	1
Q96FC9; A8MPP1	DDX11; DDX11L8	ATP-dependent DNA helicase DDX11; Putative ATP-dependent RNA helicase DDX11-like protein 8	1	1	1
Q8N8A6	DDX51	ATP-dependent RNA helicase DDX51	1	1	1	1.9702e+06
Q5T1V6	DDX59	Probable ATP-dependent RNA helicase DDX59	1	1	1
Q14147	DHX34	Probable ATP-dependent RNA helicase DHX34	1	1	1
Q9H2U1	DHX36	ATP-dependent DNA/RNA helicase DHX36	1	1	1	1.93663e+06
Q92620	DHX38	Pre-mRNA-splicing factor ATP-dependent RNA helicase PRP16	1	1	1
Q8IX18	DHX40	Probable ATP-dependent RNA helicase DHX40	1	1	1
Q15398	DLGAP5	Disks large-associated protein 5	1	1	1
Q9UI17	DMGDH	Dimethylglycine dehydrogenase, mitochondrial	1	1	1
Q96EY1	DNAJA3	DnaJ homolog subfamily A member 3, mitochondrial	1	1	1
O75190	DNAJB6	DnaJ homolog subfamily B member 6	1	1	1	1.27187e+06
Q8WXX5	DNAJC9	DnaJ homolog subfamily C member 9	1	1	1	1.61255e+06
Q9Y6K1	DNMT3A	DNA (cytosine-5)-methyltransferase 3A	1	1	1
Q9Y295	DRG1	Developmentally-regulated GTP-binding protein 1	1	1	1
Q96G46	DUS3L	tRNA-dihydrouridine(47) synthase [NAD(P)(+)]-like	1	1	1	1246958
Q14204	DYNC1H1	Cytoplasmic dynein 1 heavy chain 1	1	1	1	2.86051e+06
P63167	DYNLL1	Dynein light chain 1, cytoplasmic	1	1	1
Q14209	E2F2	Transcription factor E2F2	1	1	1
Q96CJ1	EAF2	ELL-associated factor 2	1	1	1
Q9BUP0	EFHD1	EF-hand domain-containing protein D1	1	1	1
P41567	EIF1	Eukaryotic translation initiation factor 1	1	1	1	2.15004e+06
P06730	EIF4E	Eukaryotic translation initiation factor 4E	1	1	1
O43432	EIF4G3	Eukaryotic translation initiation factor 4 gamma 3	1	1	1
P55010	EIF5	Eukaryotic translation initiation factor 5	1	1	1
Q96C92	ENTR1	Endosome-associated-trafficking regulator 1	1	1	1
Q9Y2J2	EPB41L3	Band 4.1-like protein 3	1	1	1	1885313
P18074	ERCC2	General transcription and DNA repair factor IIH helicase subunit XPD	1	1	1
P10768	ESD	S-formylglutathione hydrolase	1	1	1	2906703
P13804	ETFA	Electron transfer flavoprotein subunit alpha, mitochondrial	1	1	1
Q9Y3B2	EXOSC1	Exosome complex component CSL4	1	1	1
Q96B26	EXOSC8	Exosome complex component RRP43	1	1	1
Q8NEV8	EXPH5	Exophilin-5	1	1	1	2.38458e+06
Q99504	EYA3	Eyes absent homolog 3	1	1	1
Q5T1H1	EYS	Protein eyes shut homolog	1	1	1
Q8N9E0; Q5BKY9	FAM133A; FAM133B	Protein FAM133A/FAM133B	1	1	1	1.33781e+06
Q14320	FAM50A	Protein FAM50A	1	1	1	1.13595e+06
Q52LJ0	FAM98B	Protein FAM98B	1	1	1
Q6PCT2	FBXL19	F-box/LRR-repeat protein 19	1	1	1
Q86XK2	FBXO11	F-box only protein 11	1	1	1
A0AVI2	FER1L5	Fer-1-like protein 5	1	1	1	3926565
Q9BVA6	FICD	Protein adenylyltransferase FICD	1	1	1
Q00688	FKBP3	Peptidyl-prolyl cis-trans isomerase FKBP3	1	1	1
Q14254	FLOT2	Flotillin-2	1	1	1
Q01167	FOXK2	Forkhead box protein K2	1	1	1	790619
Q70Z53	FRA10AC1	Protein FRA10AC1	1	1	1
Q96QD9	FYTTD1	UAP56-interacting factor	1	1	1
P22102	GART	Trifunctional purine biosynthetic protein adenosine-3	1	1	1
Q9BWX5	GATA5	Transcription factor GATA-5	1	1	1
Q8IWJ2	GCC2	GRIP and coiled-coil domain-containing protein 2	1	1	1
P31150	GDI1	Rab GDP dissociation inhibitor alpha	1	1	1
P50395	GDI2	Rab GDP dissociation inhibitor beta	1	1	1	1.75572e+06
Q9BRT9	GINS4	DNA replication complex GINS protein SLD5	1	1	1
O14908	GIPC1	PDZ domain-containing protein GIPC1	1	1	1
Q04760	GLO1	Lactoylglutathione lyase	1	1	1
P00505	GOT2	Aspartate aminotransferase, mitochondrial	1	1	1
Q9BRR8	GPATCH1	G patch domain-containing protein 1	1	1	1
Q8N954	GPATCH11	G patch domain-containing protein 11	1	1	1
P35052	GPC1	Glypican-1	1	1	1
Q12849	GRSF1	G-rich sequence factor 1	1	1	1
P15170; Q8IYD1	GSPT1; GSPT2	Eukaryotic peptide chain release factor GTP-binding subunit ERF3A/ERF3B	1	1	1
P13984	GTF2F2	General transcription factor IIF subunit 2	1	1	1	1.81445e+06
P55084	HADHB	Trifunctional enzyme subunit beta, mitochondrial	1	1	1	1.79061e+06
O14929	HAT1	Histone acetyltransferase type B catalytic subunit	1	1	1	972331
Q9Y450	HBS1L	HBS1-like protein	1	1	1
P51858	HDGF	Hepatoma-derived growth factor	1	1	1
Q7Z4V5	HDGFL2	Hepatoma-derived growth factor-related protein 2	1	1	1	2.40063e+06
Q9Y3E1	HDGFL3	Hepatoma-derived growth factor-related protein 3	1	1	1
Q7Z4Q2	HEATR3	HEAT repeat-containing protein 3	1	1	1
Q14527	HLTF	Helicase-like transcription factor	1	1	1
P35453	HOXD13	Homeobox protein Hox-D13	1	1	1
Q53GQ0	HSD17B12	Very-long-chain 3-oxoacyl-CoA reductase	1	1	1
Q9Y547	HSPB11	Intraflagellar transport protein 25 homolog	1	1	1
Q13907	IDI1	Isopentenyl-diphosphate Delta-isomerase 1	1	1	1
Q16666	IFI16	Gamma-interferon-inducible protein 16	1	1	1
Q96LB3	IFT74	Intraflagellar transport protein 74 homolog	1	1	1
P78318	IGBP1	Immunoglobulin-binding protein 1	1	1	1
Q9Y6K9	IKBKG	NF-kappa-B essential modulator	1	1	1
Q16891	IMMT	MICOS complex subunit MIC60	1	1	1
Q96G21	IMP4	U3 small nucleolar ribonucleoprotein protein IMP4	1	1	1	4.78636e+06
Q9ULG1	INO80	Chromatin-remodeling ATPase INO80	1	1	1
Q8N201	INTS1	Integrator complex subunit 1	1	1	1
Q9H9L3	ISG20L2	Interferon-stimulated 20 kDa exonuclease-like 2	1	1	1
P56199	ITGA1	Integrin alpha-1	1	1	1	951837
Q96ST2	IWS1	Protein IWS1 homolog	1	1	1
Q92613	JADE3	Protein Jade-3	1	1	1	2.49758e+06
P05412	JUN	Transcription factor AP-1	1	1	1
Q15046	KARS1	Lysine--tRNA ligase	1	1	1
Q9NPA1	KCNMB3	Calcium-activated potassium channel subunit beta-3	1	1	1	8822050
Q12840; O60282; P33176	KIF5A; KIF5C; KIF5B	Kinesin heavy chain isoform 5A/5C/Kinesin-1 heavy chain	1	1	1	1.57045e+06
A9QM74	KPNA7	Importin subunit alpha-8	1	1	1
Q5T7N2	L1TD1	LINE-1 type transposase domain-containing protein 1	1	1	1
Q92615	LARP4B	La-related protein 4B	1	1	1
Q4G0J3	LARP7	La-related protein 7	1	1	1	1.72893e+06
Q14739	LBR	Delta(14)-sterol reductase LBR	1	1	1
Q9Y2U8	LEMD3	Inner nuclear membrane protein Man1	1	1	1
Q8WVC0	LEO1	RNA polymerase-associated protein LEO1	1	1	1	1.85981e+06
P18858	LIG1	DNA ligase 1	1	1	1
Q03252	LMNB2	Lamin-B2	1	1	1	2.9712e+06
Q9Y333	LSM2	U6 snRNA-associated Sm-like protein LSm2	1	1	1
Q9Y4Z0	LSM4	U6 snRNA-associated Sm-like protein LSm4	1	1	1	771691
Q96GA3	LTV1	Protein LTV1 homolog	1	1	1
Q86V48	LUZP1	Leucine zipper protein 1	1	1	1
Q9UPN3	MACF1	Microtubule-actin cross-linking factor 1, isoforms 1/2/3/5	1	1	1
Q15691	MAPRE1	Microtubule-associated protein RP/EB family member 1	1	1	1
Q9HAF1	MEAF6	Chromatin modification-related protein MEAF6	1	1	1
Q9H944	MED20	Mediator of RNA polymerase II transcription subunit 20	1	1	1
Q6P2C8	MED27	Mediator of RNA polymerase II transcription subunit 27	1	1	1
Q9NPJ6	MED4	Mediator of RNA polymerase II transcription subunit 4	1	1	1
P08581	MET	Hepatocyte growth factor receptor	1	1	1
P53582	METAP1	Methionine aminopeptidase 1	1	1	1
O14880	MGST3	Microsomal glutathione S-transferase 3	1	1	1	5.87802e+06
Q8N4C8; O95819; Q9UKE5	MINK1; MAP4K4; TNIK	Misshapen-like kinase 1; Mitogen-activated protein kinase kinase kinase kinase 4; TRAF2 and NCK-interacting protein kinase	1	1	1	5.10494e+06
P40692	MLH1	DNA mismatch repair protein Mlh1	1	1	1
Q9UBU8	MORF4L1	Mortality factor 4-like protein 1	1	1	1
Q9HCE1	MOV10	Helicase MOV-10	1	1	1
O75970	MPDZ	Multiple PDZ domain protein	1	1	1	12046599
P29372	MPG	DNA-3-methyladenine glycosylase	1	1	1
Q99547	MPHOSPH6	M-phase phosphoprotein 6	1	1	1	1.38761e+06
Q99549	MPHOSPH8	M-phase phosphoprotein 8	1	1	1
Q8N3R9	MPP5	MAGUK p55 subfamily member 5	1	1	1
Q7Z7H8	MRPL10	39S ribosomal protein L10, mitochondrial	1	1	1
Q9NX20	MRPL16	39S ribosomal protein L16, mitochondrial	1	1	1
Q92665	MRPS31	28S ribosomal protein S31, mitochondrial	1	1	1
P20585	MSH3	DNA mismatch repair protein Msh3	1	1	1
Q68DK7	MSL1	Male-specific lethal 1 homolog	1	1	1
Q13126	MTAP	S-methyl-5'-thioadenosine phosphorylase	1	1	1
P15941	MUC1	Mucin-1	1	1	1
Q9HB07	MYG1	MYG1 exonuclease	1	1	1
Q12965	MYO1E	Unconventional myosin-Ie	1	1	1
Q9BXJ9	NAA15	N-alpha-acetyltransferase 15, NatA auxiliary subunit	1	1	1	2866302
P49321	NASP	Nuclear autoantigenic sperm protein	1	1	1
O60934	NBN	Nibrin	1	1	1
Q15021	NCAPD2	Condensin complex subunit 1	1	1	1
P42695	NCAPD3	Condensin-2 complex subunit D3	1	1	1
Q9BPX3	NCAPG	Condensin complex subunit 3	1	1	1
P52298	NCBP2	Nuclear cap-binding protein subunit 2	1	1	1
Q9UBB6	NCDN	Neurochondrin	1	1	1
O75376	NCOR1	Nuclear receptor corepressor 1	1	1	1
Q9BTX1	NDC1	Nucleoporin NDC1	1	1	1
Q8NHV4	NEDD1	Protein NEDD1	1	1	1
P15531; P22392; O60361	NME1; NME2; NME2P1	Nucleoside diphosphate kinase A/B; Putative nucleoside diphosphate kinase	1	1	1	3694939
Q9ULX3	NOB1	RNA-binding protein NOB1	1	1	1
Q5C9Z4	NOM1	Nucleolar MIF4G domain-containing protein 1	1	1	1
P55786	NPEPPS	Puromycin-sensitive aminopeptidase	1	1	1
P24468	NR2F2	COUP transcription factor 2	1	1	1
Q7Z2Y5	NRK	Nik-related protein kinase	1	1	1
Q9NXX6	NSMCE4A	Non-structural maintenance of chromosomes element 4 homolog A	1	1	1
Q96P11	NSUN5	28S rRNA (cytosine-C(5))-methyltransferase	1	1	1
Q9BSD7	NTPCR	Cancer-related nucleoside-triphosphatase	1	1	1	1.23743e+06
Q9Y266	NUDC	Nuclear migration protein nudC	1	1	1
Q8WVJ2	NUDCD2	NudC domain-containing protein 2	1	1	1
Q8NFP7; Q96G61	NUDT10; NUDT11	Diphosphoinositol polyphosphate phosphohydrolase 3-alpha/beta	1	1	1
Q7Z417	NUFIP2	Nuclear fragile X mental retardation-interacting protein 2	1	1	1
Q8NFH5	NUP35	Nucleoporin NUP35	1	1	1
Q8NFH4	NUP37	Nucleoporin Nup37	1	1	1
O15504	NUP42	Nucleoporin NUP42	1	1	1
Q9UKX7	NUP50	Nuclear pore complex protein Nup50	1	1	1	2.06882e+06
Q13416	ORC2	Origin recognition complex subunit 2	1	1	1	1342774
Q7RTW8	OTOA	Otoancorin	1	1	1	3.51604e+06
Q96FW1	OTUB1	Ubiquitin thioesterase OTUB1	1	1	1	2761735
Q15102	PAFAH1B3	Platelet-activating factor acetylhydrolase IB subunit gamma	1	1	1	864943
Q99487	PAFAH2	Platelet-activating factor acetylhydrolase 2, cytoplasmic	1	1	1
Q99497	PARK7	Parkinson disease protein 7	1	1	1
Q460N5	PARP14	Protein mono-ADP-ribosyltransferase PARP14	1	1	1	1.58588e+06
Q9Y6F1	PARP3	Protein mono-ADP-ribosyltransferase PARP3	1	1	1
P40424; P40425	PBX1; PBX2	Pre-B-cell leukemia transcription factor 1/2	1	1	1
Q5JVF3	PCID2	PCI domain-containing protein 2	1	1	1	2.18285e+06
Q9BRP1	PDCD2L	Programmed cell death protein 2-like	1	1	1
P11177	PDHB	Pyruvate dehydrogenase E1 component subunit beta, mitochondrial	1	1	1	1.33717e+06
P30101	PDIA3	Protein disulfide-isomerase A3	1	1	1
Q15084	PDIA6	Protein disulfide-isomerase A6	1	1	1
Q96HC4	PDLIM5	PDZ and LIM domain protein 5	1	1	1
P30086	PEBP1	Phosphatidylethanolamine-binding protein 1	1	1	1
Q9BRX2	PELO	Protein pelota homolog	1	1	1
P08237	PFKM	ATP-dependent 6-phosphofructokinase, muscle type	1	1	1
O00264	PGRMC1	Membrane-associated progesterone receptor component 1	1	1	1
Q9H814	PHAX	Phosphorylated adapter RNA export protein	1	1	1
P35232	PHB	Prohibitin	1	1	1	1.60699e+06
Q99623	PHB2	Prohibitin-2	1	1	1	2.36926e+06
Q9BUL5	PHF23	PHD finger protein 23	1	1	1
Q7RTV0	PHF5A	PHD finger-like domain-containing protein 5A	1	1	1
Q9NRX4	PHPT1	14 kDa phosphohistidine phosphatase	1	1	1
Q9P1Y6	PHRF1	PHD and RING finger domain-containing protein 1	1	1	1
Q8TDX9	PKD1L1	Polycystic kidney disease protein 1-like 1	1	1	1
Q99959	PKP2	Plakophilin-2	1	1	1
Q8TF01	PNISR	Arginine/serine-rich protein PNISR	1	1	1
P00491	PNP	Purine nucleoside phosphorylase	1	1	1	864131
P52434	POLR2H	DNA-directed RNA polymerases I, II, and III subunit RPABC3	1	1	1
P53803	POLR2K	DNA-directed RNA polymerases I, II, and III subunit RPABC4	1	1	1
O14802	POLR3A	DNA-directed RNA polymerase III subunit RPC1	1	1	1
Q9NW08	POLR3B	DNA-directed RNA polymerase III subunit RPC2	1	1	1
Q9BUI4	POLR3C	DNA-directed RNA polymerase III subunit RPC3	1	1	1
Q9Y3C6	PPIL1	Peptidyl-prolyl cis-trans isomerase-like 1	1	1	1
Q9H2H8	PPIL3	Peptidyl-prolyl cis-trans isomerase-like 3	1	1	1
Q12972	PPP1R8	Nuclear inhibitor of protein phosphatase 1	1	1	1
Q96BP3	PPWD1	Peptidylprolyl isomerase domain and WD repeat-containing protein 1	1	1	1	2.5002e+06
O43663	PRC1	Protein regulator of cytokinesis 1	1	1	1
Q92733	PRCC	Proline-rich protein PRCC	1	1	1
P32119	PRDX2	Peroxiredoxin-2	1	1	1
P30041	PRDX6	Peroxiredoxin-6	1	1	1
P48147	PREP	Prolyl endopeptidase	1	1	1
P49643	PRIM2	DNA primase large subunit	1	1	1	4016101
Q5VTL8	PRPF38B	Pre-mRNA-splicing factor 38B	1	1	1	1.1124e+06
P79522	PRR3	Proline-rich protein 3	1	1	1
P28066	PSMA5	Proteasome subunit alpha type-5	1	1	1	1.22791e+06
P17980	PSMC3	26S proteasome regulatory subunit 6A	1	1	1	1.8589e+06
P43686	PSMC4	26S proteasome regulatory subunit 6B	1	1	1	3.34557e+06
P62333	PSMC6	26S proteasome regulatory subunit 10B	1	1	1
O00487	PSMD14	26S proteasome non-ATPase regulatory subunit 14	1	1	1
Q13200	PSMD2	26S proteasome non-ATPase regulatory subunit 2	1	1	1
O43242	PSMD3	26S proteasome non-ATPase regulatory subunit 3	1	1	1
O95758	PTBP3	Polypyrimidine tract-binding protein 3	1	1	1
Q4JDL3	PTPN20	Tyrosine-protein phosphatase non-receptor type 20	1	1	1
P10586	PTPRF	Receptor-type tyrosine-protein phosphatase F	1	1	1
Q00577	PURA	Transcriptional activator protein Pur-alpha	1	1	1
Q9Y606	PUS1	tRNA pseudouridine synthase A	1	1	1
Q2TAL8	QRICH1	Glutamine-rich protein 1	1	1	1
Q2KHR3	QSER1	Glutamine and serine-rich protein 1	1	1	1
P54727	RAD23B	UV excision repair protein RAD23 homolog B	1	1	1	1.16833e+06
O43502	RAD51C	DNA repair protein RAD51 homolog 3	1	1	1
Q9Y4B4	RAD54L2	Helicase ARIP4	1	1	1
Q6NSI4	RADX	RPA-related protein RADX	1	1	1
Q7Z5J4	RAI1	Retinoic acid-induced protein 1	1	1	1
Q8NDT2	RBM15B	Putative RNA-binding protein 15B	1	1	1	1.42194e+06
Q5T8P6	RBM26	RNA-binding protein 26	1	1	1
Q96EV2	RBM33	RNA-binding protein 33	1	1	1	1.49055e+06
P52756	RBM5	RNA-binding protein 5	1	1	1
Q9Y580	RBM7	RNA-binding protein 7	1	1	1
Q9Y388	RBMX2	RNA-binding motif protein, X-linked 2	1	1	1	664709
P48378	RFX2	DNA-binding protein RFX2	1	1	1
P49758	RGS6	Regulator of G-protein signaling 6	1	1	1
P62891; Q59GN2	RPL39; RPL39P5	60S ribosomal protein L39; Putative 60S ribosomal protein L39-like 5	1	1	1	2.40437e+06
P04844	RPN2	Dolichyl-diphosphooligosaccharide--protein glycosyltransferase subunit 2	1	1	1
Q8N5L8	RPP25L	Ribonuclease P protein subunit p25-like protein	1	1	1
P78345	RPP38	Ribonuclease P protein subunit p38	1	1	1	1.05214e+06
O75818	RPP40	Ribonuclease P protein subunit p40	1	1	1
Q5VT52	RPRD2	Regulation of nuclear pre-mRNA domain-containing protein 2	1	1	1
Q86WX3	RPS19BP1	Active regulator of SIRT1	1	1	1
P63220	RPS21	40S ribosomal protein S21	1	1	1	1674784
Q96CM3	RPUSD4	Mitochondrial RNA pseudouridine synthase RPUSD4	1	1	1
Q92766	RREB1	Ras-responsive element-binding protein 1	1	1	1
Q96C34	RUNDC1	RUN domain-containing protein 1	1	1	1
Q9UPW6	SATB2	DNA-binding protein SATB2	1	1	1
Q9NVA2; Q14141; Q92599	SEPTIN11; SEPTIN6; SEPTIN8	Septin-11/6/8	1	1	1	1.26883e+06
Q01105; P0DME0	SET; SETSIP	Protein SET/SETSIP	1	1	1	1.6369e+06
Q15637	SF1	Splicing factor 1	1	1	1	3.97649e+06
Q9BWJ5	SF3B5	Splicing factor 3B subunit 5	1	1	1
Q96ES7	SGF29	SAGA-associated factor 29	1	1	1
P34897	SHMT2	Serine hydroxymethyltransferase, mitochondrial	1	1	1
Q149N8	SHPRH	E3 ubiquitin-protein ligase SHPRH	1	1	1
Q96EB6	SIRT1	NAD-dependent protein deacetylase sirtuin-1	1	1	1
Q15477	SKIV2L	Helicase SKI2W	1	1	1
Q8N1D0	SLC22A18AS	Beckwith-Wiedemann syndrome chromosomal region 1 candidate gene B protein	1	1	1
Q6PIV7	SLC25A34	Solute carrier family 25 member 34	1	1	1	2.24312e+06
Q9NWH9	SLTM	SAFB-like transcription modulator	1	1	1
O75940	SMNDC1	Survival of motor neuron-related-splicing factor 30	1	1	1
O60641	SNAP91	Clathrin coat assembly protein AP180	1	1	1
Q8TAD8	SNIP1	Smad nuclear-interacting protein 1	1	1	1
O75391	SPAG7	Sperm-associated antigen 7	1	1	1
Q9Y657	SPIN1	Spindlin-1	1	1	1	1.06742e+06
Q8N5C6	SRBD1	S1 RNA-binding domain-containing protein 1	1	1	1	2.06617e+06
Q8WXA9	SREK1	Splicing regulatory glutamine/lysine-rich protein 1	1	1	1
P30626	SRI	Sorcin	1	1	1
P19623	SRM	Spermidine synthase	1	1	1
P61011	SRP54	Signal recognition particle 54 kDa protein	1	1	1
Q04837	SSBP1	Single-stranded DNA-binding protein, mitochondrial	1	1	1
Q8WVM7	STAG1	Cohesin subunit SA-1	1	1	1	1603718
Q92502	STARD8	StAR-related lipid transfer protein 8	1	1	1
P42224	STAT1	Signal transducer and activator of transcription 1-alpha/beta	1	1	1
Q9Y6E0; O00506; Q9P289	STK24; STK25; STK26	Serine/threonine-protein kinase 24/25/26	1	1	1
Q9UNE7	STUB1	E3 ubiquitin-protein ligase CHIP	1	1	1
Q8IWZ8	SUGP1	SURP and G-patch domain-containing protein 1	1	1	1
Q9Y2Z0	SUGT1	Protein SGT1 homolog	1	1	1
P61956; P55854; Q6EEV6	SUMO2; SUMO3; SUMO4	Small ubiquitin-related modifier 2/3/4	1	1	1	6815981
O94901	SUN1	SUN domain-containing protein 1	1	1	1
Q9UH99	SUN2	SUN domain-containing protein 2	1	1	1
P37837	TALDO1	Transaldolase	1	1	1
P26639	TARS1	Threonine--tRNA ligase 1, cytoplasmic	1	1	1
Q9BTW9	TBCD	Tubulin-specific chaperone D	1	1	1
Q15813	TBCE	Tubulin-specific chaperone E	1	1	1	659029
Q9Y4P3	TBL2	Transducin beta-like protein 2	1	1	1
Q9Y4R8	TELO2	Telomere length regulation protein TEL2 homolog	1	1	1
Q15554	TERF2	Telomeric repeat-binding factor 2	1	1	1
Q9UGI8	TES	Testin	1	1	1
P05549; Q92481; Q6VUC0	TFAP2A; TFAP2B; TFAP2E	Transcription factor AP-2-alpha/beta/epsilon	1	1	1
Q12800; Q9NZI7	TFCP2; UBP1	Alpha-globin transcription factor CP2; Upstream-binding protein 1	1	1	1
Q9UDY2	TJP2	Tight junction protein ZO-2	1	1	1
P28289	TMOD1	Tropomodulin-1	1	1	1	1.66688e+06
Q96GM8	TOE1	Target of EGR1 protein 1	1	1	1
Q96HA7	TONSL	Tonsoku-like protein	1	1	1	9069755
Q9H2D6	TRIOBP	TRIO and F-actin-binding protein	1	1	1
Q9NXH9	TRMT1	tRNA (guanine(26)-N(2))-dimethyltransferase	1	1	1
Q9UI30	TRMT112	Multifunctional methyltransferase subunit TRM112-like protein	1	1	1	1.56302e+06
Q7Z2T5	TRMT1L	TRMT1-like protein	1	1	1
Q8IZ69	TRMT2A	tRNA (uracil-5-)-methyltransferase homolog A	1	1	1
Q9Y4A5	TRRAP	Transformation/transcription domain-associated protein	1	1	1
Q6PGP7	TTC37	Tetratricopeptide repeat protein 37	1	1	1
P23258; Q9NRH3	TUBG1; TUBG2	Tubulin gamma-1/2 chain	1	1	1
Q12792	TWF1	Twinfilin-1	1	1	1
P42681	TXK	Tyrosine-protein kinase TXK	1	1	1
Q9BZF9	UACA	Uveal autoantigen with coiled-coil domains and ankyrin repeats	1	1	1
P51668; P62837; P61077; Q9Y2X8	UBE2D1; UBE2D2; UBE2D3; UBE2D4	Ubiquitin-conjugating enzyme E2 D1/D2/D3/D4	1	1	1
P61088	UBE2N	Ubiquitin-conjugating enzyme E2 N	1	1	1
Q7Z6J8	UBE3D	E3 ubiquitin-protein ligase E3D	1	1	1	7862379
Q6ZU65	UBN2	Ubinuclein-2	1	1	1
P09936	UCHL1	Ubiquitin carboxyl-terminal hydrolase isozyme L1	1	1	1
O94874	UFL1	E3 UFM1-protein ligase 1	1	1	1	1.26699e+06
P11172	UMPS	Uridine 5'-monophosphate synthase	1	1	1
P54578	USP14	Ubiquitin carboxyl-terminal hydrolase 14	1	1	1	2.00943e+06
Q9UPT9	USP22	Ubiquitin carboxyl-terminal hydrolase 22	1	1	1
Q93008; O00507	USP9X; USP9Y	Probable ubiquitin carboxyl-terminal hydrolase FAF-X/Y	1	1	1
P18206	VCL	Vinculin	1	1	1
P45880	VDAC2	Voltage-dependent anion-selective channel protein 2	1	1	1	2.22952e+06
Q9Y277	VDAC3	Voltage-dependent anion-selective channel protein 3	1	1	1
Q9UK41	VPS28	Vacuolar protein sorting-associated protein 28 homolog	1	1	1	1.061e+06
Q96QK1	VPS35	Vacuolar protein sorting-associated protein 35	1	1	1
O75554	WBP4	WW domain-binding protein 4	1	1	1
Q8TAF3	WDR48	WD repeat-containing protein 48	1	1	1
Q9NW82	WDR70	WD repeat-containing protein 70	1	1	1
Q9H967	WDR76	WD repeat-containing protein 76	1	1	1
O95785	WIZ	Protein Wiz	1	1	1
Q15007	WTAP	Pre-mRNA-splicing regulator WTAP	1	1	1
Q9NQH7	XPNPEP3	Xaa-Pro aminopeptidase 3	1	1	1	4268905
Q9Y5A9	YTHDF2	YTH domain-containing family protein 2	1	1	1
Q96DT7	ZBTB10	Zinc finger and BTB domain-containing protein 10	1	1	1	36498
Q8WU90	ZC3H15	Zinc finger CCCH domain-containing protein 15	1	1	1
Q6NZY4	ZCCHC8	Zinc finger CCHC domain-containing protein 8	1	1	1
Q8N567	ZCCHC9	Zinc finger CCHC domain-containing protein 9	1	1	1
Q96JP5	ZFP91	E3 ubiquitin-protein ligase ZFP91	1	1	1
P52741; Q13106; Q13398; Q9Y2P7; Q8TF45; Q6P9A1; Q8IVP9; Q8NEK5; Q7Z340; O43361; Q6PK81	ZNF134; ZNF154; ZNF211; ZNF256; ZNF418; ZNF530; ZNF547; ZNF548; ZNF551; ZNF749; ZNF773	Zinc finger protein 134/154/211/256/418/530/547/548/551/749/773	1	1	1
Q15928	ZNF141	Zinc finger protein 141	1	1	1
O60281	ZNF292	Zinc finger protein 292	1	1	1	198811
Q5VUA4	ZNF318	Zinc finger protein 318	1	1	1
O75467; Q6AW86	ZNF324; ZNF324B	Zinc finger protein 324A/324B	1	1	1
Q14592	ZNF460	Zinc finger protein 460	1	1	1
Q8TBZ5	ZNF502	Zinc finger protein 502	1	1	1	1.40325e+06
Q96F45; Q9H7S9	ZNF503; ZNF703	Zinc finger protein 503/703	1	1	1
Q92618	ZNF516	Zinc finger protein 516	1	1	1
Q96CS4	ZNF689	Zinc finger protein 689	1	1	1
Q8N446	ZNF843	Zinc finger protein 843	1	1	1
O43264	ZW10	Centromere/kinetochore protein zw10 homolog	1	1	1

## Sheet: Enriched in PAR
Accession	Gene ID	Description	# PSMs FA	Abundance FA	# PSMs NT	Abundance NT
P62805	H4C1	Histone H4	688	1.09533e+10	2	15351.5
P63261	ACTG1	Actin, cytoplasmic 2	585	5.34184e+07
P60709	ACTB	Actin, cytoplasmic 1	579	3.36599e+09
Q6FI13	H2AC18	Histone H2A type 2-A	431	7.95016e+09
Q71UI9; P0C0S5	H2AZ2; H2AZ1	Histone H2A.V; Histone H2A.Z	349	2.29464e+08
P16104	H2AX	Histone H2AX	335	4.08956e+08
P62807; P58876; Q93079; O60814; Q99880; Q99879; Q99877; Q5QNW6; P57053	H2BC4; H2BC5; H2BC9; H2BC12; H2BC13; H2BC14; H2BC15; H2BC18; H2BS1	Histone H2B type 1-C/E/F/G/I/1-D/1-H/1-K/1-L/1-M/1-N/2-F/F-S	322	1.01981e+10
P06748	NPM1	Nucleophosmin	265	1.23917e+09
Q13263	TRIM28	Transcription intermediary factor 1-beta	246	1.26742e+09
Q8N257	H2BU1	Histone H2B type 3-B	240	443476288
P35579	MYH9	Myosin-9	230	8.74767e+08
P09874	PARP1	Poly [ADP-ribose] polymerase 1	221	1.32906e+09
P35580	MYH10	Myosin-10	219	5.06035e+08
P68032; P68133	ACTC1; ACTA1	Actin, alpha cardiac muscle 1; Actin, alpha skeletal muscle	219	5.76949e+08
P08670	VIM	Vimentin	215	1.17805e+09
P16403	H1-2	Histone H1.2	212	2.16857e+08
P21333	FLNA	Filamin-A	204	7.57884e+08
Q71DI3	H3C15	Histone H3.2	192	339616203	2	12711.9
P52272	HNRNPM	Heterogeneous nuclear ribonucleoprotein M	177	1.02928e+09
P16402	H1-3	Histone H1.3	170	31742346
P10412	H1-4	Histone H1.4	170	4.02385e+09
P0DMV9	HSPA1B	Heat shock 70 kDa protein 1B	166	1.13235e+09
P09651	HNRNPA1	Heterogeneous nuclear ribonucleoprotein A1	165	6.33027e+08
P68431	H3C1	Histone H3.1	163	3.10107e+09	2	12711.9
P22626	HNRNPA2B1	Heterogeneous nuclear ribonucleoproteins A2/B1	160	1.3614e+09
Q8IUE6	H2AC21	Histone H2A type 2-B	157	3.33451e+07
P84243	H3-3A	Histone H3.3	149	1.23641e+08	2	12711.9
Q08211	DHX9	ATP-dependent RNA helicase A	140	6.5837e+08
P19338	NCL	Nucleolin	138	8.66568e+08
P11388	TOP2A	DNA topoisomerase 2-alpha	134	5.6482e+08
Q15233	NONO	Non-POU domain-containing octamer-binding protein	128	4.54862e+08
O75643	SNRNP200	U5 small nuclear ribonucleoprotein 200 kDa helicase	127	2.73528e+08
Q6P2Q9	PRPF8	Pre-mRNA-processing-splicing factor 8	122	3.26281e+08
Q562R1	ACTBL2	Beta-actin-like protein 2	117	8.50814e+06
Q12906	ILF3	Interleukin enhancer-binding factor 3	112	4.10664e+08
P46013	MKI67	Proliferation marker protein Ki-67	109	2.19652e+08
O75367	MACROH2A1	Core histone macro-H2A.1	105	4.69656e+08
P07910	HNRNPC	Heterogeneous nuclear ribonucleoproteins C1/C2	102	4.97014e+08
P31943	HNRNPH1	Heterogeneous nuclear ribonucleoprotein H	100	4.50022e+08
Q92841	DDX17	Probable ATP-dependent RNA helicase DDX17	95	6.09712e+08
Q9BQG0	MYBBP1A	Myb-binding protein 1A	94	3.45318e+08
P14866	HNRNPL	Heterogeneous nuclear ribonucleoprotein L	94	5.02798e+08
Q00839	HNRNPU	Heterogeneous nuclear ribonucleoprotein U	93	9.57232e+08
P68363	TUBA1B	Tubulin alpha-1B chain	92	348593769
P61978	HNRNPK	Heterogeneous nuclear ribonucleoprotein K	90	6.599e+08
P49327	FASN	Fatty acid synthase	89	1.98725e+08
Q9NR30	DDX21	Nucleolar RNA helicase 2	88	4.9533e+08
Q02539	H1-1	Histone H1.1	87	4.82327e+07
Q13813	SPTAN1	Spectrin alpha chain, non-erythrocytic 1	86	1.38203e+08
Q9BQE3	TUBA1C	Tubulin alpha-1C chain	82	7431920
P78527	PRKDC	DNA-dependent protein kinase catalytic subunit	82	1.28017e+08
Q02880	TOP2B	DNA topoisomerase 2-beta	79	1.18235e+08
P51991	HNRNPA3	Heterogeneous nuclear ribonucleoprotein A3	78	3.58425e+08
Q01082	SPTBN1	Spectrin beta chain, non-erythrocytic 1	76	1.13791e+08
Q9UQ35	SRRM2	Serine/arginine repetitive matrix protein 2	76	1.87424e+08
P22492	H1-6	Histone H1t	72	7.22969e+06
P17844	DDX5	Probable ATP-dependent RNA helicase DDX5	72	2.71959e+08
P26368	U2AF2	Splicing factor U2AF 65 kDa subunit	72	3.34428e+08
Q14676	MDC1	Mediator of DNA damage checkpoint protein 1	71	1.13519e+08
O43390	HNRNPR	Heterogeneous nuclear ribonucleoprotein R	69	3.26932e+08
P43243	MATR3	Matrin-3	69	3.66776e+08
P26599	PTBP1	Polypyrimidine tract-binding protein 1	67	2.59173e+08
P07437	TUBB	Tubulin beta chain	67	2.65472e+08
Q12905	ILF2	Interleukin enhancer-binding factor 2	65	3.02578e+08
P36578	RPL4	60S ribosomal protein L4	65	3.7394e+08
P23246	SFPQ	Splicing factor, proline- and glutamine-rich	62	3.80248e+08
Q14980	NUMA1	Nuclear mitotic apparatus protein 1	59	1.01154e+08
Q9Y5B9	SUPT16H	FACT complex subunit SPT16	59	2.18482e+08
Q07955	SRSF1	Serine/arginine-rich splicing factor 1	59	2.65978e+08
Q15029	EFTUD2	116 kDa U5 small nuclear ribonucleoprotein component	58	155083525
O76021	RSL1D1	Ribosomal L1 domain-containing protein 1	58	2.5988e+08
Q15366	PCBP2	Poly(rC)-binding protein 2	55	184631871
Q15365	PCBP1	Poly(rC)-binding protein 1	55	2.06619e+08
O75533	SF3B1	Splicing factor 3B subunit 1	54	7.4324e+07
Q14690	PDCD11	Protein RRP5 homolog	53	1.01732e+08
P08238	HSP90AB1	Heat shock protein HSP 90-beta	53	2.65117e+08
P55795	HNRNPH2	Heterogeneous nuclear ribonucleoprotein H2	51	10781757
O00571	DDX3X	ATP-dependent RNA helicase DDX3X	50	9.3317e+07
P78347	GTF2I	General transcription factor II-I	50	1.42004e+08
Q9UMS4	PRPF19	Pre-mRNA-processing factor 19	49	2.08076e+08
P52701	MSH6	DNA mismatch repair protein Msh6	48	8.37678e+07
Q86V81	ALYREF	THO complex subunit 4	48	1.2078e+08
Q01130	SRSF2	Serine/arginine-rich splicing factor 2	48	1.4709e+08
P12956	XRCC6	X-ray repair cross-complementing protein 6	48	2.19905e+08
P63241	EIF5A	Eukaryotic translation initiation factor 5A-1	48	231679590
P52597	HNRNPF	Heterogeneous nuclear ribonucleoprotein F	47	7.80385e+07
P62701	RPS4X	40S ribosomal protein S4, X isoform	46	1.94574e+08
Q08945	SSRP1	FACT complex subunit SSRP1	46	2.414e+08
Q9P0M6	MACROH2A2	Core histone macro-H2A.2	45	4.45917e+07
P23396	RPS3	40S ribosomal protein S3	45	1.76684e+08
O43143	DHX15	Pre-mRNA-splicing factor ATP-dependent RNA helicase DHX15	44	1.32352e+08
P11142	HSPA8	Heat shock cognate 71 kDa protein	44	1.34424e+08
P11387	TOP1	DNA topoisomerase 1	44	188272375
P62979	RPS27A	Ubiquitin-40S ribosomal protein S27a	44	4.5308e+08
P13010	XRCC5	X-ray repair cross-complementing protein 5	43	1.28028e+08
P15924	DSP	Desmoplakin	42	4.16294e+07
O60506	SYNCRIP	Heterogeneous nuclear ribonucleoprotein Q	42	7.0264e+07
P68104	EEF1A1	Elongation factor 1-alpha 1	42	1.86467e+08
P61247	RPS3A	40S ribosomal protein S3a	42	2.46385e+08
Q15393	SF3B3	Splicing factor 3B subunit 3	41	9.25893e+07
P38919	EIF4A3	Eukaryotic initiation factor 4A-III	41	1.39175e+08
Q13885; Q9BVA1	TUBB2A; TUBB2B	Tubulin beta-2A/2B chain	40	4.09947e+06
O00567	NOP56	Nucleolar protein 56	40	2.07142e+08
P04350	TUBB4A	Tubulin beta-4A chain	39	1.06032e+07
Q03701	CEBPZ	CCAAT/enhancer-binding protein zeta	39	6.34494e+07
Q9NVP1	DDX18	ATP-dependent RNA helicase DDX18	39	8.27982e+07
O43707	ACTN4	Alpha-actinin-4	39	8.84651e+07
Q99459	CDC5L	Cell division cycle 5-like protein	39	9.06437e+07
P62241	RPS8	40S ribosomal protein S8	39	234642435
Q14839	CHD4	Chromodomain-helicase-DNA-binding protein 4	38	76791902
Q92945	KHSRP	Far upstream element-binding protein 2	38	1.13309e+08
Q14684	RRP1B	Ribosomal RNA processing protein 1 homolog B	37	5.89738e+07
P22087	FBL	rRNA 2'-O-methyltransferase fibrillarin	37	2.28694e+08
P13639	EEF2	Elongation factor 2	36	6.0286e+07
Q9UIG0	BAZ1B	Tyrosine-protein kinase BAZ1B	36	6.92072e+07
Q9H583	HEATR1	HEAT repeat-containing protein 1	35	5.48024e+07
Q15424	SAFB	Scaffold attachment factor B1	35	8.58791e+07
Q9NYF8	BCLAF1	Bcl-2-associated transcription factor 1	35	9.57263e+07
Q9Y2X3	NOP58	Nucleolar protein 58	35	1.77392e+08
Q14974	KPNB1	Importin subunit beta-1	34	72700635
P32969	RPL9	60S ribosomal protein L9	34	7.72798e+07
Q9BZE4	GTPBP4	Nucleolar GTP-binding protein 1	34	92610873
P55060	CSE1L	Exportin-2	34	1.12016e+08
Q13838	DDX39B	Spliceosome RNA helicase DDX39B	34	1.18951e+08
P19105; O14950	MYL12A; MYL12B	Myosin regulatory light chain 12A/12B	34	1.86809e+08
Q16629	SRSF7	Serine/arginine-rich splicing factor 7	34	2.12398e+08
P15880	RPS2	40S ribosomal protein S2	34	2.19743e+08
P62136	PPP1CA	Serine/threonine-protein phosphatase PP1-alpha catalytic subunit	33	5.97838e+06
Q9H0A0	NAT10	RNA cytidine acetyltransferase	33	5.08493e+07
P55265	ADAR	Double-stranded RNA-specific adenosine deaminase	33	5.60806e+07
O14979	HNRNPDL	Heterogeneous nuclear ribonucleoprotein D-like	33	2.12317e+08
P05388	RPLP0	60S acidic ribosomal protein P0	33	2.62204e+08
P49792	RANBP2	E3 SUMO-protein ligase RanBP2	32	2.45469e+07
P36873	PPP1CC	Serine/threonine-protein phosphatase PP1-gamma catalytic subunit	32	1.07699e+08
P39023	RPL3	60S ribosomal protein L3	32	1.41308e+08
Q13509	TUBB3	Tubulin beta-3 chain	32
P57721	PCBP3	Poly(rC)-binding protein 3	31	2270880
Q5JTH9	RRP12	RRP12-like protein	31	6.67206e+07
P18621	RPL17	60S ribosomal protein L17	31	7.22237e+07
Q8IY81	FTSJ3	pre-rRNA 2'-O-ribose RNA methyltransferase FTSJ3	31	9.52853e+07
P62753	RPS6	40S ribosomal protein S6	31	1.52803e+08
P62906	RPL10A	60S ribosomal protein L10a	31	2.17882e+08
O00148	DDX39A	ATP-dependent RNA helicase DDX39A	30	1.04807e+07
P07900	HSP90AA1	Heat shock protein HSP 90-alpha	30	1.48072e+07
Q13435	SF3B2	Splicing factor 3B subunit 2	30	6.80644e+07
Q9BQ39	DDX50	ATP-dependent RNA helicase DDX50	29	3.21345e+07
P67809	YBX1	Y-box-binding protein 1	29	3.6714e+07
Q9UKV3	ACIN1	Apoptotic chromatin condensation inducer in the nucleus	29	4.97514e+07
P42166	TMPO	Lamina-associated polypeptide 2, isoform alpha	29	5.32877e+07
P27694	RPA1	Replication protein A 70 kDa DNA-binding subunit	29	5.65778e+07
P31942	HNRNPH3	Heterogeneous nuclear ribonucleoprotein H3	29	8.95372e+07
Q13151	HNRNPA0	Heterogeneous nuclear ribonucleoprotein A0	29	1.11139e+08
Q8TDN6	BRIX1	Ribosome biogenesis protein BRX1 homolog	29	1.17693e+08
P07737	PFN1	Profilin-1	29	1.21125e+08
Q9BVJ6	UTP14A	U3 small nucleolar RNA-associated protein 14 homolog A	28	3.56371e+07
O60264	SMARCA5	SWI/SNF-related matrix-associated actin-dependent regulator of chromatin subfamily A member 5	28	60298285
Q14498	RBM39	RNA-binding protein 39	28	6.33532e+07
P39748	FEN1	Flap endonuclease 1	28	1.07128e+08
P16989	YBX3	Y-box-binding protein 3	27	3011647
P52292	KPNA2	Importin subunit alpha-1	27	6.27499e+07
Q13428	TCOF1	Treacle protein	27	6.90806e+07
P46087	NOP2	Probable 28S rRNA (cytosine(4447)-C(5))-methyltransferase	27	135717422
P62829	RPL23	60S ribosomal protein L23	27	1.78729e+08
P62140	PPP1CB	Serine/threonine-protein phosphatase PP1-beta catalytic subunit	26	6.12334e+06
A6NHR9	SMCHD1	Structural maintenance of chromosomes flexible hinge domain-containing protein 1	26	2.1815e+07
Q9Y265	RUVBL1	RuvB-like 1	26	4.44973e+07
P11940	PABPC1	Polyadenylate-binding protein 1	26	5.74925e+07
Q07020	RPL18	60S ribosomal protein L18	26	1.89152e+08
Q92499	DDX1	ATP-dependent RNA helicase DDX1	25	3.03078e+07
Q00610	CLTC	Clathrin heavy chain 1	25	3.15222e+07
P13489	RNH1	Ribonuclease inhibitor	25	3.59519e+07
Q16643	DBN1	Drebrin	25	3.90237e+07
P18583	SON	Protein SON	25	4.58149e+07
P17480	UBTF	Nucleolar transcription factor 1	25	5.02934e+07
P40429	RPL13A	60S ribosomal protein L13a	25	6.17877e+07
Q13185	CBX3	Chromobox protein homolog 3	25	7.1272e+07
O60832	DKC1	H/ACA ribonucleoprotein complex subunit DKC1	25	7.64635e+07
P38159	RBMX	RNA-binding motif protein, X chromosome	25	2.11344e+08
P62424	RPL7A	60S ribosomal protein L7a	25	352071248
P83916	CBX1	Chromobox protein homolog 1	24	7857378
P12270	TPR	Nucleoprotein TPR	24	2.01675e+07
P46940	IQGAP1	Ras GTPase-activating-like protein IQGAP1	24	2.06411e+07
P04637	TP53	Cellular tumor antigen p53	24	3.31468e+07
P49790	NUP153	Nuclear pore complex protein Nup153	24	37348699
P23528	CFL1	Cofilin-1	24	4.90252e+07
Q14137	BOP1	Ribosome biogenesis protein BOP1	24	5.10226e+07
P49916	LIG3	DNA ligase 3	24	5.51335e+07
Q9NW13	RBM28	RNA-binding protein 28	24	5.68868e+07
Q9BYG3	NIFK	MKI67 FHA domain-interacting nucleolar phosphoprotein	24	6.18578e+07
Q9BTT0	ANP32E	Acidic leucine-rich nuclear phosphoprotein 32 family member E	24	6.53524e+07
P84103	SRSF3	Serine/arginine-rich splicing factor 3	24	6.54275e+07
Q96PK6	RBM14	RNA-binding protein 14	24	7.64302e+07
P46777	RPL5	60S ribosomal protein L5	24	9.31249e+07
Q15717	ELAVL1	ELAV-like protein 1	24	104236013
Q09028	RBBP4	Histone-binding protein RBBP4	24	1.17185e+08
P62263	RPS14	40S ribosomal protein S14	24	1.2856e+08
Q15459	SF3A1	Splicing factor 3A subunit 1	23	3.81503e+07
P60842	EIF4A1	Eukaryotic initiation factor 4A-I	23	4.73196e+07
Q9Y2W1	THRAP3	Thyroid hormone receptor-associated protein 3	23	6.82701e+07
P30050	RPL12	60S ribosomal protein L12	23	1.20199e+08
P60660	MYL6	Myosin light polypeptide 6	23	133164557
Q7Z406	MYH14	Myosin-14	22	5.98852e+06
P18754	RCC1	Regulator of chromosome condensation	22	65958425
Q15287	RNPS1	RNA-binding protein with serine-rich domain 1	22	7.46164e+07
P62316	SNRPD2	Small nuclear ribonucleoprotein Sm D2	22	7.50098e+07
P35659	DEK	Protein DEK	22	1.06287e+08
Q14103	HNRNPD	Heterogeneous nuclear ribonucleoprotein D0	22	108798691
Q01780	EXOSC10	Exosome component 10	21	2.05229e+07
O75369	FLNB	Filamin-B	21	2.2979e+07
O14654	IRS4	Insulin receptor substrate 4	21	2.30349e+07
P12277	CKB	Creatine kinase B-type	21	2.38364e+07
P62995	TRA2B	Transformer-2 protein homolog beta	21	4.80033e+07
Q99729	HNRNPAB	Heterogeneous nuclear ribonucleoprotein A/B	21	50930905
P46782	RPS5	40S ribosomal protein S5	21	7.33925e+07
O75475	PSIP1	PC4 and SFRS1-interacting protein	21	8.53184e+07
Q13242	SRSF9	Serine/arginine-rich splicing factor 9	21	1.1482e+08
O00159	MYO1C	Unconventional myosin-Ic	20	1.39419e+07
Q9H6R4	NOL6	Nucleolar protein 6	20	2.1122e+07
Q8IZL8	PELP1	Proline-, glutamic acid- and leucine-rich protein 1	20	22049633
Q9H0D6	XRN2	5'-3' exoribonuclease 2	20	37338379
Q9NVI7	ATAD3A	ATPase family AAA domain-containing protein 3A	20	3.85824e+07
P62258	YWHAE	14-3-3 protein epsilon	20	5.83701e+07
Q07666	KHDRBS1	KH domain-containing, RNA-binding, signal transduction-associated protein 1	20	1.24058e+08
P46781	RPS9	40S ribosomal protein S9	20	1.91993e+08
P18124	RPL7	60S ribosomal protein L7	20	1.9206e+08
P62277	RPS13	40S ribosomal protein S13	20	218702943
Q15020	SART3	Squamous cell carcinoma antigen recognized by T-cells 3	19	1.21862e+07
Q16576	RBBP7	Histone-binding protein RBBP7	19	15385452
Q8IX01	SUGP2	SURP and G-patch domain-containing protein 2	19	2.02274e+07
Q96ME7	ZNF512	Zinc finger protein 512	19	2.04783e+07
Q5UIP0	RIF1	Telomere-associated protein RIF1	19	2.24308e+07
Q8TED0	UTP15	U3 small nucleolar RNA-associated protein 15 homolog	19	2.56021e+07
Q9BUJ2	HNRNPUL1	Heterogeneous nuclear ribonucleoprotein U-like protein 1	19	3.37062e+07
P06733	ENO1	Alpha-enolase	19	3.77719e+07
Q15050	RRS1	Ribosome biogenesis regulatory protein homolog	19	4.393e+07
Q8IYB3	SRRM1	Serine/arginine repetitive matrix protein 1	19	6.63225e+07
P62081	RPS7	40S ribosomal protein S7	19	1.04414e+08
P02768	ALB	Albumin	19	479701784
Q96E39	RBMXL1	RNA binding motif protein, X-linked-like-1	18	1.64174e+06
Q9UNX4	WDR3	WD repeat-containing protein 3	18	1.64935e+07
P51610	HCFC1	Host cell factor 1	18	1.7087e+07
Q9UHB6	LIMA1	LIM domain and actin-binding protein 1	18	1.90306e+07
P56182	RRP1	Ribosomal RNA processing protein 1 homolog A	18	2.10193e+07
Q9H0S4	DDX47	Probable ATP-dependent RNA helicase DDX47	18	2.18913e+07
Q7L014	DDX46	Probable ATP-dependent RNA helicase DDX46	18	2.26826e+07
Q9UHX1	PUF60	Poly(U)-binding-splicing factor PUF60	18	3.08841e+07
Q14692	BMS1	Ribosome biogenesis protein BMS1 homolog	18	4.03765e+07
P62266	RPS23	40S ribosomal protein S23	18	5.53795e+07
P27635	RPL10	60S ribosomal protein L10	18	8.11906e+07
P05387	RPLP2	60S acidic ribosomal protein P2	18	1.07937e+08
P62917	RPL8	60S ribosomal protein L8	18	1.18437e+08
Q9Y490	TLN1	Talin-1	17	1.32842e+06
Q8WWQ0	PHIP	PH-interacting protein	17	1.42623e+07
Q8IWA0	WDR75	WD repeat-containing protein 75	17	1.58169e+07
Q8NI36	WDR36	WD repeat-containing protein 36	17	20088094
Q2TAY7	SMU1	WD40 repeat-containing protein SMU1	17	2.12393e+07
Q9Y230	RUVBL2	RuvB-like 2	17	2.26586e+07
O43290	SART1	U4/U6.U5 tri-snRNP-associated protein 1	17	2.4005e+07
Q9BY77	POLDIP3	Polymerase delta-interacting protein 3	17	2.64223e+07
Q96T88	UHRF1	E3 ubiquitin-protein ligase UHRF1	17	3.12356e+07
Q9GZL7	WDR12	Ribosome biogenesis protein WDR12	17	3.29065e+07
Q8WWY3	PRPF31	U4/U6 small nuclear ribonucleoprotein Prp31	17	3.63738e+07
P63162; P14678	SNRPN; SNRPB	Small nuclear ribonucleoprotein-associated proteins N/B and B'	17	3.85003e+07
Q8WTT2	NOC3L	Nucleolar complex protein 3 homolog	17	4.57982e+07
Q12788	TBL3	Transducin beta-like protein 3	17	4.93392e+07
Q02543	RPL18A	60S ribosomal protein L18a	17	5.80748e+07
Q9BVP2	GNL3	Guanine nucleotide-binding protein-like 3	17	6.10178e+07
P62937	PPIA	Peptidyl-prolyl cis-trans isomerase A	17	7.59763e+07
Q6DKI1	RPL7L1	60S ribosomal protein L7-like 1	17	7.791e+07
P54652	HSPA2	Heat shock-related 70 kDa protein 2	17		1	49059.9
O15226	NKRF	NF-kappa-B-repressing factor	16	7.07995e+06
P12236	SLC25A6	ADP/ATP translocase 3	16	9.19718e+06
O00425	IGF2BP3	Insulin-like growth factor 2 mRNA-binding protein 3	16	1.15226e+07
P00558	PGK1	Phosphoglycerate kinase 1	16	1.32813e+07
P22314	UBA1	Ubiquitin-like modifier-activating enzyme 1	16	1.52661e+07
Q13283	G3BP1	Ras GTPase-activating protein-binding protein 1	16	1.66431e+07
Q6PL18	ATAD2	ATPase family AAA domain-containing protein 2	16	1.74337e+07
Q8TAQ2	SMARCC2	SWI/SNF complex subunit SMARCC2	16	1.75137e+07
Q15269	PWP2	Periodic tryptophan protein 2 homolog	16	2.13004e+07
O94906	PRPF6	Pre-mRNA-processing factor 6	16	2.85919e+07
Q14152	EIF3A	Eukaryotic translation initiation factor 3 subunit A	16	3.10401e+07
P02545	LMNA	Prelamin-A/C	16	3.14326e+07
Q8N163	CCAR2	Cell cycle and apoptosis regulator protein 2	16	3.23662e+07
Q96GQ7	DDX27	Probable ATP-dependent RNA helicase DDX27	16	4.44898e+07
Q96DI7	SNRNP40	U5 small nuclear ribonucleoprotein 40 kDa protein	16	4.71874e+07
Q1KMD3	HNRNPUL2	Heterogeneous nuclear ribonucleoprotein U-like protein 2	16	4.73143e+07
P62318	SNRPD3	Small nuclear ribonucleoprotein Sm D3	16	7.10415e+07
P62244	RPS15A	40S ribosomal protein S15a	16	7.73977e+07
P61313	RPL15	60S ribosomal protein L15	16	8.60456e+07
P62249	RPS16	40S ribosomal protein S16	16	1.13021e+08
P62750	RPL23A	60S ribosomal protein L23a	16	1.45798e+08
P12814	ACTN1	Alpha-actinin-1	16
Q14315	FLNC	Filamin-C	15	2.33882e+06
Q9BUF5	TUBB6	Tubulin beta-6 chain	15	5142629
Q7KZF4	SND1	Staphylococcal nuclease domain-containing protein 1	15	9.24873e+06
Q13310	PABPC4	Polyadenylate-binding protein 4	15	9.25139e+06
Q15061	WDR43	WD repeat-containing protein 43	15	13059265
Q8NI27	THOC2	THO complex subunit 2	15	18364277
Q969X6	UTP4	U3 small nucleolar RNA-associated protein 4 homolog	15	1.8834e+07
Q5BKZ1	ZNF326	DBIRD complex subunit ZNF326	15	2.03357e+07
Q16531	DDB1	DNA damage-binding protein 1	15	2.05128e+07
Q8TDD1	DDX54	ATP-dependent RNA helicase DDX54	15	2.20594e+07
O43175	PHGDH	D-3-phosphoglycerate dehydrogenase	15	2.42032e+07
P49368	CCT3	T-complex protein 1 subunit gamma	15	2.44132e+07
Q5QJE6	DNTTIP2	Deoxynucleotidyltransferase terminal-interacting protein 2	15	2.47056e+07
Q92804	TAF15	TATA-binding protein-associated factor 2N	15	2.73248e+07
P62841	RPS15	40S ribosomal protein S15	15	3.15775e+07
O75400	PRPF40A	Pre-mRNA-processing factor 40 homolog A	15	32501345
P20700	LMNB1	Lamin-B1	15	32674658
O15042	U2SURP	U2 snRNP-associated SURP motif-containing protein	15	3.28336e+07
Q9Y221	NIP7	60S ribosome subunit biogenesis protein NIP7 homolog	15	3.54399e+07
Q5SSJ5	HP1BP3	Heterochromatin protein 1-binding protein 3	15	4.32131e+07
Q99848	EBNA1BP2	Probable rRNA-processing protein EBP2	15	4.4242e+07
O15371	EIF3D	Eukaryotic translation initiation factor 3 subunit D	14	8.97705e+06
Q9Y2L1	DIS3	Exosome complex exonuclease RRP44	14	11179119
Q9P2J5	LARS1	Leucine--tRNA ligase, cytoplasmic	14	1.15858e+07
P24928	POLR2A	DNA-directed RNA polymerase II subunit RPB1	14	1.22966e+07
Q14683	SMC1A	Structural maintenance of chromosomes protein 1A	14	16319200
Q9Y5J1	UTP18	U3 small nucleolar RNA-associated protein 18 homolog	14	1.68055e+07
Q12874	SF3A3	Splicing factor 3A subunit 3	14	1.70966e+07
P43246	MSH2	DNA mismatch repair protein Msh2	14	19116619
Q9Y4W2	LAS1L	Ribosomal biogenesis protein LAS1L	14	2.03248e+07
Q8IWX8	CHERP	Calcium homeostasis endoplasmic reticulum protein	14	2.32036e+07
Q9BQ67	GRWD1	Glutamate-rich WD repeat-containing protein 1	14	2.51938e+07
Q9Y3I0	RTCB	RNA-splicing ligase RtcB homolog	14	2.69003e+07
Q9BXP5	SRRT	Serrate RNA effector molecule homolog	14	26957005
P25205	MCM3	DNA replication licensing factor MCM3	14	2.8358e+07
P0DP25	CALM3	Calmodulin-3	14	2.84239e+07
O00541	PES1	Pescadillo homolog	14	3.37681e+07
P04406	GAPDH	Glyceraldehyde-3-phosphate dehydrogenase	14	3.97065e+07
Q7Z7K6	CENPV	Centromere protein V	14	3.99767e+07
Q9H307	PNN	Pinin	14	4.13331e+07
Q9NZI8	IGF2BP1	Insulin-like growth factor 2 mRNA-binding protein 1	14	5.0949e+07
P05141	SLC25A5	ADP/ATP translocase 2	14	5.50701e+07
Q13148	TARDBP	TAR DNA-binding protein 43	14	5.98472e+07
P62847	RPS24	40S ribosomal protein S24	14	6.346e+07
P84098	RPL19	60S ribosomal protein L19	14	6.36969e+07
P50914	RPL14	60S ribosomal protein L14	14	8.75017e+07
P08708	RPS17	40S ribosomal protein S17	14	107218213
Q02878	RPL6	60S ribosomal protein L6	14	110273773
P62913	RPL11	60S ribosomal protein L11	14	1.13293e+08
Q96SI9	STRBP	Spermatid perinuclear RNA-binding protein	14
P28370	SMARCA1	Probable global transcription activator SNF2L1	13	2.51949e+06
P42167	TMPO	Lamina-associated polypeptide 2, isoforms beta/gamma	13	2744229
Q92621	NUP205	Nuclear pore complex protein Nup205	13	4410773
Q8IU81	IRF2BP1	Interferon regulatory factor 2-binding protein 1	13	5.82976e+06
O94832	MYO1D	Unconventional myosin-Id	13	6.13228e+06
Q99986	VRK1	Serine/threonine-protein kinase VRK1	13	6.13912e+06
P13797	PLS3	Plastin-3	13	6.93137e+06
Q8WVV9	HNRNPLL	Heterogeneous nuclear ribonucleoprotein L-like	13	1.13574e+07
P46783	RPS10	40S ribosomal protein S10	13	1.47227e+07
Q9NX58	LYAR	Cell growth-regulating nucleolar protein	13	1.86143e+07
P42285	MTREX	Exosome RNA helicase MTR4	13	1.90207e+07
P41091	EIF2S3	Eukaryotic translation initiation factor 2 subunit 3	13	2.1599e+07
Q9UQ80	PA2G4	Proliferation-associated protein 2G4	13	21849037
P63244	RACK1	Receptor of activated protein C kinase 1	13	23523583
Q9BSC4	NOL10	Nucleolar protein 10	13	2.67296e+07
P25398	RPS12	40S ribosomal protein S12	13	2.96335e+07
Q9P258	RCC2	Protein RCC2	13	3.54799e+07
P63173	RPL38	60S ribosomal protein L38	13	50098445
Q01081	U2AF1	Splicing factor U2AF 35 kDa subunit	13	5.15399e+07
P62314	SNRPD1	Small nuclear ribonucleoprotein Sm D1	13	5.82102e+07
Q92522	H1-10	Histone H1.10	13	7.90873e+07
P35637	FUS	RNA-binding protein FUS	13	1.06361e+08
P39019	RPS19	40S ribosomal protein S19	13	118892236
Q92614	MYO18A	Unconventional myosin-XVIIIa	12	3.65571e+06
P28340	POLD1	DNA polymerase delta catalytic subunit	12	5.49619e+06
O75691	UTP20	Small subunit processome component 20 homolog	12	7.42232e+06
O14974	PPP1R12A	Protein phosphatase 1 regulatory subunit 12A	12	7.83364e+06
Q9NVX2	NLE1	Notchless protein homolog 1	12	9.17984e+06
Q08J23	NSUN2	RNA cytosine C(5)-methyltransferase NSUN2	12	1.05183e+07
P35251	RFC1	Replication factor C subunit 1	12	10547657
Q9NVI1	FANCI	Fanconi anemia group I protein	12	11058228
P63104	YWHAZ	14-3-3 protein zeta/delta	12	1.12283e+07
Q13573	SNW1	SNW domain-containing protein 1	12	1.18167e+07
O60841	EIF5B	Eukaryotic translation initiation factor 5B	12	1.27469e+07
Q07021	C1QBP	Complement component 1 Q subcomponent-binding protein, mitochondrial	12	1.29463e+07
Q29RF7	PDS5A	Sister chromatid cohesion protein PDS5 homolog A	12	1.47045e+07
Q5SY16	NOL9	Polynucleotide 5'-hydroxyl-kinase NOL9	12	1.58191e+07
Q92769	HDAC2	Histone deacetylase 2	12	1.73668e+07
Q13523	PRPF4B	Serine/threonine-protein kinase PRP4 homolog	12	1.73813e+07
Q92979	EMG1	Ribosomal RNA small subunit methyltransferase NEP1	12	1.73875e+07
P33993	MCM7	DNA replication licensing factor MCM7	12	1.74491e+07
Q13547	HDAC1	Histone deacetylase 1	12	1.75853e+07
O43660	PLRG1	Pleiotropic regulator 1	12	1.77838e+07
Q9BVI4	NOC4L	Nucleolar complex protein 4 homolog	12	1.81612e+07
Q9ULV4	CORO1C	Coronin-1C	12	1.92396e+07
P09661	SNRPA1	U2 small nuclear ribonucleoprotein A'	12	1.94167e+07
P78316	NOP14	Nucleolar protein 14	12	2.06852e+07
Q9NV31	IMP3	U3 small nucleolar ribonucleoprotein protein IMP3	12	21357640
Q13601	KRR1	KRR1 small subunit processome component homolog	12	2.21632e+07
P07305	H1-0	Histone H1.0	12	2.40991e+07
P26641	EEF1G	Elongation factor 1-gamma	12	24121658
Q9UKD2	MRTO4	mRNA turnover protein 4 homolog	12	2.87673e+07
Q14978	NOLC1	Nucleolar and coiled-body phosphoprotein 1	12	3.18665e+07
P46779	RPL28	60S ribosomal protein L28	12	5.08277e+07
P62910	RPL32	60S ribosomal protein L32	12	59578058
P55769	SNU13	NHP2-like protein 1	12	6.20571e+07
P62826	RAN	GTP-binding nuclear protein Ran	12	7.3705e+07
P62280	RPS11	40S ribosomal protein S11	12	7.86154e+07
P26373	RPL13	60S ribosomal protein L13	12	211365824
O60341	KDM1A	Lysine-specific histone demethylase 1A	11	3.46312e+06
P52948	NUP98	Nuclear pore complex protein Nup98-Nup96	11	3.59431e+06
Q92616	GCN1	eIF-2-alpha kinase activator GCN1	11	4.25764e+06
O95373	IPO7	Importin-7	11	4331169
Q13123	IK	Protein Red	11	6.18404e+06
P60174	TPI1	Triosephosphate isomerase	11	7017481
Q9GZR7	DDX24	ATP-dependent RNA helicase DDX24	11	8.15986e+06
Q12789	GTF3C1	General transcription factor 3C polypeptide 1	11	8.81812e+06
Q00341	HDLBP	Vigilin	11	9.84586e+06
Q8WUM0	NUP133	Nuclear pore complex protein Nup133	11	1.04022e+07
P55072	VCP	Transitional endoplasmic reticulum ATPase	11	1.15516e+07
P49756	RBM25	RNA-binding protein 25	11	1.19334e+07
Q9UQE7	SMC3	Structural maintenance of chromosomes protein 3	11	1.31356e+07
Q15397	PUM3	Pumilio homolog 3	11	1.50902e+07
P61513	RPL37A	60S ribosomal protein L37a	11	1.53428e+07
P51532	SMARCA4	Transcription activator BRG1	11	15607369
O00566	MPHOSPH10	U3 small nucleolar ribonucleoprotein protein MPP10	11	1.69595e+07
P46063	RECQL	ATP-dependent DNA helicase Q1	11	1.71624e+07
Q9Y2R4	DDX52	Probable ATP-dependent RNA helicase DDX52	11	18061894
Q53GS9	USP39	U4/U6.U5 tri-snRNP-associated protein 2	11	1.85489e+07
P14618	PKM	Pyruvate kinase PKM	11	1.98672e+07
P61326	MAGOH	Protein mago nashi homolog	11	2.27146e+07
P25440	BRD2	Bromodomain-containing protein 2	11	2.37195e+07
P08865	RPSA	40S ribosomal protein SA	11	2.42399e+07
P45973	CBX5	Chromobox protein homolog 5	11	3.18905e+07
O96019	ACTL6A	Actin-like protein 6A	11	3.25196e+07
P56537	EIF6	Eukaryotic translation initiation factor 6	11	3.62021e+07
P17096	HMGA1	High mobility group protein HMG-I/HMG-Y	11	73141267
P84090	ERH	Enhancer of rudimentary homolog	11	9.34418e+07
P62851	RPS25	40S ribosomal protein S25	11	132741572
P35268	RPL22	60S ribosomal protein L22	11	1.43981e+08
Q5T9A4	ATAD3B	ATPase family AAA domain-containing protein 3B	11
P11021	HSPA5	Endoplasmic reticulum chaperone BiP	10	1.59518e+06
Q15345	LRRC41	Leucine-rich repeat-containing protein 41	10	1.63699e+06
Q12873	CHD3	Chromodomain-helicase-DNA-binding protein 3	10	1.85037e+06
O14980	XPO1	Exportin-1	10	4.02273e+06
P18887	XRCC1	DNA repair protein XRCC1	10	5.33441e+06
Q7Z3K3	POGZ	Pogo transposable element with ZNF domain	10	8.17999e+06
Q9UBT2	UBA2	SUMO-activating enzyme subunit 2	10	9.86765e+06
Q9Y262	EIF3L	Eukaryotic translation initiation factor 3 subunit L	10	9.89896e+06
Q9H7B2	RPF2	Ribosome production factor 2 homolog	10	9.93184e+06
Q99829	CPNE1	Copine-1	10	1.0251e+07
P38432	COIL	Coilin	10	1.10148e+07
Q13243	SRSF5	Serine/arginine-rich splicing factor 5	10	1.41797e+07
Q9BUQ8	DDX23	Probable ATP-dependent RNA helicase DDX23	10	14789754
Q13823	GNL2	Nucleolar GTP-binding protein 2	10	1.60243e+07
Q13642	FHL1	Four and a half LIM domains protein 1	10	1.62683e+07
Q13330	MTA1	Metastasis-associated protein MTA1	10	1.66025e+07
P52907	CAPZA1	F-actin-capping protein subunit alpha-1	10	1.85422e+07
P68400	CSNK2A1	Casein kinase II subunit alpha	10	2.15629e+07
Q8WXF1	PSPC1	Paraspeckle component 1	10	21636406
O00422	SAP18	Histone deacetylase complex subunit SAP18	10	22590953
Q9Y3T9	NOC2L	Nucleolar complex protein 2 homolog	10	3.0364e+07
Q15185	PTGES3	Prostaglandin E synthase 3	10	3.04933e+07
P62888	RPL30	60S ribosomal protein L30	10	3.54961e+07
Q9UKM9	RALY	RNA-binding protein Raly	10	4.37668e+07
Q08170	SRSF4	Serine/arginine-rich splicing factor 4	10	6.67426e+07
P61353	RPL27	60S ribosomal protein L27	10	1.11684e+08
Q07157	TJP1	Tight junction protein ZO-1	9	1789710
O15294	OGT	UDP-N-acetylglucosamine--peptide N-acetylglucosaminyltransferase 110 kDa subunit	9	1.83976e+06
P48643	CCT5	T-complex protein 1 subunit epsilon	9	2386297
Q86YP4	GATAD2A	Transcriptional repressor p66-alpha	9	2629642
Q9NQT5	EXOSC3	Exosome complex component RRP40	9	3591269
Q96AE4	FUBP1	Far upstream element-binding protein 1	9	3.65006e+06
Q9BTD8	RBM42	RNA-binding protein 42	9	4.16394e+06
Q04637	EIF4G1	Eukaryotic translation initiation factor 4 gamma 1	9	4.82789e+06
P98175	RBM10	RNA-binding protein 10	9	5.63788e+06
O95104	SCAF4	SR-related and CTD-associated factor 4	9	7.18646e+06
O75694	NUP155	Nuclear pore complex protein Nup155	9	8209849
Q13526	PIN1	Peptidyl-prolyl cis-trans isomerase NIMA-interacting 1	9	9.16385e+06
Q13206	DDX10	Probable ATP-dependent RNA helicase DDX10	9	9.47284e+06
Q13427	PPIG	Peptidyl-prolyl cis-trans isomerase G	9	9.87132e+06
Q9H7N4	SCAF1	Splicing factor, arginine/serine-rich 19	9	1.00872e+07
P78406	RAE1	mRNA export factor	9	10443793
Q96I24	FUBP3	Far upstream element-binding protein 3	9	1.0447e+07
Q05519	SRSF11	Serine/arginine-rich splicing factor 11	9	1.05563e+07
P46060	RANGAP1	Ran GTPase-activating protein 1	9	1.1266e+07
P27695	APEX1	DNA-(apurinic or apyrimidinic site) endonuclease	9	1.13925e+07
Q4VCS5	AMOT	Angiomotin	9	1.27751e+07
O15213	WDR46	WD repeat-containing protein 46	9	1.43979e+07
O95793	STAU1	Double-stranded RNA-binding protein Staufen homolog 1	9	1.5049e+07
Q96AG4	LRRC59	Leucine-rich repeat-containing protein 59	9	1.55456e+07
Q99873	PRMT1	Protein arginine N-methyltransferase 1	9	1.5851e+07
P13796	LCP1	Plastin-2	9	1.90062e+07
Q13247	SRSF6	Serine/arginine-rich splicing factor 6	9	22681929
Q9NY61	AATF	Protein AATF	9	22977520
O95478	NSA2	Ribosome biogenesis protein NSA2 homolog	9	26628855
P09211	GSTP1	Glutathione S-transferase P	9	3.17659e+07
P09429	HMGB1	High mobility group protein B1	9	4.27831e+07
P05386	RPLP1	60S acidic ribosomal protein P1	9	46545196
P62899	RPL31	60S ribosomal protein L31	9	4.77435e+07
P53999	SUB1	Activated RNA polymerase II transcriptional coactivator p15	9	5.07806e+07
Q9BPU6	DPYSL5	Dihydropyrimidinase-related protein 5	8	520444
O14776	TCERG1	Transcription elongation regulator 1	8	1595429
O60231	DHX16	Pre-mRNA-splicing factor ATP-dependent RNA helicase DHX16	8	2373761
Q9NU22	MDN1	Midasin	8	2.41781e+06
Q9UBU9	NXF1	Nuclear RNA export factor 1	8	3276153
Q13111	CHAF1A	Chromatin assembly factor 1 subunit A	8	3514428
O95251	KAT7	Histone acetyltransferase KAT7	8	4.28275e+06
Q09161	NCBP1	Nuclear cap-binding protein subunit 1	8	4.31865e+06
O15446	POLR1G	DNA-directed RNA polymerase I subunit RPA34	8	4.83652e+06
Q86UE4	MTDH	Protein LYRIC	8	4.91697e+06
O43395	PRPF3	U4/U6 small nuclear ribonucleoprotein Prp3	8	5250931
Q86U38	NOP9	Nucleolar protein 9	8	6.19926e+06
P26358	DNMT1	DNA (cytosine-5)-methyltransferase 1	8	6315670
Q9Y6V7	DDX49	Probable ATP-dependent RNA helicase DDX49	8	6.65688e+06
Q9UNQ2	DIMT1	Probable dimethyladenosine transferase	8	6782385
O43684	BUB3	Mitotic checkpoint protein BUB3	8	7.08765e+06
O95831	AIFM1	Apoptosis-inducing factor 1, mitochondrial	8	8.18256e+06
P49915	GMPS	GMP synthase [glutamine-hydrolyzing]	8	8.22378e+06
P49750	YLPM1	YLP motif-containing protein 1	8	8.70089e+06
Q9NXF1	TEX10	Testis-expressed protein 10	8	9007041
P09012	SNRPA	U1 small nuclear ribonucleoprotein A	8	9.47474e+06
P47755	CAPZA2	F-actin-capping protein subunit alpha-2	8	9.96855e+06
P33991	MCM4	DNA replication licensing factor MCM4	8	1.07726e+07
Q02790	FKBP4	Peptidyl-prolyl cis-trans isomerase FKBP4	8	1.08319e+07
Q6UN15	FIP1L1	Pre-mRNA 3'-end-processing factor FIP1	8	1.08439e+07
Q9UJV9	DDX41	Probable ATP-dependent RNA helicase DDX41	8	1.198e+07
O43172	PRPF4	U4/U6 small nuclear ribonucleoprotein Prp4	8	1.39297e+07
Q9Y383	LUC7L2	Putative RNA-binding protein Luc7-like 2	8	1.45038e+07
O75607	NPM3	Nucleoplasmin-3	8	1.51295e+07
O15160	POLR1C	DNA-directed RNA polymerases I and III subunit RPAC1	8	1.5867e+07
P08621	SNRNP70	U1 small nuclear ribonucleoprotein 70 kDa	8	16971137
Q9NV06	DCAF13	DDB1- and CUL4-associated factor 13	8	1.95857e+07
Q8NC51	SERBP1	Plasminogen activator inhibitor 1 RNA-binding protein	8	2.05596e+07
Q96HS1	PGAM5	Serine/threonine-protein phosphatase PGAM5, mitochondrial	8	2.14236e+07
Q06830	PRDX1	Peroxiredoxin-1	8	23185050
Q14444	CAPRIN1	Caprin-1	8	2.41461e+07
O43809	NUDT21	Cleavage and polyadenylation specificity factor subunit 5	8	25147962
Q86U42	PABPN1	Polyadenylate-binding protein 2	8	2.53111e+07
P26583	HMGB2	High mobility group protein B2	8	2.80688e+07
P18077	RPL35A	60S ribosomal protein L35a	8	46591346
Q9Y3U8	RPL36	60S ribosomal protein L36	8	7.01735e+07
P62269	RPS18	40S ribosomal protein S18	8	94204335
P46776	RPL27A	60S ribosomal protein L27a	8	1.34323e+08
Q14126	DSG2	Desmoglein-2	8
O95425	SVIL	Supervillin	8
P06493	CDK1	Cyclin-dependent kinase 1	7	915840
Q86Y56	DNAAF5	Dynein assembly factor 5, axonemal	7	1.09001e+06
Q14966	ZNF638	Zinc finger protein 638	7	1350844
Q00403	GTF2B	Transcription initiation factor IIB	7	1562927
Q92576	PHF3	PHD finger protein 3	7	1.70809e+06
Q8NCA5	FAM98A	Protein FAM98A	7	2.56464e+06
Q8TEX9	IPO4	Importin-4	7	2.62303e+06
Q14669	TRIP12	E3 ubiquitin-protein ligase TRIP12	7	2.68516e+06
O95239	KIF4A	Chromosome-associated kinesin KIF4A	7	2.75148e+06
Q8WUA2	PPIL4	Peptidyl-prolyl cis-trans isomerase-like 4	7	3.08511e+06
Q9UGU0	TCF20	Transcription factor 20	7	3.15719e+06
Q96GD4	AURKB	Aurora kinase B	7	3.35426e+06
Q9Y6M1	IGF2BP2	Insulin-like growth factor 2 mRNA-binding protein 2	7	3.39598e+06
Q86VM9	ZC3H18	Zinc finger CCCH domain-containing protein 18	7	3.46251e+06
Q14258	TRIM25	E3 ubiquitin/ISG15 ligase TRIM25	7	3920256
Q96SB3	PPP1R9B	Neurabin-2	7	4.46059e+06
O95983	MBD3	Methyl-CpG-binding domain protein 3	7	4.67602e+06
Q9NZL4	HSPBP1	Hsp70-binding protein 1	7	4.81084e+06
P35658	NUP214	Nuclear pore complex protein Nup214	7	4.82274e+06
Q7L2H7	EIF3M	Eukaryotic translation initiation factor 3 subunit M	7	4.86236e+06
O43592	XPOT	Exportin-T	7	5.20085e+06
P61964	WDR5	WD repeat-containing protein 5	7	5.76448e+06
Q8NE71	ABCF1	ATP-binding cassette sub-family F member 1	7	5.92397e+06
Q14166	TTLL12	Tubulin--tyrosine ligase-like protein 12	7	6.01698e+06
Q9Y3A2	UTP11	Probable U3 small nucleolar RNA-associated protein 11	7	6.05313e+06
P78371	CCT2	T-complex protein 1 subunit beta	7	6.11366e+06
Q9Y3C1	NOP16	Nucleolar protein 16	7	6.22185e+06
Q8WXI9	GATAD2B	Transcriptional repressor p66-beta	7	6.22195e+06
Q9Y3A4	RRP7A	Ribosomal RNA-processing protein 7 homolog A	7	6.2676e+06
Q9BRJ6	C7orf50	Uncharacterized protein C7orf50	7	6.26912e+06
Q8NEJ9	NGDN	Neuroguidin	7	6.36369e+06
Q9NRL2	BAZ1A	Bromodomain adjacent to zinc finger domain protein 1A	7	6548282
P55209	NAP1L1	Nucleosome assembly protein 1-like 1	7	6.70733e+06
P10809	HSPD1	60 kDa heat shock protein, mitochondrial	7	7.15624e+06
Q8N1F7	NUP93	Nuclear pore complex protein Nup93	7	7270162
Q96T37	RBM15	RNA-binding protein 15	7	7.72706e+06
P30153	PPP2R1A	Serine/threonine-protein phosphatase 2A 65 kDa regulatory subunit A alpha isoform	7	7.87916e+06
P33992	MCM5	DNA replication licensing factor MCM5	7	7.95016e+06
P51114	FXR1	Fragile X mental retardation syndrome-related protein 1	7	8.22548e+06
Q8IY67	RAVER1	Ribonucleoprotein PTB-binding 1	7	8.31974e+06
Q86U86	PBRM1	Protein polybromo-1	7	8.45646e+06
O94776	MTA2	Metastasis-associated protein MTA2	7	8.524e+06
Q9NRX1	PNO1	RNA-binding protein PNO1	7	8.72013e+06
P35249	RFC4	Replication factor C subunit 4	7	8.93349e+06
Q8N9T8	KRI1	Protein KRI1 homolog	7	1.03771e+07
Q8IX12	CCAR1	Cell division cycle and apoptosis regulator protein 1	7	1.0451e+07
O43159	RRP8	Ribosomal RNA-processing protein 8	7	1.07717e+07
Q9NY93	DDX56	Probable ATP-dependent RNA helicase DDX56	7	1.09006e+07
Q96SB4	SRPK1	SRSF protein kinase 1	7	1.21088e+07
Q49A26	GLYR1	Putative oxidoreductase GLYR1	7	1.22172e+07
P55884	EIF3B	Eukaryotic translation initiation factor 3 subunit B	7	1.26351e+07
P35250	RFC2	Replication factor C subunit 2	7	1.27375e+07
P62857	RPS28	40S ribosomal protein S28	7	1.28218e+07
P50991	CCT4	T-complex protein 1 subunit delta	7	13036557
Q8IWS0	PHF6	PHD finger protein 6	7	1.33859e+07
Q9H8H0	NOL11	Nucleolar protein 11	7	1.34786e+07
Q9NQ55	PPAN	Suppressor of SWI4 1 homolog	7	1.44168e+07
Q13347	EIF3I	Eukaryotic translation initiation factor 3 subunit I	7	1.72987e+07
Q9Y3Y2	CHTOP	Chromatin target of PRMT1 protein	7	2.4836e+07
P62304	SNRPE	Small nuclear ribonucleoprotein E	7	2.79462e+07
Q9NX24	NHP2	H/ACA ribonucleoprotein complex subunit 2	7	30146505
P37108	SRP14	Signal recognition particle 14 kDa protein	7	3.23171e+07
Q96KR1	ZFR	Zinc finger RNA-binding protein	7	43734382
P23284	PPIB	Peptidyl-prolyl cis-trans isomerase B	7	48189499
P83731	RPL24	60S ribosomal protein L24	7	1.00582e+08
Q92917	GPKOW	G-patch domain and KOW motifs-containing protein	7
Q92797	SYMPK	Symplekin	6	1.28514e+06
Q86VP6	CAND1	Cullin-associated NEDD8-dissociated protein 1	6	1.39707e+06
P06576	ATP5F1B	ATP synthase subunit beta, mitochondrial	6	1.50068e+06
Q9H4L4	SENP3	Sentrin-specific protease 3	6	1.55772e+06
Q92785	DPF2	Zinc finger protein ubi-d4	6	1.70733e+06
Q9NYH9	UTP6	U3 small nucleolar RNA-associated protein 6 homolog	6	1741133
Q15428	SF3A2	Splicing factor 3A subunit 2	6	1.96545e+06
P47756	CAPZB	F-actin-capping protein subunit beta	6	2.07803e+06
P50402	EMD	Emerin	6	2.29555e+06
Q9UQR0	SCML2	Sex comb on midleg-like protein 2	6	2.70119e+06
P05455	SSB	Lupus La protein	6	2.7342e+06
P19784	CSNK2A2	Casein kinase II subunit alpha'	6	2.85318e+06
P52788	SMS	Spermine synthase	6	2.86285e+06
Q9HCS7	XAB2	Pre-mRNA-splicing factor SYF1	6	3.34946e+06
Q16352	INA	Alpha-internexin	6	3633850
P53396	ACLY	ATP-citrate synthase	6	3.67795e+06
Q14247	CTTN	Src substrate cortactin	6	3.6801e+06
Q92973	TNPO1	Transportin-1	6	3.77068e+06
O60684	KPNA6	Importin subunit alpha-7	6	4932075
P30876	POLR2B	DNA-directed RNA polymerase II subunit RPB2	6	5.14584e+06
Q96JM3	CHAMP1	Chromosome alignment-maintaining phosphoprotein 1	6	5366467
O95232	LUC7L3	Luc7-like protein 3	6	6449786
Q9H0H5	RACGAP1	Rac GTPase-activating protein 1	6	6.59012e+06
P50990	CCT8	T-complex protein 1 subunit theta	6	6.99933e+06
Q2NL82	TSR1	Pre-rRNA-processing protein TSR1 homolog	6	7.36483e+06
Q13895	BYSL	Bystin	6	7.47519e+06
Q9Y2V2	CARHSP1	Calcium-regulated heat-stable protein 1	6	7.63034e+06
P35244	RPA3	Replication protein A 14 kDa subunit	6	7.67772e+06
Q9NTI5	PDS5B	Sister chromatid cohesion protein PDS5 homolog B	6	7.74584e+06
P55735	SEC13	Protein SEC13 homolog	6	8.03509e+06
Q9BWF3	RBM4	RNA-binding protein 4	6	9264959
P67870	CSNK2B	Casein kinase II subunit beta	6	9344451
P51116	FXR2	Fragile X mental retardation syndrome-related protein 2	6	9.45478e+06
P67936	TPM4	Tropomyosin alpha-4 chain	6	1.0364e+07
P05198	EIF2S1	Eukaryotic translation initiation factor 2 subunit 1	6	10575541
Q9H3U1	UNC45A	Protein unc-45 homolog A	6	1.05969e+07
P20042	EIF2S2	Eukaryotic translation initiation factor 2 subunit 2	6	1.06509e+07
Q9ULW0	TPX2	Targeting protein for Xklp2	6	10989674
Q99613; B5ME19	EIF3C; EIF3CL	Eukaryotic translation initiation factor 3 subunit C/C-like protein	6	1.1853e+07
P31948	STIP1	Stress-induced-phosphoprotein 1	6	1.33951e+07
Q13868	EXOSC2	Exosome complex component RRP4	6	14260348
Q16630	CPSF6	Cleavage and polyadenylation specificity factor subunit 6	6	17775325
P24666	ACP1	Low molecular weight phosphotyrosine protein phosphatase	6	1.81333e+07
Q01844	EWSR1	RNA-binding protein EWS	6	23915999
P43487	RANBP1	Ran-specific GTPase-activating protein	6	2.42503e+07
P49458	SRP9	Signal recognition particle 9 kDa protein	6	46786677
P60866	RPS20	40S ribosomal protein S20	6	50895174
Q9H1B7	IRF2BPL	Probable E3 ubiquitin-protein ligase IRF2BPL	6
Q9C000	NLRP1	NACHT, LRR and PYD domains-containing protein 1	6
Q96T60	PNKP	Bifunctional polynucleotide phosphatase/kinase	6
P31946	YWHAB	14-3-3 protein beta/alpha	6
P27348	YWHAQ	14-3-3 protein theta	6
Q9HCK8	CHD8	Chromodomain-helicase-DNA-binding protein 8	5	511149
P58107	EPPK1	Epiplakin	5	860660
P57740	NUP107	Nuclear pore complex protein Nup107	5	1.45357e+06
P14649	MYL6B	Myosin light chain 6B	5	1.55664e+06
Q9NQG5	RPRD1B	Regulation of nuclear pre-mRNA domain-containing protein 1B	5	1.60939e+06
O60942	RNGTT	mRNA-capping enzyme	5	1.79043e+06
O75487	GPC4	Glypican-4	5	1.90554e+06
O94880	PHF14	PHD finger protein 14	5	1.92407e+06
P07814	EPRS1	Bifunctional glutamate/proline--tRNA ligase	5	1.93536e+06
O14646	CHD1	Chromodomain-helicase-DNA-binding protein 1	5	1.9586e+06
Q13769	THOC5	THO complex subunit 5 homolog	5	2.04368e+06
Q96T58	SPEN	Msx2-interacting protein	5	2.13608e+06
P14923	JUP	Junction plakoglobin	5	2.34119e+06
Q9UPT8	ZC3H4	Zinc finger CCCH domain-containing protein 4	5	2.41076e+06
Q9UBB9	TFIP11	Tuftelin-interacting protein 11	5	2.47316e+06
P06753	TPM3	Tropomyosin alpha-3 chain	5	2537760
Q86W42	THOC6	THO complex subunit 6 homolog	5	2902684
Q14807	KIF22	Kinesin-like protein KIF22	5	3.33716e+06
Q96EE3	SEH1L	Nucleoporin SEH1	5	3.45772e+06
Q99536	VAT1	Synaptic vesicle membrane protein VAT-1 homolog	5	3.46046e+06
P48634	PRRC2A	Protein PRRC2A	5	3.47623e+06
Q9NZM5	NOP53	Ribosome biogenesis protein NOP53	5	3766162
Q8NAV1	PRPF38A	Pre-mRNA-splicing factor 38A	5	3.81472e+06
Q6KC79	NIPBL	Nipped-B-like protein	5	3.97396e+06
Q9NYV4	CDK12	Cyclin-dependent kinase 12	5	4.08675e+06
Q9H2P0	ADNP	Activity-dependent neuroprotector homeobox protein	5	4.20133e+06
Q9NPD3	EXOSC4	Exosome complex component RRP41	5	4.45576e+06
O00151	PDLIM1	PDZ and LIM domain protein 1	5	4.66301e+06
Q09666	AHNAK	Neuroblast differentiation-associated protein AHNAK	5	4.85738e+06
O75821	EIF3G	Eukaryotic translation initiation factor 3 subunit G	5	5.03273e+06
O15164	TRIM24	Transcription intermediary factor 1-alpha	5	5.08642e+06
Q8N684	CPSF7	Cleavage and polyadenylation specificity factor subunit 7	5	5.25951e+06
Q9HCD5	NCOA5	Nuclear receptor coactivator 5	5	5.34642e+06
Q53F19	NCBP3	Nuclear cap-binding protein subunit 3	5	5.40233e+06
Q8IY37	DHX37	Probable ATP-dependent RNA helicase DHX37	5	5416422
P49959	MRE11	Double-strand break repair protein MRE11	5	5574614
Q9NQZ2	UTP3	Something about silencing protein 10	5	5.66776e+06
Q96EY4	TMA16	Translation machinery-associated protein 16	5	5.85781e+06
P04075	ALDOA	Fructose-bisphosphate aldolase A	5	6.05559e+06
Q9BW27	NUP85	Nuclear pore complex protein Nup85	5	6.25657e+06
Q13610	PWP1	Periodic tryptophan protein 1 homolog	5	6.45106e+06
Q9Y2P8	RCL1	RNA 3'-terminal phosphate cyclase-like protein	5	6.5354e+06
P40227	CCT6A	T-complex protein 1 subunit zeta	5	6.81968e+06
Q9Y314	NOSIP	Nitric oxide synthase-interacting protein	5	6.82128e+06
Q9Y5S9	RBM8A	RNA-binding protein 8A	5	7173987
Q6RFH5	WDR74	WD repeat-containing protein 74	5	7384388
P40937	RFC5	Replication factor C subunit 5	5	7.63661e+06
P40938	RFC3	Replication factor C subunit 3	5	7.78004e+06
Q9GZR2	REXO4	RNA exonuclease 4	5	8190276
O43396	TXNL1	Thioredoxin-like protein 1	5	8.31188e+06
O15347	HMGB3	High mobility group protein B3	5	9084625
Q02241	KIF23	Kinesin-like protein KIF23	5	9.33904e+06
Q9BU76	MMTAG2	Multiple myeloma tumor-associated protein 2	5	9.51931e+06
Q9UQ88; P21127	CDK11A; CDK11B	Cyclin-dependent kinase 11A/11B	5	1.01057e+07
Q9H6F5	CCDC86	Coiled-coil domain-containing protein 86	5	1.13147e+07
P07195	LDHB	L-lactate dehydrogenase B chain	5	1.21233e+07
Q00059	TFAM	Transcription factor A, mitochondrial	5	1.4487e+07
Q9ULW3	ABT1	Activator of basal transcription 1	5	15504377
Q9NY12	GAR1	H/ACA ribonucleoprotein complex subunit 1	5	1.80809e+07
Q13595	TRA2A	Transformer-2 protein homolog alpha	5	21616125
Q13451	FKBP5	Peptidyl-prolyl cis-trans isomerase FKBP5	5	2.43612e+07
P42766	RPL35	60S ribosomal protein L35	5	2.59855e+07
P42677	RPS27	40S ribosomal protein S27	5	3.26321e+07
P17987	TCP1	T-complex protein 1 subunit alpha	5	3.44934e+07
O75494	SRSF10	Serine/arginine-rich splicing factor 10	5	4.28407e+07
P62861	FAU	40S ribosomal protein S30	5	52606004
P46778	RPL21	60S ribosomal protein L21	5	64989996
Q06787	FMR1	Synaptic functional regulator FMR1	5
Q9BW19	KIFC1	Kinesin-like protein KIFC1	5
P52294	KPNA1	Importin subunit alpha-5	5
P42704	LRPPRC	Leucine-rich PPR motif-containing protein, mitochondrial	5
Q92878	RAD50	DNA repair protein RAD50	5
P54136	RARS1	Arginine--tRNA ligase, cytoplasmic	5
Q71UM5	RPS27L	40S ribosomal protein S27-like	5
P29401	TKT	Transketolase	5
O75717	WDHD1	WD repeat and HMG-box DNA-binding protein 1	5
P54577	YARS1	Tyrosine--tRNA ligase, cytoplasmic	5
Q05048	CSTF1	Cleavage stimulation factor subunit 1	4	904008
Q15054	POLD3	DNA polymerase delta subunit 3	4	1.0005e+06
Q6P1J9	CDC73	Parafibromin	4	1.07541e+06
O00267	SUPT5H	Transcription elongation factor SPT5	4	1.11651e+06
P19387	POLR2C	DNA-directed RNA polymerase II subunit RPB3	4	1.43384e+06
P60228	EIF3E	Eukaryotic translation initiation factor 3 subunit E	4	1.62155e+06
P35269	GTF2F1	General transcription factor IIF subunit 1	4	1.87117e+06
Q14562	DHX8	ATP-dependent RNA helicase DHX8	4	1.89355e+06
P25705	ATP5F1A	ATP synthase subunit alpha, mitochondrial	4	1.92429e+06
Q8N5F7	NKAP	NF-kappa-B-activating protein	4	2.00073e+06
P40939	HADHA	Trifunctional enzyme subunit alpha, mitochondrial	4	2.01588e+06
Q12904	AIMP1	Aminoacyl tRNA synthase complex-interacting multifunctional protein 1	4	2.07338e+06
Q96KM6	ZNF512B	Zinc finger protein 512B	4	2.17503e+06
Q8IWZ3; O75179	ANKHD1; ANKRD17	Ankyrin repeat and KH domain-containing protein 1; Ankyrin repeat domain-containing protein 17	4	2.25476e+06
Q1ED39	KNOP1	Lysine-rich nucleolar protein 1	4	2270069
P37198	NUP62	Nuclear pore glycoprotein p62	4	2308261
Q86UP2	KTN1	Kinectin	4	2.37073e+06
P28288	ABCD3	ATP-binding cassette sub-family D member 3	4	2.47316e+06
Q8N3U4	STAG2	Cohesin subunit SA-2	4	2.49256e+06
P41223	BUD31	Protein BUD31 homolog	4	2.56011e+06
Q7Z5L9	IRF2BP2	Interferon regulatory factor 2-binding protein 2	4	2.72387e+06
Q9P2E9	RRBP1	Ribosome-binding protein 1	4	2736411
Q8WYA6	CTNNBL1	Beta-catenin-like protein 1	4	2.84859e+06
Q96T23	RSF1	Remodeling and spacing factor 1	4	2.85441e+06
P55081	MFAP1	Microfibrillar-associated protein 1	4	2945840
Q9Y5Q8	GTF3C5	General transcription factor 3C polypeptide 5	4	3058028
Q9UER7	DAXX	Death domain-associated protein 6	4	3373982
Q01085	TIAL1	Nucleolysin TIAR	4	3.47344e+06
Q01813	PFKP	ATP-dependent 6-phosphofructokinase, platelet type	4	3.76824e+06
O43719	HTATSF1	HIV Tat-specific factor 1	4	3.79046e+06
Q9NW64	RBM22	Pre-mRNA-splicing factor RBM22	4	3.79763e+06
Q12769	NUP160	Nuclear pore complex protein Nup160	4	3.82107e+06
O00303	EIF3F	Eukaryotic translation initiation factor 3 subunit F	4	3.88459e+06
O75525	KHDRBS3	KH domain-containing, RNA-binding, signal transduction-associated protein 3	4	3975332
P41252	IARS1	Isoleucine--tRNA ligase, cytoplasmic	4	4.65298e+06
Q8IXT5	RBM12B	RNA-binding protein 12B	4	4.78945e+06
P19525	EIF2AK2	Interferon-induced, double-stranded RNA-activated protein kinase	4	5207685
Q9P2K5	MYEF2	Myelin expression factor 2	4	5.21072e+06
O95816	BAG2	BAG family molecular chaperone regulator 2	4	5.22944e+06
O15355	PPM1G	Protein phosphatase 1G	4	5.2421e+06
Q13765; E9PAV3	NACA; NACA	Nascent polypeptide-associated complex subunit alpha; Nascent polypeptide-associated complex subunit alpha, muscle-specific form	4	5.26926e+06
P19388	POLR2E	DNA-directed RNA polymerases I, II, and III subunit RPABC1	4	5.4011e+06
P61158	ACTR3	Actin-related protein 3	4	5.40782e+06
P23193	TCEA1	Transcription elongation factor A protein 1	4	5.43039e+06
Q6UXN9	WDR82	WD repeat-containing protein 82	4	5.46805e+06
Q9NYL9	TMOD3	Tropomodulin-3	4	5.90609e+06
Q10570	CPSF1	Cleavage and polyadenylation specificity factor subunit 1	4	6.54446e+06
Q9UBQ5	EIF3K	Eukaryotic translation initiation factor 3 subunit K	4	6.62418e+06
Q99590	SCAF11	Protein SCAF11	4	6648365
P62633	CNBP	Cellular nucleic acid-binding protein	4	6697485
P24534	EEF1B2	Elongation factor 1-beta	4	6.73995e+06
Q8WUA4	GTF3C2	General transcription factor 3C polypeptide 2	4	7.15265e+06
O95235	KIF20A	Kinesin-like protein KIF20A	4	7.23741e+06
Q99496	RNF2	E3 ubiquitin-protein ligase RING2	4	7.81373e+06
Q9Y3B9	RRP15	RRP15-like protein	4	8038124
Q04323	UBXN1	UBX domain-containing protein 1	4	8.16905e+06
P10599	TXN	Thioredoxin	4	9011984
P53007	SLC25A1	Tricarboxylate transport protein, mitochondrial	4	9.17304e+06
O75152	ZC3H11A	Zinc finger CCCH domain-containing protein 11A	4	9.19552e+06
O43818	RRP9	U3 small nucleolar RNA-interacting protein 2	4	9.7506e+06
Q9BV38	WDR18	WD repeat-containing protein 18	4	1.10794e+07
Q06265	EXOSC9	Exosome complex component RRP45	4	1.14819e+07
P29692	EEF1D	Elongation factor 1-delta	4	1.16934e+07
Q9UMY1	NOL7	Nucleolar protein 7	4	1.4846e+07
Q9NVU7	SDAD1	Protein SDA1 homolog	4	1.70224e+07
P61962	DCAF7	DDB1- and CUL4-associated factor 7	4	17771469
P62854	RPS26	40S ribosomal protein S26	4	2.40217e+07
Q9Y5Q9	GTF3C3	General transcription factor 3C polypeptide 3	4	29010117
P09972	ALDOC	Fructose-bisphosphate aldolase C	4
Q5VYK3	ECPAS	Proteasome adapter and scaffold protein ECM29	4
Q96KQ7	EHMT2	Histone-lysine N-methyltransferase EHMT2	4
Q8N1G4	LRRC47	Leucine-rich repeat-containing protein 47	4
Q6WCQ1	MPRIP	Myosin phosphatase Rho-interacting protein	4
O43795	MYO1B	Unconventional myosin-Ib	4
Q7Z3B4	NUP54	Nucleoporin p54	4
O14818	PSMA7	Proteasome subunit alpha type-7	4
Q9Y4C8	RBM19	Probable RNA-binding protein 19	4
Q9H6W3	RIOX1	Ribosomal oxygenase 1	4
Q96P16	RPRD1A	Regulation of nuclear pre-mRNA domain-containing protein 1A	4
Q9UHA3	RSL24D1	Probable ribosome biogenesis protein RLP24	4
Q9Y224	RTRAF	RNA transcription, translation and transport factor protein	4
Q92922	SMARCC1	SWI/SNF complex subunit SMARCC1	4
Q14202	ZMYM3	Zinc finger MYM-type protein 3	4
Q7LBC6	KDM3B	Lysine-specific demethylase 3B	3	115545
Q7KZ85	SUPT6H	Transcription elongation factor SPT6	3	179261
Q9Y520	PRRC2C	Protein PRRC2C	3	384037
P63010	AP2B1	AP-2 complex subunit beta	3	450071
A5YKK6	CNOT1	CCR4-NOT transcription complex subunit 1	3	563217
Q6P6C2	ALKBH5	RNA demethylase ALKBH5	3	597821
Q99460	PSMD1	26S proteasome non-ATPase regulatory subunit 1	3	735101
Q92900	UPF1	Regulator of nonsense transcripts 1	3	842299
P46100	ATRX	Transcriptional regulator ATRX	3	1.02323e+06
Q14157	UBAP2L	Ubiquitin-associated protein 2-like	3	1.02941e+06
P30520	ADSS2	Adenylosuccinate synthetase isozyme 2	3	1.09921e+06
Q86XP3	DDX42	ATP-dependent RNA helicase DDX42	3	1.14778e+06
Q14160	SCRIB	Protein scribble homolog	3	1.26339e+06
Q13112	CHAF1B	Chromatin assembly factor 1 subunit B	3	1.29033e+06
P45974	USP5	Ubiquitin carboxyl-terminal hydrolase 5	3	1.38223e+06
Q9BWU0	SLC4A1AP	Kanadaptin	3	1.40064e+06
Q08752	PPID	Peptidyl-prolyl cis-trans isomerase D	3	1.49242e+06
O00505	KPNA3	Importin subunit alpha-4	3	1.5084e+06
P62191	PSMC1	26S proteasome regulatory subunit 4	3	1580690
P49736	MCM2	DNA replication licensing factor MCM2	3	1607389
Q8WYP5	AHCTF1	Protein ELYS	3	1.65368e+06
Q9HCG8	CWC22	Pre-mRNA-splicing factor CWC22 homolog	3	1.70836e+06
Q96PU8	QKI	Protein quaking	3	1.70859e+06
Q9P035	HACD3	Very-long-chain (3R)-3-hydroxyacyl-CoA dehydratase 3	3	1730146
O60508	CDC40	Pre-mRNA-processing factor 17	3	1.78897e+06
Q9HC52	CBX8	Chromobox protein homolog 8	3	1.81149e+06
O75925	PIAS1	E3 SUMO-protein ligase PIAS1	3	1.8532e+06
P14868	DARS1	Aspartate--tRNA ligase, cytoplasmic	3	2.0436e+06
Q96J01	THOC3	THO complex subunit 3	3	2.11774e+06
P39687; Q92688	ANP32A; ANP32B	Acidic leucine-rich nuclear phosphoprotein 32 family member A/B	3	2.21278e+06
Q5RKV6	EXOSC6	Exosome complex component MTR3	3	2.23708e+06
Q9NWT1	PAK1IP1	p21-activated protein kinase-interacting protein 1	3	2.26794e+06
Q9NPE3	NOP10	H/ACA ribonucleoprotein complex subunit 3	3	2.28463e+06
Q9HAV4	XPO5	Exportin-5	3	2330300
Q69YN4	VIRMA	Protein virilizer homolog	3	2.36616e+06
Q9NVN8	GNL3L	Guanine nucleotide-binding protein-like 3-like protein	3	2.43273e+06
P51608	MECP2	Methyl-CpG-binding protein 2	3	2579609
P38646	HSPA9	Stress-70 protein, mitochondrial	3	2.67511e+06
P78346	RPP30	Ribonuclease P protein subunit p30	3	2.69456e+06
Q14566	MCM6	DNA replication licensing factor MCM6	3	2.79853e+06
Q969G3	SMARCE1	SWI/SNF-related matrix-associated actin-dependent regulator of chromatin subfamily E member 1	3	2.84251e+06
Q9H501	ESF1	ESF1 homolog	3	2.91035e+06
Q9NQ29	LUC7L	Putative RNA-binding protein Luc7-like 1	3	2.9576e+06
Q6PD62	CTR9	RNA polymerase-associated protein CTR9 homolog	3	3.09881e+06
O60828	PQBP1	Polyglutamine-binding protein 1	3	3.12688e+06
P15927	RPA2	Replication protein A 32 kDa subunit	3	3.304e+06
Q15019	SEPTIN2	Septin-2	3	3.3623e+06
Q9BZJ0	CRNKL1	Crooked neck-like protein 1	3	3.49909e+06
O00231	PSMD11	26S proteasome non-ATPase regulatory subunit 11	3	3.65804e+06
O43447	PPIH	Peptidyl-prolyl cis-trans isomerase H	3	3.82658e+06
Q9NSI2	FAM207A	Protein FAM207A	3	4115075
Q9NTZ6	RBM12	RNA-binding protein 12	3	4.21667e+06
Q14011	CIRBP	Cold-inducible RNA-binding protein	3	4.22583e+06
O95639	CPSF4	Cleavage and polyadenylation specificity factor subunit 4	3	4.22606e+06
Q8WUB8	PHF10	PHD finger protein 10	3	4243012
O60716	CTNND1	Catenin delta-1	3	4.48041e+06
O43670	ZNF207	BUB3-interacting and GLEBS motif-containing protein ZNF207	3	4.62774e+06
Q9GZS3	WDR61	WD repeat-containing protein 61	3	4761422
O15381	NVL	Nuclear valosin-containing protein-like	3	4.78783e+06
Q9UBD5	ORC3	Origin recognition complex subunit 3	3	4913118
P00338	LDHA	L-lactate dehydrogenase A chain	3	5.26814e+06
Q8N7H5	PAF1	RNA polymerase II-associated factor 1 homolog	3	5.79512e+06
P49411	TUFM	Elongation factor Tu, mitochondrial	3	5.98553e+06
P52926	HMGA2	High mobility group protein HMGI-C	3	6123212
O75131	CPNE3	Copine-3	3	6.3168e+06
Q6PK04	CCDC137	Coiled-coil domain-containing protein 137	3	6.64311e+06
Q6PJT7	ZC3H14	Zinc finger CCCH domain-containing protein 14	3	6.71235e+06
O75934	BCAS2	Pre-mRNA-splicing factor SPF27	3	6.89589e+06
Q14331	FRG1	Protein FRG1	3	7060429
Q99832	CCT7	T-complex protein 1 subunit eta	3	7.57996e+06
Q15427	SF3B4	Splicing factor 3B subunit 4	3	7.95247e+06
Q9BXY0	MAK16	Protein MAK16 homolog	3	8.42804e+06
P98179	RBM3	RNA-binding protein 3	3	13324475
P61081	UBE2M	NEDD8-conjugating enzyme Ubc12	3	1.34001e+07
P05114	HMGN1	Non-histone chromosomal protein HMG-14	3	14080792
A8MWD9; P62308	SNRPGP15; SNRPG	Putative small nuclear ribonucleoprotein G-like protein 15; Small nuclear ribonucleoprotein G	3	19487088
P09234	SNRPC	U1 small nuclear ribonucleoprotein C	3	19692831
Q5M775; Q9H2G2	SPECC1; SLK	Cytospin-B; STE20-like serine/threonine-protein kinase	3	44551044
A2NJV5; A0A0A0MRZ7; A0A075B6S2	IGKV2-29; IGKV2D-26; IGKV2D-29	Immunoglobulin kappa variable 2-29/2D-26/2D-29	3	112290474
P49588	AARS1	Alanine--tRNA ligase, cytoplasmic	3
Q13155	AIMP2	Aminoacyl tRNA synthase complex-interacting multifunctional protein 2	3
O94973	AP2A2	AP-2 complex subunit alpha-2	3
Q15059	BRD3	Bromodomain-containing protein 3	3
Q5T0U0	CCDC122	Coiled-coil domain-containing protein 122	3
Q86WJ1	CHD1L	Chromodomain-helicase-DNA-binding protein 1-like	3
Q07065	CKAP4	Cytoskeleton-associated protein 4	3
Q14008	CKAP5	Cytoskeleton-associated protein 5	3
Q9P2I0	CPSF2	Cleavage and polyadenylation specificity factor subunit 2	3
Q68DQ2	CRYBG3	Very large A-kinase anchor protein	3
Q9NPF5	DMAP1	DNA methyltransferase 1-associated protein 1	3
O60884	DNAJA2	DnaJ homolog subfamily A member 2	3
Q6P2E9	EDC4	Enhancer of mRNA-decapping protein 4	3
Q9H9B1	EHMT1	Histone-lysine N-methyltransferase EHMT1	3
Q15056	EIF4H	Eukaryotic translation initiation factor 4H	3
Q14241	ELOA	Elongin-A	3
Q9Y285	FARSA	Phenylalanine--tRNA ligase alpha subunit	3
Q9UKN8	GTF3C4	General transcription factor 3C polypeptide 4	3
Q9NP66	HMG20A	High mobility group protein 20A	3
Q96PV6	LENG8	Leukocyte receptor cluster member 8	3
P56270	MAZ	Myc-associated zinc finger protein	3
Q13724	MOGS	Mannosyl-oligosaccharide glucosidase	3
Q76FK4	NOL8	Nucleolar protein 8	3
Q9Y5B6	PAXBP1	PAX3- and PAX7-binding protein 1	3
P12004	PCNA	Proliferating cell nuclear antigen	3
Q8WUM4	PDCD6IP	Programmed cell death 6-interacting protein	3
P18669	PGAM1	Phosphoglycerate mutase 1	3
Q8IXK0	PHC2	Polyhomeotic-like protein 2	3
Q9UPP1	PHF8	Histone lysine demethylase PHF8	3
P09884	POLA1	DNA polymerase alpha catalytic subunit	3
Q07864	POLE	DNA polymerase epsilon catalytic subunit A	3
O95602	POLR1A	DNA-directed RNA polymerase I subunit RPA1	3
Q15181	PPA1	Inorganic pyrophosphatase	3
P47897	QARS1	Glutamine--tRNA ligase	3
O43251	RBFOX2	RNA binding protein fox-1 homolog 2	3
Q9P2N5	RBM27	RNA-binding protein 27	3
Q9UBE0	SAE1	SUMO-activating enzyme subunit 1	3
P82979	SARNP	SAP domain-containing ribonucleoprotein	3
Q9BZK7	TBL1XR1	F-box-like/WD repeat-containing protein TBL1XR1	3
Q15785	TOMM34	Mitochondrial import receptor subunit TOM34	3
Q12888	TP53BP1	TP53-binding protein 1	3
Q12931	TRAP1	Heat shock protein 75 kDa, mitochondrial	3
Q86UV5	USP48	Ubiquitin carboxyl-terminal hydrolase 48	3
Q96S55	WRNIP1	ATPase WRNIP1	3
Q01831	XPC	DNA repair protein complementing XP-C cells	3
Q5VZL5	ZMYM4	Zinc finger MYM-type protein 4	3
Q13045	FLII	Protein flightless-1 homolog	2	585835
Q9Y2A4; P16415	ZNF443; ZNF823	Zinc finger protein 443/823	2	651940
Q9UN86	G3BP2	Ras GTPase-activating protein-binding protein 2	2	757043
Q9BSV6	TSEN34	tRNA-splicing endonuclease subunit Sen34	2	792650
P62873; P62879; Q9HAV0	GNB1; GNB2; GNB4	Guanine nucleotide-binding protein G(I)/G(S)/G(T) subunit beta-1/2; Guanine nucleotide-binding protein subunit beta-4	2	841488
Q9NTK5	OLA1	Obg-like ATPase 1	2	926944
O75530	EED	Polycomb protein EED	2	952099
Q9Y508	RNF114	E3 ubiquitin-protein ligase RNF114	2	965072
Q92925	SMARCD2	SWI/SNF-related matrix-associated actin-dependent regulator of chromatin subfamily D member 2	2	1.0104e+06
E9PRG8	C11orf98	Uncharacterized protein C11orf98	2	1.01086e+06
O75683	SURF6	Surfeit locus protein 6	2	1.0686e+06
Q15022	SUZ12	Polycomb protein SUZ12	2	1.0799e+06
Q9H0U9	TSPYL1	Testis-specific Y-encoded-like protein 1	2	1.09911e+06
O43324	EEF1E1	Eukaryotic translation elongation factor 1 epsilon-1	2	1.10936e+06
Q9NPA8	ENY2	Transcription and mRNA export factor ENY2	2	1157886
Q9BZI7	UPF3B	Regulator of nonsense transcripts 3B	2	1.25568e+06
O60870	KIN	DNA/RNA-binding protein KIN17	2	1.26183e+06
Q9UNF1	MAGED2	Melanoma-associated antigen D2	2	1.29061e+06
Q9ULV3	CIZ1	Cip1-interacting zinc finger protein	2	1.32877e+06
Q96N67	DOCK7	Dedicator of cytokinesis protein 7	2	1.40167e+06
O00273	DFFA	DNA fragmentation factor subunit alpha	2	1484851
Q14781	CBX2	Chromobox protein homolog 2	2	1.50043e+06
Q9Y3A5	SBDS	Ribosome maturation protein SBDS	2	1.5214e+06
P08243	ASNS	Asparagine synthetase [glutamine-hydrolyzing]	2	1.54021e+06
Q14146	URB2	Unhealthy ribosome biogenesis protein 2 homolog	2	1.5455e+06
Q5VZ66	JAKMIP3	Janus kinase and microtubule-interacting protein 3	2	1.54849e+06
Q9NR56	MBNL1	Muscleblind-like protein 1	2	1.66989e+06
Q14181	POLA2	DNA polymerase alpha subunit B	2	1.67255e+06
Q68CP9	ARID2	AT-rich interactive domain-containing protein 2	2	1.69658e+06
Q8NFH3	NUP43	Nucleoporin Nup43	2	1733242
Q9NRF9	POLE3	DNA polymerase epsilon subunit 3	2	1.78497e+06
P30085	CMPK1	UMP-CMP kinase	2	1.85191e+06
Q99575	POP1	Ribonucleases P/MRP protein subunit POP1	2	1.86116e+06
P61289	PSME3	Proteasome activator complex subunit 3	2	1869165
P56545	CTBP2	C-terminal-binding protein 2	2	1.87477e+06
Q16658	FSCN1	Fascin	2	1.88579e+06
Q9HCJ3	RAVER2	Ribonucleoprotein PTB-binding 2	2	1910538
Q9UBL3	ASH2L	Set1/Ash2 histone methyltransferase complex subunit ASH2	2	1.94598e+06
Q15024	EXOSC7	Exosome complex component RRP42	2	1.97101e+06
Q9H9Y6	POLR1B	DNA-directed RNA polymerase I subunit RPA2	2	1.98988e+06
Q3B726	POLR1F	DNA-directed RNA polymerase I subunit RPA43	2	2.01528e+06
Q9H6R0	DHX33	ATP-dependent RNA helicase DHX33	2	2.09442e+06
Q5T280	SPOUT1	Putative methyltransferase C9orf114	2	2.10016e+06
O75489	NDUFS3	NADH dehydrogenase [ubiquinone] iron-sulfur protein 3, mitochondrial	2	2.19129e+06
Q9NTJ3	SMC4	Structural maintenance of chromosomes protein 4	2	2.20803e+06
O15372	EIF3H	Eukaryotic translation initiation factor 3 subunit H	2	2.28929e+06
Q9ULR0	ISY1	Pre-mRNA-splicing factor ISY1 homolog	2	2.32307e+06
Q15369	ELOC	Elongin-C	2	2.32854e+06
Q9BQ75	CMSS1	Protein CMSS1	2	2.42147e+06
O95777	LSM8	U6 snRNA-associated Sm-like protein LSm8	2	2.42523e+06
Q15796	SMAD2; SMAD3; SMAD9	Mothers against decapentaplegic homolog 2/3/9	2	2.52077e+06
P04792	HSPB1	Heat shock protein beta-1	2	2.5487e+06
Q7L2E3	DHX30	ATP-dependent RNA helicase DHX30	2	2.60999e+06
O60287	URB1	Nucleolar pre-ribosomal-associated protein 1	2	2.61113e+06
P52209	PGD	6-phosphogluconate dehydrogenase, decarboxylating	2	2.62345e+06
Q9UFC0	LRWD1	Leucine-rich repeat and WD repeat-containing protein 1	2	2.6407e+06
P42696	RBM34	RNA-binding protein 34	2	2.84253e+06
P08579	SNRPB2	U2 small nuclear ribonucleoprotein B''	2	2.84262e+06
Q9BZZ5	API5	Apoptosis inhibitor 5	2	2910127
O75534	CSDE1	Cold shock domain-containing protein E1	2	2.94731e+06
O00299	CLIC1	Chloride intracellular channel protein 1	2	3007719
O00410	IPO5	Importin-5	2	3.06684e+06
Q9UM54	MYO6	Unconventional myosin-VI	2	3.08076e+06
P04899	GNAI2	Guanine nucleotide-binding protein G(i) subunit alpha-2	2	3.18216e+06
Q99567	NUP88	Nuclear pore complex protein Nup88	2	3.27221e+06
P68402	PAFAH1B2	Platelet-activating factor acetylhydrolase IB subunit beta	2	3281930
P49711	CTCF	Transcriptional repressor CTCF	2	3.432e+06
Q96I25	RBM17	Splicing factor 45	2	3.56552e+06
Q9Y3F4	STRAP	Serine-threonine kinase receptor-associated protein	2	3625434
O95400	CD2BP2	CD2 antigen cytoplasmic tail-binding protein 2	2	4.10076e+06
Q8NHQ9	DDX55	ATP-dependent RNA helicase DDX55	2	4.79389e+06
P15311; P26038; P35241	EZR; MSN; RDX	Ezrin; Moesin; Radixin	2	4807057
Q12824	SMARCB1	SWI/SNF-related matrix-associated actin-dependent regulator of chromatin subfamily B member 1	2	4961472
Q9P287	BCCIP	BRCA2 and CDKN1A-interacting protein	2	5822217
Q9NQT4	EXOSC5	Exosome complex component RRP46	2	5.87957e+06
P56192	MARS1	Methionine--tRNA ligase, cytoplasmic	2	5.95678e+06
P83881	RPL36A	60S ribosomal protein L36a	2	6.42553e+06
Q96EP5	DAZAP1	DAZ-associated protein 1	2	6522965
Q66PJ3	ARL6IP4	ADP-ribosylation factor-like protein 6-interacting protein 4	2	6.85888e+06
Q9Y3B4	SF3B6	Splicing factor 3B subunit 6	2	6982002
Q9UL40	ZNF346	Zinc finger protein 346	2	8668180
P47813	EIF1AX	Eukaryotic translation initiation factor 1A, X-chromosomal	2	11114709
P61254	RPL26	60S ribosomal protein L26	2	11348771
Q9H3P2	NELFA	Negative elongation factor A	2	11749677
P57678	GEMIN4	Gem-associated protein 4	2	12493263
O75531	BANF1	Barrier-to-autointegration factor	2	1.26861e+07
Q9Y5F6	PCDHGC5	Protocadherin gamma-C5	2	14117681
P49207	RPL34	60S ribosomal protein L34	2	21962888
P47914	RPL29	60S ribosomal protein L29	2	46636950
Q9NRG9	AAAS	Aladin	2
P23526	AHCY	Adenosylhomocysteinase	2
O00170	AIP	AH receptor-interacting protein	2
Q02040	AKAP17A	A-kinase anchor protein 17A	2
O95782	AP2A1	AP-2 complex subunit alpha-1	2
Q6VMQ6	ATF7IP	Activating transcription factor 7-interacting protein 1	2
Q9UBB4	ATXN10	Ataxin-10	2
Q6W2J9	BCOR	BCL-6 corepressor	2
P54132	BLM	Bloom syndrome protein	2
O60885	BRD4	Bromodomain-containing protein 4	2
P27797	CALR	Calreticulin	2
Q13951	CBFB	Core-binding factor subunit beta	2
O75419	CDC45	Cell division control protein 45 homolog	2
Q96GN5	CDCA7L	Cell division cycle-associated 7-like protein	2
Q14004	CDK13	Cyclin-dependent kinase 13	2
Q8NFW8	CMAS	N-acylneuraminate cytidylyltransferase	2
Q8N1G2	CMTR1	Cap-specific mRNA (nucleoside-2'-O-)-methyltransferase 1	2
P21964	COMT	Catechol O-methyltransferase	2
P48729	CSNK1A1	Casein kinase I isoform alpha	2
Q9H0L4	CSTF2T	Cleavage stimulation factor subunit 2 tau variant	2
Q9H8H2	DDX31	Probable ATP-dependent RNA helicase DDX31	2
P26196	DDX6	Probable ATP-dependent RNA helicase DDX6	2
Q9BTC0	DIDO1	Death-inducer obliterator 1	2
P31689	DNAJA1	DnaJ homolog subfamily A member 1	2
Q99615	DNAJC7	DnaJ homolog subfamily C member 7	2
Q14919	DRAP1	Dr1-associated corepressor	2
Q6P1R4	DUS1L	tRNA-dihydrouridine(16/17) synthase [NAD(P)(+)]-like	2
O43491	EPB41L2	Band 4.1-like protein 2	2
Q14318	FKBP8	Peptidyl-prolyl cis-trans isomerase FKBP8	2
O76003	GLRX3	Glutaredoxin-3	2
P06744	GPI	Glucose-6-phosphate isomerase	2
Q92759	GTF2H4	General transcription factor IIH subunit 4	2
P31260	HOXA10	Homeobox protein Hox-A10	2
Q9NWY4	HPF1	Histone PARylation factor 1	2
Q92598	HSPH1	Heat shock protein 105 kDa	2
Q9H0C8	ILKAP	Integrin-linked kinase-associated serine/threonine phosphatase 2C	2
Q9NQS7	INCENP	Inner centromere protein	2
Q68E01	INTS3	Integrator complex subunit 3	2
Q9Y2K7	KDM2A	Lysine-specific demethylase 2A	2
Q8NHM5	KDM2B	Lysine-specific demethylase 2B	2
P41229	KDM5C	Lysine-specific demethylase 5C	2
O00139	KIF2A	Kinesin-like protein KIF2A	2
Q99661	KIF2C	Kinesin-like protein KIF2C	2
Q6PKG0	LARP1	La-related protein 1	2
Q9Y608	LRRFIP2	Leucine-rich repeat flightless-interacting protein 2	2
P62310	LSM3	U6 snRNA-associated Sm-like protein LSm3	2
Q9Y3B7	MRPL11	39S ribosomal protein L11, mitochondrial	2
P00403	MT-CO2	Cytochrome c oxidase subunit 2	2
Q86XI2	NCAPG2	Condensin-2 complex subunit G2	2
Q8WX92	NELFB	Negative elongation factor B	2
Q8IXH7	NELFCD	Negative elongation factor C/D	2
P78549	NTHL1	Endonuclease III-like protein 1	2
Q5SRE5	NUP188	Nucleoporin NUP188 homolog	2
Q9BXS6	NUSAP1	Nucleolar and spindle-associated protein 1	2
O95453	PARN	Poly(A)-specific ribonuclease PARN	2
Q15154	PCM1	Pericentriolar material 1 protein	2
P22061	PCMT1	Protein-L-isoaspartate(D-aspartate) O-methyltransferase	2
Q53EL6	PDCD4	Programmed cell death protein 4	2
A6NDG6	PGP	Glycerol-3-phosphate phosphatase	2
P49005	POLD2	DNA polymerase delta subunit 2	2
Q9GZS1	POLR1E	DNA-directed RNA polymerase I subunit RPA49	2
Q13356	PPIL2	RING-type E3 ubiquitin-protein ligase PPIL2	2
Q96QC0	PPP1R10	Serine/threonine-protein phosphatase 1 regulatory subunit 10	2
P67775	PPP2CA	Serine/threonine-protein phosphatase 2A catalytic subunit alpha isoform	2
Q14738	PPP2R5D	Serine/threonine-protein phosphatase 2A 56 kDa regulatory subunit delta isoform	2
P25789	PSMA4	Proteasome subunit alpha type-4	2
Q15008	PSMD6	26S proteasome non-ATPase regulatory subunit 6	2
O60216	RAD21	Double-strand-break repair protein rad21 homolog	2
Q15291	RBBP5	Retinoblastoma-binding protein 5	2
Q8IUH3	RBM45	RNA-binding protein 45	2
Q9UKL0	RCOR1	REST corepressor 1	2
Q9UNX3	RPL26L1	60S ribosomal protein L26-like 1	2
Q96EU6	RRP36	Ribosomal RNA processing protein 36 homolog	2
Q9UHR5	SAP30BP	SAP30-binding protein	2
Q9UHD8	SEPTIN9	Septin-9	2
Q9H4L7	SMARCAD1	SWI/SNF-related matrix-associated actin-dependent regulator of chromatin subfamily A containing DEAD/H box 1	2
O95347	SMC2	Structural maintenance of chromosomes protein 2	2
Q16637	SMN1	Survival motor neuron protein	2
Q9UHB9	SRP68	Signal recognition particle subunit SRP68	2
P37802	TAGLN2	Transgelin-2	2
Q9UK61	TASOR	Protein TASOR	2
Q99426	TBCB	Tubulin-folding cofactor B	2
Q96FV9	THOC1	THO complex subunit 1	2
Q04726	TLE3	Transducin-like enhancer protein 3	2
Q15654	TRIP6	Thyroid receptor-interacting protein 6	2
P83876	TXNL4A	Thioredoxin-like protein 4A	2
P63279	UBE2I	SUMO-conjugating enzyme UBC9	2
P51784	USP11	Ubiquitin carboxyl-terminal hydrolase 11	2
Q7Z5K2	WAPL	Wings apart-like protein homolog	2
O75083	WDR1	WD repeat-containing protein 1	2
Q9H6S0	YTHDC2	3'-5' RNA helicase YTHDC2	2
Q86T24	ZBTB33	Transcriptional regulator Kaiso	2
Q5T200	ZC3H13	Zinc finger CCCH domain-containing protein 13	2
Q7Z2W4	ZC3HAV1	Zinc finger CCCH-type antiviral protein 1	2
Q9Y462	ZNF711	Zinc finger protein 711	2
Q2TB10	ZNF800	Zinc finger protein 800	2
O95218	ZRANB2	Zinc finger Ran-binding domain-containing protein 2	2
Q96DT7	ZBTB10	Zinc finger and BTB domain-containing protein 10	1	36498
Q9H8G2	CAAP1	Caspase activity and apoptosis inhibitor 1	1	187904
O60281	ZNF292	Zinc finger protein 292	1	198811
Q8N726	CDKN2A	Tumor suppressor ARF	1	561389
Q15813	TBCE	Tubulin-specific chaperone E	1	659029
Q9Y388	RBMX2	RNA-binding motif protein, X-linked 2	1	664709
Q9UNS2	COPS3	COP9 signalosome complex subunit 3	1	720439
Q9Y4Z0	LSM4	U6 snRNA-associated Sm-like protein LSm4	1	771691
Q01167	FOXK2	Forkhead box protein K2	1	790619
P00491	PNP	Purine nucleoside phosphorylase	1	864131
Q15102	PAFAH1B3	Platelet-activating factor acetylhydrolase IB subunit gamma	1	864943
Q96L58	B3GALT6	Beta-1,3-galactosyltransferase 6	1	869418
Q9UG63	ABCF2	ATP-binding cassette sub-family F member 2	1	891096
P56199	ITGA1	Integrin alpha-1	1	951837
O14929	HAT1	Histone acetyltransferase type B catalytic subunit	1	972331
Q92560	BAP1	Ubiquitin carboxyl-terminal hydrolase BAP1	1	989770
P78345	RPP38	Ribonuclease P protein subunit p38	1	1.05214e+06
Q9UK41	VPS28	Vacuolar protein sorting-associated protein 28 homolog	1	1.061e+06
Q9Y657	SPIN1	Spindlin-1	1	1.06742e+06
O14519	CDK2AP1	Cyclin-dependent kinase 2-associated protein 1	1	1.07149e+06
Q9UNZ5	C19orf53	Leydig cell tumor 10 kDa protein homolog	1	1.10819e+06
Q5VTL8	PRPF38B	Pre-mRNA-splicing factor 38B	1	1.1124e+06
Q14320	FAM50A	Protein FAM50A	1	1.13595e+06
P54727	RAD23B	UV excision repair protein RAD23 homolog B	1	1.16833e+06
P28066	PSMA5	Proteasome subunit alpha type-5	1	1.22791e+06
Q9BSD7	NTPCR	Cancer-related nucleoside-triphosphatase	1	1.23743e+06
Q96G46	DUS3L	tRNA-dihydrouridine(47) synthase [NAD(P)(+)]-like	1	1246958
Q9HB71	CACYBP	Calcyclin-binding protein	1	1257121
O94874	UFL1	E3 UFM1-protein ligase 1	1	1.26699e+06
Q9NVA2; Q14141; Q92599	SEPTIN11; SEPTIN6; SEPTIN8	Septin-11/6/8	1	1.26883e+06
O75190	DNAJB6	DnaJ homolog subfamily B member 6	1	1.27187e+06
O95433	AHSA1	Activator of 90 kDa heat shock protein ATPase homolog 1	1	1.27647e+06
P11177	PDHB	Pyruvate dehydrogenase E1 component subunit beta, mitochondrial	1	1.33717e+06
Q8N9E0; Q5BKY9	FAM133A; FAM133B	Protein FAM133A/FAM133B	1	1.33781e+06
Q13416	ORC2	Origin recognition complex subunit 2	1	1342774
Q99547	MPHOSPH6	M-phase phosphoprotein 6	1	1.38761e+06
Q8TBZ5	ZNF502	Zinc finger protein 502	1	1.40325e+06
Q8NDT2	RBM15B	Putative RNA-binding protein 15B	1	1.42194e+06
Q96EV2	RBM33	RNA-binding protein 33	1	1.49055e+06
Q9UI30	TRMT112	Multifunctional methyltransferase subunit TRM112-like protein	1	1.56302e+06
Q12840; O60282; P33176	KIF5A; KIF5C; KIF5B	Kinesin heavy chain isoform 5A/5C/Kinesin-1 heavy chain	1	1.57045e+06
Q460N5	PARP14	Protein mono-ADP-ribosyltransferase PARP14	1	1.58588e+06
Q8WVM7	STAG1	Cohesin subunit SA-1	1	1603718
P35232	PHB	Prohibitin	1	1.60699e+06
Q8WXX5	DNAJC9	DnaJ homolog subfamily C member 9	1	1.61255e+06
Q01105; P0DME0	SET; SETSIP	Protein SET/SETSIP	1	1.6369e+06
P28289	TMOD1	Tropomodulin-1	1	1.66688e+06
P63220	RPS21	40S ribosomal protein S21	1	1674784
Q4G0J3	LARP7	La-related protein 7	1	1.72893e+06
P50395	GDI2	Rab GDP dissociation inhibitor beta	1	1.75572e+06
P55084	HADHB	Trifunctional enzyme subunit beta, mitochondrial	1	1.79061e+06
P13984	GTF2F2	General transcription factor IIF subunit 2	1	1.81445e+06
P17980	PSMC3	26S proteasome regulatory subunit 6A	1	1.8589e+06
Q8WVC0	LEO1	RNA polymerase-associated protein LEO1	1	1.85981e+06
Q9Y2J2	EPB41L3	Band 4.1-like protein 3	1	1885313
Q9H2U1	DHX36	ATP-dependent DNA/RNA helicase DHX36	1	1.93663e+06
Q8N8A6	DDX51	ATP-dependent RNA helicase DDX51	1	1.9702e+06
P54578	USP14	Ubiquitin carboxyl-terminal hydrolase 14	1	2.00943e+06
Q8N5C6	SRBD1	S1 RNA-binding domain-containing protein 1	1	2.06617e+06
Q9UKX7	NUP50	Nuclear pore complex protein Nup50	1	2.06882e+06
Q8N3C0	ASCC3	Activating signal cointegrator 1 complex subunit 3	1	2.09617e+06
O95573; O60488	ACSL3; ACSL4	Long-chain-fatty-acid--CoA ligase 3/4	1	2.14687e+06
P41567	EIF1	Eukaryotic translation initiation factor 1	1	2.15004e+06
Q5JVF3	PCID2	PCI domain-containing protein 2	1	2.18285e+06
P45880	VDAC2	Voltage-dependent anion-selective channel protein 2	1	2.22952e+06
Q6PIV7	SLC25A34	Solute carrier family 25 member 34	1	2.24312e+06
Q12996	CSTF3	Cleavage stimulation factor subunit 3	1	2.26671e+06
Q99623	PHB2	Prohibitin-2	1	2.36926e+06
Q8NEV8	EXPH5	Exophilin-5	1	2.38458e+06
Q7Z4V5	HDGFL2	Hepatoma-derived growth factor-related protein 2	1	2.40063e+06
P62891; Q59GN2	RPL39; RPL39P5	60S ribosomal protein L39; Putative 60S ribosomal protein L39-like 5	1	2.40437e+06
Q16543	CDC37	Hsp90 co-chaperone Cdc37	1	2.49596e+06
Q92613	JADE3	Protein Jade-3	1	2.49758e+06
Q96BP3	PPWD1	Peptidylprolyl isomerase domain and WD repeat-containing protein 1	1	2.5002e+06
Q9H5V9	CXorf56	UPF0428 protein CXorf56	1	2584466
Q96FW1	OTUB1	Ubiquitin thioesterase OTUB1	1	2761735
P59998	ARPC4	Actin-related protein 2/3 complex subunit 4	1	2798891
Q92526	CCT6B	T-complex protein 1 subunit zeta-2	1	2799802
Q14204	DYNC1H1	Cytoplasmic dynein 1 heavy chain 1	1	2.86051e+06
Q9BXJ9	NAA15	N-alpha-acetyltransferase 15, NatA auxiliary subunit	1	2866302
P10768	ESD	S-formylglutathione hydrolase	1	2906703
Q03252	LMNB2	Lamin-B2	1	2.9712e+06
P43686	PSMC4	26S proteasome regulatory subunit 6B	1	3.34557e+06
Q9UFW8	CGGBP1	CGG triplet repeat-binding protein 1	1	3.43173e+06
Q7RTW8	OTOA	Otoancorin	1	3.51604e+06
P15531; P22392; O60361	NME1; NME2; NME2P1	Nucleoside diphosphate kinase A/B; Putative nucleoside diphosphate kinase	1	3694939
A0AVI2	FER1L5	Fer-1-like protein 5	1	3926565
Q15637	SF1	Splicing factor 1	1	3.97649e+06
P49643	PRIM2	DNA primase large subunit	1	4016101
Q9Y487	ATP6V0A2	V-type proton ATPase 116 kDa subunit a2	1	4.19849e+06
Q9NQH7	XPNPEP3	Xaa-Pro aminopeptidase 3	1	4268905
Q96G21	IMP4	U3 small nucleolar ribonucleoprotein protein IMP4	1	4.78636e+06
Q8N4C8; O95819; Q9UKE5	MINK1; MAP4K4; TNIK	Misshapen-like kinase 1; Mitogen-activated protein kinase kinase kinase kinase 4; TRAF2 and NCK-interacting protein kinase	1	5.10494e+06
O14880	MGST3	Microsomal glutathione S-transferase 3	1	5.87802e+06
Q5T5S1	CCDC183	Coiled-coil domain-containing protein 183	1	6.0293e+06
Q5IJ48	CRB2	Protein crumbs homolog 2	1	6601127
P61956; P55854; Q6EEV6	SUMO2; SUMO3; SUMO4	Small ubiquitin-related modifier 2/3/4	1	6815981
Q7Z6J8	UBE3D	E3 ubiquitin-protein ligase E3D	1	7862379
Q9NPA1	KCNMB3	Calcium-activated potassium channel subunit beta-3	1	8822050
Q96HA7	TONSL	Tonsoku-like protein	1	9069755
O75970	MPDZ	Multiple PDZ domain protein	1	12046599
Q9Y312	AAR2	Protein AAR2 homolog	1
Q12979	ABR	Active breakpoint cluster region-related protein	1
P61163	ACTR1A	Alpha-centractin	1
P35611	ADD1	Alpha-adducin	1
Q6IQ32	ADNP2	Activity-dependent neuroprotector homeobox protein 2	1
P55196	AFDN	Afadin	1
Q9UHB7	AFF4	AF4/FMR2 family member 4	1
O43823	AKAP8	A-kinase anchor protein 8	1
Q9ULX6	AKAP8L	A-kinase anchor protein 8-like	1
P31751	AKT2	RAC-beta serine/threonine-protein kinase	1
P54886	ALDH18A1	Delta-1-pyrroline-5-carboxylate synthase	1
Q9HCE9	ANO8	Anoctamin-8	1
P07355	ANXA2	Annexin A2	1
P08758	ANXA5	Annexin A5	1
Q9NRW3	APOBEC3C	DNA dC->dU-editing enzyme APOBEC-3C	1
Q8IUX4	APOBEC3F	DNA dC->dU-editing enzyme APOBEC-3F	1
O60306	AQR	RNA helicase aquarius	1
P84077; P61204	ARF1; ARF3	ADP-ribosylation factor 1/3	1
Q6NXE6	ARMC6	Armadillo repeat-containing protein 6	1
Q96QE3	ATAD5	ATPase family AAA domain-containing protein 5	1
Q8WWM7	ATXN2L	Ataxin-2-like protein	1
O14965	AURKA	Aurora kinase A	1
Q9UL15	BAG5	BAG family molecular chaperone regulator 5	1
Q8WUZ0	BCL7C	B-cell CLL/lymphoma 7 protein family member C	1
Q12830	BPTF	Nucleosome-remodeling factor subunit BPTF	1
Q6PJG6	BRAT1	BRCA1-associated ATM activator 1	1
Q9NPI1	BRD7	Bromodomain-containing protein 7	1
Q9H0E9	BRD8	Bromodomain-containing protein 8	1
P20290	BTF3	Transcription factor BTF3	1
Q8NDD1	C1orf131	Uncharacterized protein C1orf131	1
A6NDU8	C5orf51	UPF0600 protein C5orf51	1
P27708	CAD	CAD protein	1
Q16566	CAMK4	Calcium/calmodulin-dependent protein kinase type IV	1
O75155	CAND2	Cullin-associated NEDD8-dissociated protein 2	1
P27824	CANX	Calnexin	1
Q96P56	CATSPER2	Cation channel sperm-associated protein 2	1
O60826	CCDC22	Coiled-coil domain-containing protein 22	1
O75909	CCNK	Cyclin-K	1
Q96S94	CCNL2	Cyclin-L2	1
Q69YH5	CDCA2	Cell division cycle-associated protein 2	1
Q53HL2	CDCA8	Borealin	1
P50613	CDK7	Cyclin-dependent kinase 7	1
P50750	CDK9	Cyclin-dependent kinase 9	1
Q9H211	CDT1	DNA replication factor Cdt1	1
Q92879	CELF1	CUGBP Elav-like family member 1	1
O95319	CELF2	CUGBP Elav-like family member 2	1
P07199	CENPB	Major centromere autoantigen B	1
Q03188	CENPC	Centromere protein C	1
Q96BT3	CENPT	Centromere protein T	1
Q9Y6A4	CFAP20	Cilia- and flagella-associated protein 20	1
A6NFT4	CFAP73	Cilia- and flagella-associated protein 73	1
Q8WWK9	CKAP2	Cytoskeleton-associated protein 2	1
O75175	CNOT3	CCR4-NOT transcription complex subunit 3	1
Q9UKF6	CPSF3	Cleavage and polyadenylation specificity factor subunit 3	1
Q92793; Q09472	CREBBP; EP300	CREB-binding protein; Histone acetyltransferase p300	1
Q14194; Q16555; Q14195	CRMP1; DPYSL2; DPYSL3	Dihydropyrimidinase-related protein 1/2/3	1
P41240	CSK	Tyrosine-protein kinase CSK	1
P21291	CSRP1	Cysteine and glycine-rich protein 1	1
Q13619; Q13620	CUL4A; CUL4B	Cullin-4A/4B	1
Q14999	CUL7	Cullin-7	1
Q96C57	CUSTOS	Protein CUSTOS	1
Q6UX04	CWC27	Spliceosome-associated protein CWC27 homolog	1
P08574	CYC1	Cytochrome c1, heme protein, mitochondrial	1
Q9UJU6	DBNL	Drebrin-like protein	1
Q9BTE7	DCUN1D5	DCN1-like protein 5	1
Q96FC9; A8MPP1	DDX11; DDX11L8	ATP-dependent DNA helicase DDX11; Putative ATP-dependent RNA helicase DDX11-like protein 8	1
Q5T1V6	DDX59	Probable ATP-dependent RNA helicase DDX59	1
Q14147	DHX34	Probable ATP-dependent RNA helicase DHX34	1
Q92620	DHX38	Pre-mRNA-splicing factor ATP-dependent RNA helicase PRP16	1
Q8IX18	DHX40	Probable ATP-dependent RNA helicase DHX40	1
Q15398	DLGAP5	Disks large-associated protein 5	1
Q9UI17	DMGDH	Dimethylglycine dehydrogenase, mitochondrial	1
Q96EY1	DNAJA3	DnaJ homolog subfamily A member 3, mitochondrial	1
Q9Y6K1	DNMT3A	DNA (cytosine-5)-methyltransferase 3A	1
Q9Y295	DRG1	Developmentally-regulated GTP-binding protein 1	1
P63167	DYNLL1	Dynein light chain 1, cytoplasmic	1
Q14209	E2F2	Transcription factor E2F2	1
Q96CJ1	EAF2	ELL-associated factor 2	1
Q9BUP0	EFHD1	EF-hand domain-containing protein D1	1
P06730	EIF4E	Eukaryotic translation initiation factor 4E	1
O43432	EIF4G3	Eukaryotic translation initiation factor 4 gamma 3	1
P55010	EIF5	Eukaryotic translation initiation factor 5	1
Q96C92	ENTR1	Endosome-associated-trafficking regulator 1	1
P18074	ERCC2	General transcription and DNA repair factor IIH helicase subunit XPD	1
P13804	ETFA	Electron transfer flavoprotein subunit alpha, mitochondrial	1
Q9Y3B2	EXOSC1	Exosome complex component CSL4	1
Q96B26	EXOSC8	Exosome complex component RRP43	1
Q99504	EYA3	Eyes absent homolog 3	1
Q5T1H1	EYS	Protein eyes shut homolog	1
Q52LJ0	FAM98B	Protein FAM98B	1
Q6PCT2	FBXL19	F-box/LRR-repeat protein 19	1
Q86XK2	FBXO11	F-box only protein 11	1
Q9BVA6	FICD	Protein adenylyltransferase FICD	1
Q00688	FKBP3	Peptidyl-prolyl cis-trans isomerase FKBP3	1
Q14254	FLOT2	Flotillin-2	1
Q70Z53	FRA10AC1	Protein FRA10AC1	1
Q96QD9	FYTTD1	UAP56-interacting factor	1
P22102	GART	Trifunctional purine biosynthetic protein adenosine-3	1
Q9BWX5	GATA5	Transcription factor GATA-5	1
Q8IWJ2	GCC2	GRIP and coiled-coil domain-containing protein 2	1
P31150	GDI1	Rab GDP dissociation inhibitor alpha	1
Q9BRT9	GINS4	DNA replication complex GINS protein SLD5	1
O14908	GIPC1	PDZ domain-containing protein GIPC1	1
Q04760	GLO1	Lactoylglutathione lyase	1
P00505	GOT2	Aspartate aminotransferase, mitochondrial	1
Q9BRR8	GPATCH1	G patch domain-containing protein 1	1
Q8N954	GPATCH11	G patch domain-containing protein 11	1
P35052	GPC1	Glypican-1	1
Q12849	GRSF1	G-rich sequence factor 1	1
P15170; Q8IYD1	GSPT1; GSPT2	Eukaryotic peptide chain release factor GTP-binding subunit ERF3A/ERF3B	1
Q9Y450	HBS1L	HBS1-like protein	1
P51858	HDGF	Hepatoma-derived growth factor	1
Q9Y3E1	HDGFL3	Hepatoma-derived growth factor-related protein 3	1
Q7Z4Q2	HEATR3	HEAT repeat-containing protein 3	1
Q14527	HLTF	Helicase-like transcription factor	1
P35453	HOXD13	Homeobox protein Hox-D13	1
Q53GQ0	HSD17B12	Very-long-chain 3-oxoacyl-CoA reductase	1
Q9Y547	HSPB11	Intraflagellar transport protein 25 homolog	1
Q13907	IDI1	Isopentenyl-diphosphate Delta-isomerase 1	1
Q16666	IFI16	Gamma-interferon-inducible protein 16	1
Q96LB3	IFT74	Intraflagellar transport protein 74 homolog	1
P78318	IGBP1	Immunoglobulin-binding protein 1	1
Q9Y6K9	IKBKG	NF-kappa-B essential modulator	1
Q16891	IMMT	MICOS complex subunit MIC60	1
Q9ULG1	INO80	Chromatin-remodeling ATPase INO80	1
Q8N201	INTS1	Integrator complex subunit 1	1
Q9H9L3	ISG20L2	Interferon-stimulated 20 kDa exonuclease-like 2	1
Q96ST2	IWS1	Protein IWS1 homolog	1
P05412	JUN	Transcription factor AP-1	1
Q15046	KARS1	Lysine--tRNA ligase	1
A9QM74	KPNA7	Importin subunit alpha-8	1
Q5T7N2	L1TD1	LINE-1 type transposase domain-containing protein 1	1
Q92615	LARP4B	La-related protein 4B	1
Q14739	LBR	Delta(14)-sterol reductase LBR	1
Q9Y2U8	LEMD3	Inner nuclear membrane protein Man1	1
P18858	LIG1	DNA ligase 1	1
Q9Y333	LSM2	U6 snRNA-associated Sm-like protein LSm2	1
Q96GA3	LTV1	Protein LTV1 homolog	1
Q86V48	LUZP1	Leucine zipper protein 1	1
Q9UPN3	MACF1	Microtubule-actin cross-linking factor 1, isoforms 1/2/3/5	1
Q15691	MAPRE1	Microtubule-associated protein RP/EB family member 1	1
Q9HAF1	MEAF6	Chromatin modification-related protein MEAF6	1
Q9H944	MED20	Mediator of RNA polymerase II transcription subunit 20	1
Q6P2C8	MED27	Mediator of RNA polymerase II transcription subunit 27	1
Q9NPJ6	MED4	Mediator of RNA polymerase II transcription subunit 4	1
P08581	MET	Hepatocyte growth factor receptor	1
P53582	METAP1	Methionine aminopeptidase 1	1
P40692	MLH1	DNA mismatch repair protein Mlh1	1
Q9UBU8	MORF4L1	Mortality factor 4-like protein 1	1
Q9HCE1	MOV10	Helicase MOV-10	1
P29372	MPG	DNA-3-methyladenine glycosylase	1
Q99549	MPHOSPH8	M-phase phosphoprotein 8	1
Q8N3R9	MPP5	MAGUK p55 subfamily member 5	1
Q7Z7H8	MRPL10	39S ribosomal protein L10, mitochondrial	1
Q9NX20	MRPL16	39S ribosomal protein L16, mitochondrial	1
Q92665	MRPS31	28S ribosomal protein S31, mitochondrial	1
P20585	MSH3	DNA mismatch repair protein Msh3	1
Q68DK7	MSL1	Male-specific lethal 1 homolog	1
Q13126	MTAP	S-methyl-5'-thioadenosine phosphorylase	1
P15941	MUC1	Mucin-1	1
Q9HB07	MYG1	MYG1 exonuclease	1
Q12965	MYO1E	Unconventional myosin-Ie	1
P49321	NASP	Nuclear autoantigenic sperm protein	1
O60934	NBN	Nibrin	1
Q15021	NCAPD2	Condensin complex subunit 1	1
P42695	NCAPD3	Condensin-2 complex subunit D3	1
Q9BPX3	NCAPG	Condensin complex subunit 3	1
P52298	NCBP2	Nuclear cap-binding protein subunit 2	1
Q9UBB6	NCDN	Neurochondrin	1
O75376	NCOR1	Nuclear receptor corepressor 1	1
Q9BTX1	NDC1	Nucleoporin NDC1	1
Q8NHV4	NEDD1	Protein NEDD1	1
Q9ULX3	NOB1	RNA-binding protein NOB1	1
Q5C9Z4	NOM1	Nucleolar MIF4G domain-containing protein 1	1
P55786	NPEPPS	Puromycin-sensitive aminopeptidase	1
P24468	NR2F2	COUP transcription factor 2	1
Q7Z2Y5	NRK	Nik-related protein kinase	1
Q9NXX6	NSMCE4A	Non-structural maintenance of chromosomes element 4 homolog A	1
Q96P11	NSUN5	28S rRNA (cytosine-C(5))-methyltransferase	1
Q9Y266	NUDC	Nuclear migration protein nudC	1
Q8WVJ2	NUDCD2	NudC domain-containing protein 2	1
Q8NFP7; Q96G61	NUDT10; NUDT11	Diphosphoinositol polyphosphate phosphohydrolase 3-alpha/beta	1
Q7Z417	NUFIP2	Nuclear fragile X mental retardation-interacting protein 2	1
Q8NFH5	NUP35	Nucleoporin NUP35	1
Q8NFH4	NUP37	Nucleoporin Nup37	1
O15504	NUP42	Nucleoporin NUP42	1
Q99487	PAFAH2	Platelet-activating factor acetylhydrolase 2, cytoplasmic	1
Q99497	PARK7	Parkinson disease protein 7	1
Q9Y6F1	PARP3	Protein mono-ADP-ribosyltransferase PARP3	1
P40424; P40425	PBX1; PBX2	Pre-B-cell leukemia transcription factor 1/2	1
Q9BRP1	PDCD2L	Programmed cell death protein 2-like	1
P30101	PDIA3	Protein disulfide-isomerase A3	1
Q15084	PDIA6	Protein disulfide-isomerase A6	1
Q96HC4	PDLIM5	PDZ and LIM domain protein 5	1
P30086	PEBP1	Phosphatidylethanolamine-binding protein 1	1
Q9BRX2	PELO	Protein pelota homolog	1
P08237	PFKM	ATP-dependent 6-phosphofructokinase, muscle type	1
O00264	PGRMC1	Membrane-associated progesterone receptor component 1	1
Q9H814	PHAX	Phosphorylated adapter RNA export protein	1
Q9BUL5	PHF23	PHD finger protein 23	1
Q7RTV0	PHF5A	PHD finger-like domain-containing protein 5A	1
Q9NRX4	PHPT1	14 kDa phosphohistidine phosphatase	1
Q9P1Y6	PHRF1	PHD and RING finger domain-containing protein 1	1
Q8TDX9	PKD1L1	Polycystic kidney disease protein 1-like 1	1
Q99959	PKP2	Plakophilin-2	1
Q8TF01	PNISR	Arginine/serine-rich protein PNISR	1
P52434	POLR2H	DNA-directed RNA polymerases I, II, and III subunit RPABC3	1
P53803	POLR2K	DNA-directed RNA polymerases I, II, and III subunit RPABC4	1
O14802	POLR3A	DNA-directed RNA polymerase III subunit RPC1	1
Q9NW08	POLR3B	DNA-directed RNA polymerase III subunit RPC2	1
Q9BUI4	POLR3C	DNA-directed RNA polymerase III subunit RPC3	1
Q9Y3C6	PPIL1	Peptidyl-prolyl cis-trans isomerase-like 1	1
Q9H2H8	PPIL3	Peptidyl-prolyl cis-trans isomerase-like 3	1
Q12972	PPP1R8	Nuclear inhibitor of protein phosphatase 1	1
O43663	PRC1	Protein regulator of cytokinesis 1	1
Q92733	PRCC	Proline-rich protein PRCC	1
P32119	PRDX2	Peroxiredoxin-2	1
P30041	PRDX6	Peroxiredoxin-6	1
P48147	PREP	Prolyl endopeptidase	1
P79522	PRR3	Proline-rich protein 3	1
P62333	PSMC6	26S proteasome regulatory subunit 10B	1
O00487	PSMD14	26S proteasome non-ATPase regulatory subunit 14	1
Q13200	PSMD2	26S proteasome non-ATPase regulatory subunit 2	1
O43242	PSMD3	26S proteasome non-ATPase regulatory subunit 3	1
O95758	PTBP3	Polypyrimidine tract-binding protein 3	1
Q4JDL3	PTPN20	Tyrosine-protein phosphatase non-receptor type 20	1
P10586	PTPRF	Receptor-type tyrosine-protein phosphatase F	1
Q00577	PURA	Transcriptional activator protein Pur-alpha	1
Q9Y606	PUS1	tRNA pseudouridine synthase A	1
Q2TAL8	QRICH1	Glutamine-rich protein 1	1
Q2KHR3	QSER1	Glutamine and serine-rich protein 1	1
O43502	RAD51C	DNA repair protein RAD51 homolog 3	1
Q9Y4B4	RAD54L2	Helicase ARIP4	1
Q6NSI4	RADX	RPA-related protein RADX	1
Q7Z5J4	RAI1	Retinoic acid-induced protein 1	1
Q5T8P6	RBM26	RNA-binding protein 26	1
P52756	RBM5	RNA-binding protein 5	1
Q9Y580	RBM7	RNA-binding protein 7	1
P48378	RFX2	DNA-binding protein RFX2	1
P49758	RGS6	Regulator of G-protein signaling 6	1
P04844	RPN2	Dolichyl-diphosphooligosaccharide--protein glycosyltransferase subunit 2	1
Q8N5L8	RPP25L	Ribonuclease P protein subunit p25-like protein	1
O75818	RPP40	Ribonuclease P protein subunit p40	1
Q5VT52	RPRD2	Regulation of nuclear pre-mRNA domain-containing protein 2	1
Q86WX3	RPS19BP1	Active regulator of SIRT1	1
Q96CM3	RPUSD4	Mitochondrial RNA pseudouridine synthase RPUSD4	1
Q92766	RREB1	Ras-responsive element-binding protein 1	1
Q96C34	RUNDC1	RUN domain-containing protein 1	1
Q9UPW6	SATB2	DNA-binding protein SATB2	1
Q9BWJ5	SF3B5	Splicing factor 3B subunit 5	1
Q96ES7	SGF29	SAGA-associated factor 29	1
P34897	SHMT2	Serine hydroxymethyltransferase, mitochondrial	1
Q149N8	SHPRH	E3 ubiquitin-protein ligase SHPRH	1
Q96EB6	SIRT1	NAD-dependent protein deacetylase sirtuin-1	1
Q15477	SKIV2L	Helicase SKI2W	1
Q8N1D0	SLC22A18AS	Beckwith-Wiedemann syndrome chromosomal region 1 candidate gene B protein	1
Q9NWH9	SLTM	SAFB-like transcription modulator	1
O75940	SMNDC1	Survival of motor neuron-related-splicing factor 30	1
O60641	SNAP91	Clathrin coat assembly protein AP180	1
Q8TAD8	SNIP1	Smad nuclear-interacting protein 1	1
O75391	SPAG7	Sperm-associated antigen 7	1
Q8WXA9	SREK1	Splicing regulatory glutamine/lysine-rich protein 1	1
P30626	SRI	Sorcin	1
P19623	SRM	Spermidine synthase	1
P61011	SRP54	Signal recognition particle 54 kDa protein	1
Q04837	SSBP1	Single-stranded DNA-binding protein, mitochondrial	1
Q92502	STARD8	StAR-related lipid transfer protein 8	1
P42224	STAT1	Signal transducer and activator of transcription 1-alpha/beta	1
Q9Y6E0; O00506; Q9P289	STK24; STK25; STK26	Serine/threonine-protein kinase 24/25/26	1
Q9UNE7	STUB1	E3 ubiquitin-protein ligase CHIP	1
Q8IWZ8	SUGP1	SURP and G-patch domain-containing protein 1	1
Q9Y2Z0	SUGT1	Protein SGT1 homolog	1
O94901	SUN1	SUN domain-containing protein 1	1
Q9UH99	SUN2	SUN domain-containing protein 2	1
P37837	TALDO1	Transaldolase	1
P26639	TARS1	Threonine--tRNA ligase 1, cytoplasmic	1
Q9BTW9	TBCD	Tubulin-specific chaperone D	1
Q9Y4P3	TBL2	Transducin beta-like protein 2	1
Q9Y4R8	TELO2	Telomere length regulation protein TEL2 homolog	1
Q15554	TERF2	Telomeric repeat-binding factor 2	1
Q9UGI8	TES	Testin	1
P05549; Q92481; Q6VUC0	TFAP2A; TFAP2B; TFAP2E	Transcription factor AP-2-alpha/beta/epsilon	1
Q12800; Q9NZI7	TFCP2; UBP1	Alpha-globin transcription factor CP2; Upstream-binding protein 1	1
Q9UDY2	TJP2	Tight junction protein ZO-2	1
Q96GM8	TOE1	Target of EGR1 protein 1	1
Q9H2D6	TRIOBP	TRIO and F-actin-binding protein	1
Q9NXH9	TRMT1	tRNA (guanine(26)-N(2))-dimethyltransferase	1
Q7Z2T5	TRMT1L	TRMT1-like protein	1
Q8IZ69	TRMT2A	tRNA (uracil-5-)-methyltransferase homolog A	1
Q9Y4A5	TRRAP	Transformation/transcription domain-associated protein	1
Q6PGP7	TTC37	Tetratricopeptide repeat protein 37	1
P23258; Q9NRH3	TUBG1; TUBG2	Tubulin gamma-1/2 chain	1
Q12792	TWF1	Twinfilin-1	1
P42681	TXK	Tyrosine-protein kinase TXK	1
Q9BZF9	UACA	Uveal autoantigen with coiled-coil domains and ankyrin repeats	1
P51668; P62837; P61077; Q9Y2X8	UBE2D1; UBE2D2; UBE2D3; UBE2D4	Ubiquitin-conjugating enzyme E2 D1/D2/D3/D4	1
P61088	UBE2N	Ubiquitin-conjugating enzyme E2 N	1
Q6ZU65	UBN2	Ubinuclein-2	1
P09936	UCHL1	Ubiquitin carboxyl-terminal hydrolase isozyme L1	1
P11172	UMPS	Uridine 5'-monophosphate synthase	1
Q9UPT9	USP22	Ubiquitin carboxyl-terminal hydrolase 22	1
Q93008; O00507	USP9X; USP9Y	Probable ubiquitin carboxyl-terminal hydrolase FAF-X/Y	1
P18206	VCL	Vinculin	1
Q9Y277	VDAC3	Voltage-dependent anion-selective channel protein 3	1
Q96QK1	VPS35	Vacuolar protein sorting-associated protein 35	1
O75554	WBP4	WW domain-binding protein 4	1
Q8TAF3	WDR48	WD repeat-containing protein 48	1
Q9NW82	WDR70	WD repeat-containing protein 70	1
Q9H967	WDR76	WD repeat-containing protein 76	1
O95785	WIZ	Protein Wiz	1
Q15007	WTAP	Pre-mRNA-splicing regulator WTAP	1
Q9Y5A9	YTHDF2	YTH domain-containing family protein 2	1
Q8WU90	ZC3H15	Zinc finger CCCH domain-containing protein 15	1
Q6NZY4	ZCCHC8	Zinc finger CCHC domain-containing protein 8	1
Q8N567	ZCCHC9	Zinc finger CCHC domain-containing protein 9	1
Q96JP5	ZFP91	E3 ubiquitin-protein ligase ZFP91	1
P52741; Q13106; Q13398; Q9Y2P7; Q8TF45; Q6P9A1; Q8IVP9; Q8NEK5; Q7Z340; O43361; Q6PK81	ZNF134; ZNF154; ZNF211; ZNF256; ZNF418; ZNF530; ZNF547; ZNF548; ZNF551; ZNF749; ZNF773	Zinc finger protein 134/154/211/256/418/530/547/548/551/749/773	1
Q15928	ZNF141	Zinc finger protein 141	1
Q5VUA4	ZNF318	Zinc finger protein 318	1
O75467; Q6AW86	ZNF324; ZNF324B	Zinc finger protein 324A/324B	1
Q14592	ZNF460	Zinc finger protein 460	1
Q96F45; Q9H7S9	ZNF503; ZNF703	Zinc finger protein 503/703	1
Q92618	ZNF516	Zinc finger protein 516	1
Q96CS4	ZNF689	Zinc finger protein 689	1
Q8N446	ZNF843	Zinc finger protein 843	1
O43264	ZW10	Centromere/kinetochore protein zw10 homolog	1
